# Supplementary material for: Proteomic Profiling of Ectosomes Derived from Paired Urothelial Bladder Cancer and Normal Cells Reveals the Presence of Biologically-Relevant Molecules
Source: Int J Mol Sci. 2021 Jun 24;22(13):6816. doi: 10.3390/ijms22136816 (PMC8268130; doi:10.3390/ijms22136816)
Supplement: Supplementary file 1 [file ijms-22-06816-s001.zip]

Archive with 3 entries (3 files):
- Supplementary Data S1.xlsx
- Supplementary Data S2.xlsx
- Supplementary Data S3.xlsx
