# Supplementary material for: Proteomic Profiling of Ectosomes Derived from Paired Urothelial Bladder Cancer and Normal Cells Reveals the Presence of Biologically-Relevant Molecules
Source: Int J Mol Sci. 2021 Jun 24;22(13):6816. doi: 10.3390/ijms22136816 (PMC8268130; doi:10.3390/ijms22136816)
Supplement: Supplementary file 1 [file ijms-22-06816-s001.zip › Supplementary Data S1.xlsx]

## Sheet: HCV-29 Biol rep 1 Tech rep 1
Proteins identified in HCV-29 ectosomes (Biological replicate 1 / Technical replicate 1)
Accession	Description	Score	Coverage	# Proteins	# Unique Peptides	# Peptides	# PSMs	# AAs	MW [kDa]	calc. pI
P02751	Fibronectin OS=Homo sapiens OX=9606 GN=FN1 PE=1 SV=5 - [FINC_HUMAN]	12161.1	55.23	1	82	82	288	2477	272.15	5.50342
P35579	Myosin-9 OS=Homo sapiens GN=MYH9 PE=1 SV=4 - [MYH9_HUMAN]	5484.34	42.81	11	59	70	120	1960	226.392	5.60498
P21333	Filamin-A OS=Homo sapiens GN=FLNA PE=1 SV=4 - [FLNA_HUMAN]	2819.77	35.29	2	55	58	69	2647	280.564	6.06201
P13645	Keratin, type I cytoskeletal 10 OS=Homo sapiens GN=KRT10 PE=1 SV=6 - [K1C10_HUMAN]	2255.12	53.77	14	24	27	44	584	58.7917	5.21143
Q9Y490	Talin-1 OS=Homo sapiens GN=TLN1 PE=1 SV=3 - [TLN1_HUMAN]	1840.9	19.95	2	34	34	36	2541	269.599	6.07471
P60709	Actin, cytoplasmic 1 OS=Homo sapiens GN=ACTB PE=1 SV=1 - [ACTB_HUMAN]	1776.16	61.87	7	1	16	46	375	41.7097	5.47803
P63261	Actin, cytoplasmic 2 OS=Homo sapiens GN=ACTG1 PE=1 SV=1 - [ACTG_HUMAN]	1731.25	61.87	7	1	16	45	375	41.7658	5.47803
P24821	Tenascin OS=Homo sapiens GN=TNC PE=1 SV=3 - [TENA_HUMAN]	1725.93	26.22	1	37	37	45	2201	240.7	4.89404
P12111	Collagen alpha-3(VI) chain OS=Homo sapiens GN=COL6A3 PE=1 SV=5 - [CO6A3_HUMAN]	1660.46	16.71	1	38	38	41	3177	343.457	6.68311
P04264	Keratin, type II cytoskeletal 1 OS=Homo sapiens GN=KRT1 PE=1 SV=6 - [K2C1_HUMAN]	1577.55	42.86	3	20	23	37	644	65.999	8.11865
P02768	Serum albumin OS=Homo sapiens GN=ALB PE=1 SV=2 - [ALBU_HUMAN]	1571.64	8.37	1	7	7	73	609	69.3215	6.27783
P11021	78 kDa glucose-regulated protein OS=Homo sapiens GN=HSPA5 PE=1 SV=2 - [GRP78_HUMAN]	1441.31	45.11	2	23	25	40	654	72.2884	5.16064
P35908	Keratin, type II cytoskeletal 2 epidermal OS=Homo sapiens GN=KRT2 PE=1 SV=2 - [K22E_HUMAN]	1381.37	42.57	7	19	24	29	639	65.3932	8.00146
Q00610	Clathrin heavy chain 1 OS=Homo sapiens GN=CLTC PE=1 SV=5 - [CLH1_HUMAN]	1326.44	21.07	2	27	27	31	1675	191.493	5.69385
P12814	Alpha-actinin-1 OS=Homo sapiens GN=ACTN1 PE=1 SV=2 - [ACTN1_HUMAN]	1272.58	31.05	2	14	23	33	892	102.993	5.41455
P13667	Protein disulfide-isomerase A4 OS=Homo sapiens GN=PDIA4 PE=1 SV=2 - [PDIA4_HUMAN]	1224.15	47.29	3	24	24	31	645	72.887	5.07178
P14625	Endoplasmin OS=Homo sapiens GN=HSP90B1 PE=1 SV=1 - [ENPL_HUMAN]	1222.21	37.11	2	25	25	35	803	92.4113	4.84326
P07237	Protein disulfide-isomerase OS=Homo sapiens GN=P4HB PE=1 SV=3 - [PDIA1_HUMAN]	1205.2	49.02	1	19	19	27	508	57.0807	4.86865
P07355	Annexin A2 OS=Homo sapiens GN=ANXA2 PE=1 SV=2 - [ANXA2_HUMAN]	1185.83	59.88	2	18	18	27	339	38.5798	7.75244
P10809	60 kDa heat shock protein, mitochondrial OS=Homo sapiens GN=HSPD1 PE=1 SV=2 - [CH60_HUMAN]	1154.89	41.36	1	17	17	22	573	61.0164	5.87158
P35527	Keratin, type I cytoskeletal 9 OS=Homo sapiens GN=KRT9 PE=1 SV=3 - [K1C9_HUMAN]	1148.12	28.41	2	14	15	28	623	62.0268	5.23682
P14618	Pyruvate kinase isozymes M1/M2 OS=Homo sapiens GN=PKM2 PE=1 SV=4 - [KPYM_HUMAN]	1146.03	56.5	2	21	21	29	531	57.9	7.84033
O00468	Agrin OS=Homo sapiens OX=9606 GN=AGRN PE=1 SV=6 - [AGRIN_HUMAN]	1102.48	16.15	1	26	26	29	2068	217.179	6.39209
P11142	Heat shock cognate 71 kDa protein OS=Homo sapiens GN=HSPA8 PE=1 SV=1 - [HSP7C_HUMAN]	1029.45	33.44	2	16	18	25	646	70.8542	5.51611
P68363	Tubulin alpha-1B chain OS=Homo sapiens GN=TUBA1B PE=1 SV=1 - [TBA1B_HUMAN]	1027.93	45.68	7	4	14	22	451	50.1196	5.05908
P68366	Tubulin alpha-4A chain OS=Homo sapiens GN=TUBA4A PE=1 SV=1 - [TBA4A_HUMAN]	1018.3	45.98	3	4	14	22	448	49.8924	5.05908
Q07065	Cytoskeleton-associated protein 4 OS=Homo sapiens GN=CKAP4 PE=1 SV=2 - [CKAP4_HUMAN]	993.637	37.87	1	18	18	20	602	65.9827	5.92236
P06576	ATP synthase subunit beta, mitochondrial OS=Homo sapiens GN=ATP5B PE=1 SV=3 - [ATPB_HUMAN]	990.015	44.42	1	17	17	25	529	56.5246	5.40186
O43707	Alpha-actinin-4 OS=Homo sapiens GN=ACTN4 PE=1 SV=2 - [ACTN4_HUMAN]	987.941	27.99	2	11	20	25	911	104.788	5.43994
P07437	Tubulin beta chain OS=Homo sapiens GN=TUBB PE=1 SV=2 - [TBB5_HUMAN]	980.94	45.95	2	3	15	24	444	49.639	4.89404
P02545	Prelamin-A/C OS=Homo sapiens GN=LMNA PE=1 SV=1 - [LMNA_HUMAN]	968.455	33.13	1	22	22	24	664	74.0947	7.02002
P68371	Tubulin beta-4B chain OS=Homo sapiens GN=TUBB4B PE=1 SV=1 - [TBB4B_HUMAN]	967.992	55.28	5	5	17	26	445	49.799	4.89404
P08758	Annexin A5 OS=Homo sapiens GN=ANXA5 PE=1 SV=2 - [ANXA5_HUMAN]	917.612	50.31	1	11	12	17	320	35.9144	5.04639
P26038	Moesin OS=Homo sapiens GN=MSN PE=1 SV=3 - [MOES_HUMAN]	905.683	36.74	1	11	19	28	577	67.7778	6.40479
P07900	Heat shock protein HSP 90-alpha OS=Homo sapiens GN=HSP90AA1 PE=1 SV=5 - [HS90A_HUMAN]	798.411	25.55	6	9	17	20	732	84.6067	5.021
P08670	Vimentin OS=Homo sapiens GN=VIM PE=1 SV=4 - [VIME_HUMAN]	769.16	49.57	7	19	19	22	466	53.6191	5.12256
P21980	Protein-glutamine gamma-glutamyltransferase 2 OS=Homo sapiens GN=TGM2 PE=1 SV=2 - [TGM2_HUMAN]	765.908	24.89	1	14	14	16	687	77.2797	5.22412
Q15582	Transforming growth factor-beta-induced protein ig-h3 OS=Homo sapiens GN=TGFBI PE=1 SV=1 - [BGH3_HUMAN]	751.463	35.14	1	17	17	21	683	74.634	7.7085
P05106	Integrin beta-3 OS=Homo sapiens GN=ITGB3 PE=1 SV=2 - [ITB3_HUMAN]	751.213	23.22	1	15	15	19	788	87.0004	5.23682
P30101	Protein disulfide-isomerase A3 OS=Homo sapiens GN=PDIA3 PE=1 SV=4 - [PDIA3_HUMAN]	747.76	38.81	1	17	17	20	505	56.7468	6.354
P25705	ATP synthase subunit alpha, mitochondrial OS=Homo sapiens GN=ATP5A1 PE=1 SV=1 - [ATPA_HUMAN]	747.076	32.37	1	14	14	16	553	59.7136	9.12939
P04406	Glyceraldehyde-3-phosphate dehydrogenase OS=Homo sapiens GN=GAPDH PE=1 SV=3 - [G3P_HUMAN]	724.439	52.54	2	11	11	16	335	36.0304	8.45557
P27797	Calreticulin OS=Homo sapiens GN=CALR PE=1 SV=1 - [CALR_HUMAN]	718.509	43.41	1	10	10	18	417	48.1118	4.43701
Q15149	Plectin OS=Homo sapiens GN=PLEC PE=1 SV=3 - [PLEC_HUMAN]	705.218	6.55	2	28	28	28	4684	531.466	5.96045
P08238	Heat shock protein HSP 90-beta OS=Homo sapiens GN=HSP90AB1 PE=1 SV=4 - [HS90B_HUMAN]	703.042	28.31	5	10	18	19	724	83.2121	5.03369
P06733	Alpha-enolase OS=Homo sapiens GN=ENO1 PE=1 SV=2 - [ENOA_HUMAN]	688.191	39.4	2	8	12	14	434	47.1393	7.38623
P15311	Ezrin OS=Homo sapiens GN=EZR PE=1 SV=4 - [EZRI_HUMAN]	686.384	32.94	1	8	17	25	586	69.3697	6.26514
P63267	Actin, gamma-enteric smooth muscle OS=Homo sapiens GN=ACTG2 PE=1 SV=1 - [ACTH_HUMAN]	638.246	23.14	5	1	8	23	376	41.8498	5.47803
P21589	5'-nucleotidase OS=Homo sapiens GN=NT5E PE=1 SV=1 - [5NTD_HUMAN]	636.634	26.83	2	11	11	14	574	63.3275	7.03467
P19105	Myosin regulatory light chain 12A OS=Homo sapiens GN=MYL12A PE=1 SV=2 - [ML12A_HUMAN]	629.045	45.61	3	7	7	14	171	19.7815	4.80518
Q15084	Protein disulfide-isomerase A6 OS=Homo sapiens GN=PDIA6 PE=1 SV=1 - [PDIA6_HUMAN]	598.68	30.45	1	9	9	12	440	48.0913	5.08447
P04843	Dolichyl-diphosphooligosaccharide--protein glycosyltransferase subunit 1 OS=Homo sapiens GN=RPN1 PE=1 SV=1 - [RPN1_HUMAN]	582.585	31.8	1	14	14	15	607	68.5268	6.37939
P04083	Annexin A1 OS=Homo sapiens GN=ANXA1 PE=1 SV=2 - [ANXA1_HUMAN]	570.795	42.77	1	11	11	12	346	38.69	7.02002
P00338	L-lactate dehydrogenase A chain OS=Homo sapiens GN=LDHA PE=1 SV=2 - [LDHA_HUMAN]	560.729	49.4	4	13	15	17	332	36.6654	8.26514
P35580	Myosin-10 OS=Homo sapiens GN=MYH10 PE=1 SV=3 - [MYH10_HUMAN]	554.826	5.57	10	1	9	13	1976	228.858	5.5415
Q14697	Neutral alpha-glucosidase AB OS=Homo sapiens GN=GANAB PE=1 SV=3 - [GANAB_HUMAN]	544.782	22.46	1	15	15	15	944	106.807	6.13818
P68104	Elongation factor 1-alpha 1 OS=Homo sapiens GN=EEF1A1 PE=1 SV=1 - [EF1A1_HUMAN]	532.688	26.41	3	9	9	14	462	50.1091	9.01221
P01024	Complement C3 OS=Homo sapiens GN=C3 PE=1 SV=2 - [CO3_HUMAN]	531.601	6.61	1	10	10	14	1663	187.03	6.40479
P06748	Nucleophosmin OS=Homo sapiens GN=NPM1 PE=1 SV=2 - [NPM_HUMAN]	513.866	20.41	1	4	4	9	294	32.5548	4.77979
Q6YHK3	CD109 antigen OS=Homo sapiens GN=CD109 PE=1 SV=2 - [CD109_HUMAN]	513.455	13.36	1	15	15	15	1445	161.587	5.84619
P35241	Radixin OS=Homo sapiens GN=RDX PE=1 SV=1 - [RADI_HUMAN]	512.515	19.21	1	2	11	18	583	68.5214	6.3667
P27824	Calnexin OS=Homo sapiens GN=CANX PE=1 SV=2 - [CALX_HUMAN]	505.211	20.27	1	10	10	14	592	67.5259	4.60205
P21796	Voltage-dependent anion-selective channel protein 1 OS=Homo sapiens GN=VDAC1 PE=1 SV=2 - [VDAC1_HUMAN]	495.23	48.76	1	9	10	12	283	30.7536	8.54346
P08133	Annexin A6 OS=Homo sapiens GN=ANXA6 PE=1 SV=3 - [ANXA6_HUMAN]	492.07	23.18	1	15	15	16	673	75.8256	5.60498
P00734	Prothrombin OS=Homo sapiens GN=F2 PE=1 SV=2 - [THRB_HUMAN]	478.219	7.56	1	5	5	8	622	69.9921	5.89697
P63104	14-3-3 protein zeta/delta OS=Homo sapiens GN=YWHAZ PE=1 SV=1 - [1433Z_HUMAN]	473.577	37.55	2	4	6	9	245	27.7277	4.79248
P62258	14-3-3 protein epsilon OS=Homo sapiens GN=YWHAE PE=1 SV=1 - [1433E_HUMAN]	466.461	35.69	2	6	8	11	255	29.1554	4.7417
Q99623	Prohibitin-2 OS=Homo sapiens GN=PHB2 PE=1 SV=2 - [PHB2_HUMAN]	465.29	34.45	1	9	9	10	299	33.2759	9.83252
P31946	14-3-3 protein beta/alpha OS=Homo sapiens GN=YWHAB PE=1 SV=3 - [1433B_HUMAN]	450.874	37.4	2	5	7	11	246	28.0648	4.83057
Q9BUF5	Tubulin beta-6 chain OS=Homo sapiens GN=TUBB6 PE=1 SV=1 - [TBB6_HUMAN]	446.806	29.15	1	5	11	14	446	49.825	4.88135
P17301	Integrin alpha-2 OS=Homo sapiens GN=ITGA2 PE=1 SV=1 - [ITA2_HUMAN]	439.35	10.33	1	9	9	9	1181	129.214	5.31299
P05023	Sodium/potassium-transporting ATPase subunit alpha-1 OS=Homo sapiens GN=ATP1A1 PE=1 SV=1 - [AT1A1_HUMAN]	434.621	14.27	6	12	12	12	1023	112.824	5.49072
Q01813	6-phosphofructokinase type C OS=Homo sapiens GN=PFKP PE=1 SV=2 - [K6PP_HUMAN]	428.259	17.86	1	9	10	12	784	85.5415	7.54736
Q9Y4L1	Hypoxia up-regulated protein 1 OS=Homo sapiens GN=HYOU1 PE=1 SV=1 - [HYOU1_HUMAN]	426.141	12.61	1	9	9	10	999	111.266	5.22412
Q08431	Lactadherin OS=Homo sapiens OX=9606 GN=MFGE8 PE=1 SV=3 - [MFGM_HUMAN]	422.876	31.52	1	9	9	13	387	43.0775	8.14795
P49755	Transmembrane emp24 domain-containing protein 10 OS=Homo sapiens GN=TMED10 PE=1 SV=2 - [TMEDA_HUMAN]	422.113	31.51	1	5	5	8	219	24.96	7.44482
P08582	Melanotransferrin OS=Homo sapiens GN=MFI2 PE=1 SV=2 - [TRFM_HUMAN]	412.497	17.21	1	9	9	11	738	80.1633	5.93506
P02533	Keratin, type I cytoskeletal 14 OS=Homo sapiens GN=KRT14 PE=1 SV=4 - [K1C14_HUMAN]	408.574	17.58	14	6	9	11	472	51.5294	5.16064
P61204	ADP-ribosylation factor 3 OS=Homo sapiens GN=ARF3 PE=1 SV=2 - [ARF3_HUMAN]	404.019	43.65	3	4	6	9	181	20.5877	7.43018
Q6NZI2	Polymerase I and transcript release factor OS=Homo sapiens GN=PTRF PE=1 SV=1 - [PTRF_HUMAN]	390.527	20	1	5	5	6	390	43.4498	5.60498
P10321	HLA class I histocompatibility antigen, Cw-7 alpha chain OS=Homo sapiens GN=HLA-C PE=1 SV=3 - [1C07_HUMAN]	387.719	24.32	1	2	6	10	366	40.6229	6.03662
P06396	Gelsolin OS=Homo sapiens GN=GSN PE=1 SV=1 - [GELS_HUMAN]	378.565	11.76	1	8	8	9	782	85.6442	6.27783
P04844	Dolichyl-diphosphooligosaccharide--protein glycosyltransferase subunit 2 OS=Homo sapiens GN=RPN2 PE=1 SV=3 - [RPN2_HUMAN]	371.378	25.67	1	10	10	11	631	69.241	5.69385
P13647	Keratin, type II cytoskeletal 5 OS=Homo sapiens GN=KRT5 PE=1 SV=3 - [K2C5_HUMAN]	370.959	15.76	3	6	9	10	590	62.34	7.73779
P69905	Hemoglobin subunit alpha OS=Homo sapiens GN=HBA1 PE=1 SV=2 - [HBA_HUMAN]	367.136	42.96	2	6	6	19	142	15.2479	8.67529
P27348	14-3-3 protein theta OS=Homo sapiens GN=YWHAQ PE=1 SV=1 - [1433T_HUMAN]	366.843	30.61	2	4	6	8	245	27.7468	4.77979
P61224	Ras-related protein Rap-1b OS=Homo sapiens GN=RAP1B PE=1 SV=1 - [RAP1B_HUMAN]	366.382	33.15	3	6	6	10	184	20.8116	5.78271
P19367	Hexokinase-1 OS=Homo sapiens GN=HK1 PE=1 SV=3 - [HXK1_HUMAN]	364.179	14.18	4	13	13	14	917	102.42	6.80029
P00558	Phosphoglycerate kinase 1 OS=Homo sapiens GN=PGK1 PE=1 SV=3 - [PGK1_HUMAN]	362.687	35.49	2	11	11	11	417	44.5861	8.104
P08473	Neprilysin OS=Homo sapiens GN=MME PE=1 SV=2 - [NEP_HUMAN]	359.661	18	1	12	12	13	750	85.4599	5.73193
P61978	Heterogeneous nuclear ribonucleoprotein K OS=Homo sapiens GN=HNRNPK PE=1 SV=1 - [HNRPK_HUMAN]	357.528	21.81	1	8	8	10	463	50.9444	5.5415
P06756	Integrin alpha-V OS=Homo sapiens GN=ITGAV PE=1 SV=2 - [ITAV_HUMAN]	356.956	16.13	1	11	11	11	1048	115.964	5.68115
P13929	Beta-enolase OS=Homo sapiens GN=ENO3 PE=1 SV=5 - [ENOB_HUMAN]	355.664	17.28	2	1	5	6	434	46.9573	7.7085
P07996	Thrombospondin-1 OS=Homo sapiens GN=THBS1 PE=1 SV=2 - [TSP1_HUMAN]	352.991	9.15	2	10	10	10	1170	129.3	4.94482
P18206	Vinculin OS=Homo sapiens GN=VCL PE=1 SV=4 - [VINC_HUMAN]	352.137	9.88	1	8	8	10	1134	123.722	5.65576
P13796	Plastin-2 OS=Homo sapiens GN=LCP1 PE=1 SV=6 - [PLSL_HUMAN]	351.263	21.53	1	8	10	12	627	70.2439	5.42725
P14314	Glucosidase 2 subunit beta OS=Homo sapiens GN=PRKCSH PE=1 SV=2 - [GLU2B_HUMAN]	351.149	15.53	2	7	7	8	528	59.3878	4.41162
P02774	Vitamin D-binding protein OS=Homo sapiens OX=9606 GN=GC PE=1 SV=2 - [VTDB_HUMAN]	350.576	8.65	1	4	4	6	474	52.8829	5.45264
P12259	Coagulation factor V OS=Homo sapiens GN=F5 PE=1 SV=4 - [FA5_HUMAN]	349.207	4.68	1	11	11	12	2224	251.546	6.04932
Q7Z406	Myosin-14 OS=Homo sapiens GN=MYH14 PE=1 SV=2 - [MYH14_HUMAN]	349.169	3.51	10	1	6	9	1995	227.732	5.60498
P22626	Heterogeneous nuclear ribonucleoproteins A2/B1 OS=Homo sapiens GN=HNRNPA2B1 PE=1 SV=2 - [ROA2_HUMAN]	346.6	24.08	2	6	7	10	353	37.4067	8.95361
P60660	Myosin light polypeptide 6 OS=Homo sapiens GN=MYL6 PE=1 SV=2 - [MYL6_HUMAN]	344.85	56.29	4	7	7	10	151	16.9191	4.65283
O00299	Chloride intracellular channel protein 1 OS=Homo sapiens GN=CLIC1 PE=1 SV=4 - [CLIC1_HUMAN]	342.279	68.88	2	11	12	12	241	26.9057	5.17334
P04899	Guanine nucleotide-binding protein G(i) subunit alpha-2 OS=Homo sapiens GN=GNAI2 PE=1 SV=3 - [GNAI2_HUMAN]	341.601	25.07	10	6	7	7	355	40.4251	5.5415
P26006	Integrin alpha-3 OS=Homo sapiens GN=ITGA3 PE=1 SV=5 - [ITA3_HUMAN]	340.323	7.61	1	7	7	10	1051	116.538	6.771
P05787	Keratin, type II cytoskeletal 8 OS=Homo sapiens GN=KRT8 PE=1 SV=7 - [K2C8_HUMAN]	334.921	14.08	4	4	6	7	483	53.6711	5.59229
P40939	Trifunctional enzyme subunit alpha, mitochondrial OS=Homo sapiens GN=HADHA PE=1 SV=2 - [ECHA_HUMAN]	334.567	15.07	1	7	7	8	763	82.9469	9.0415
P51991	Heterogeneous nuclear ribonucleoprotein A3 OS=Homo sapiens GN=HNRNPA3 PE=1 SV=2 - [ROA3_HUMAN]	331.738	28.57	2	7	8	11	378	39.5706	9.01221
P27487	Dipeptidyl peptidase 4 OS=Homo sapiens GN=DPP4 PE=1 SV=2 - [DPP4_HUMAN]	329.529	16.19	1	11	11	11	766	88.2225	6.03662
P01889	HLA class I histocompatibility antigen, B-7 alpha chain OS=Homo sapiens GN=HLA-B PE=1 SV=3 - [1B07_HUMAN]	329.021	20.17	2	1	5	9	362	40.435	5.84619
Q15019	Septin-2 OS=Homo sapiens GN=SEPT2 PE=1 SV=1 - [SEPT2_HUMAN]	319.127	27.42	1	7	7	7	361	41.4613	6.59521
P01023	Alpha-2-macroglobulin OS=Homo sapiens GN=A2M PE=1 SV=3 - [A2MG_HUMAN]	317.939	4.68	1	5	7	11	1474	163.188	6.45557
P50990	T-complex protein 1 subunit theta OS=Homo sapiens GN=CCT8 PE=1 SV=4 - [TCPQ_HUMAN]	314.81	16.79	1	8	8	8	548	59.5825	5.60498
Q9H4B7	Tubulin beta-1 chain OS=Homo sapiens GN=TUBB1 PE=1 SV=1 - [TBB1_HUMAN]	314.053	21.06	1	4	7	10	451	50.2946	5.17334
P04114	Apolipoprotein B-100 OS=Homo sapiens GN=APOB PE=1 SV=2 - [APOB_HUMAN]	306.005	2.48	2	11	11	11	4563	515.283	7.04932
Q06033	Inter-alpha-trypsin inhibitor heavy chain H3 OS=Homo sapiens GN=ITIH3 PE=1 SV=2 - [ITIH3_HUMAN]	301.19	6.07	1	6	6	8	890	99.7865	5.74463
Q96HE7	ERO1-like protein alpha OS=Homo sapiens GN=ERO1L PE=1 SV=2 - [ERO1A_HUMAN]	298.035	22.22	2	8	8	8	468	54.3581	5.68115
Q13423	NAD(P) transhydrogenase, mitochondrial OS=Homo sapiens GN=NNT PE=1 SV=3 - [NNTM_HUMAN]	293.227	11.05	1	9	9	10	1086	113.823	8.08936
P31943	Heterogeneous nuclear ribonucleoprotein H OS=Homo sapiens GN=HNRNPH1 PE=1 SV=4 - [HNRH1_HUMAN]	292.172	16.04	2	4	6	8	449	49.1984	6.30322
Q15063	Periostin OS=Homo sapiens GN=POSTN PE=1 SV=2 - [POSTN_HUMAN]	290.357	10.77	1	6	6	7	836	93.2553	7.53271
Q9NZM1	Myoferlin OS=Homo sapiens GN=MYOF PE=1 SV=1 - [MYOF_HUMAN]	287.286	5.24	1	8	8	9	2061	234.561	6.17627
P23528	Cofilin-1 OS=Homo sapiens GN=CFL1 PE=1 SV=3 - [COF1_HUMAN]	285.543	40.36	1	5	5	6	166	18.4907	8.08936
P07910	Heterogeneous nuclear ribonucleoproteins C1/C2 OS=Homo sapiens GN=HNRNPC PE=1 SV=4 - [HNRPC_HUMAN]	285.365	12.09	4	3	3	4	306	33.6495	5.08447
P23526	Adenosylhomocysteinase OS=Homo sapiens GN=AHCY PE=1 SV=4 - [SAHH_HUMAN]	284.693	21.06	1	8	8	9	432	47.6852	6.34131
P07737	Profilin-1 OS=Homo sapiens GN=PFN1 PE=1 SV=2 - [PROF1_HUMAN]	284.553	63.57	1	6	6	7	140	15.0446	8.26514
O43852	Calumenin OS=Homo sapiens GN=CALU PE=1 SV=2 - [CALU_HUMAN]	283.607	18.73	1	5	5	6	315	37.0835	4.64014
P32455	Interferon-induced guanylate-binding protein 1 OS=Homo sapiens GN=GBP1 PE=1 SV=2 - [GBP1_HUMAN]	282.192	18.58	2	9	9	9	592	67.8877	6.31592
P05161	Ubiquitin-like protein ISG15 OS=Homo sapiens GN=ISG15 PE=1 SV=5 - [ISG15_HUMAN]	280.442	35.76	1	5	5	8	165	17.8763	7.44482
P12956	X-ray repair cross-complementing protein 6 OS=Homo sapiens GN=XRCC6 PE=1 SV=2 - [XRCC6_HUMAN]	279.525	13.46	1	6	6	7	609	69.7991	6.63916
P23284	Peptidyl-prolyl cis-trans isomerase B OS=Homo sapiens GN=PPIB PE=1 SV=2 - [PPIB_HUMAN]	277.411	36.11	1	8	8	9	216	23.7275	9.40771
P18085	ADP-ribosylation factor 4 OS=Homo sapiens GN=ARF4 PE=1 SV=3 - [ARF4_HUMAN]	276.164	32.78	1	3	5	7	180	20.4977	7.13721
Q99536	Synaptic vesicle membrane protein VAT-1 homolog OS=Homo sapiens GN=VAT1 PE=1 SV=2 - [VAT1_HUMAN]	272.347	13.99	1	4	4	6	393	41.8934	6.29053
Q9NQC3	Reticulon-4 OS=Homo sapiens GN=RTN4 PE=1 SV=2 - [RTN4_HUMAN]	271.34	5.79	1	4	4	5	1192	129.851	4.50049
P46940	Ras GTPase-activating-like protein IQGAP1 OS=Homo sapiens GN=IQGAP1 PE=1 SV=1 - [IQGA1_HUMAN]	265.664	7.3	2	9	9	9	1657	189.134	6.48096
P19823	Inter-alpha-trypsin inhibitor heavy chain H2 OS=Homo sapiens GN=ITIH2 PE=1 SV=2 - [ITIH2_HUMAN]	264.536	4.97	1	4	4	6	946	106.397	6.85889
P07339	Cathepsin D OS=Homo sapiens GN=CTSD PE=1 SV=1 - [CATD_HUMAN]	263.01	29.37	1	10	10	10	412	44.5236	6.53662
O75369	Filamin-B OS=Homo sapiens GN=FLNB PE=1 SV=2 - [FLNB_HUMAN]	262.389	3.19	1	4	7	8	2602	277.99	5.73193
Q14764	Major vault protein OS=Homo sapiens GN=MVP PE=1 SV=4 - [MVP_HUMAN]	260.826	12.21	1	8	8	8	893	99.2659	5.47803
Q9Y6N5	Sulfide:quinone oxidoreductase, mitochondrial OS=Homo sapiens GN=SQRDL PE=1 SV=1 - [SQRD_HUMAN]	259.681	13.33	1	5	5	5	450	49.9289	9.11475
P08107	Heat shock 70 kDa protein 1A/1B OS=Homo sapiens GN=HSPA1A PE=1 SV=5 - [HSP71_HUMAN]	259.374	12.32	2	5	6	7	641	70.009	5.65576
P09486	SPARC OS=Homo sapiens GN=SPARC PE=1 SV=1 - [SPRC_HUMAN]	256.23	28.38	1	7	7	8	303	34.6097	4.84326
O00159	Unconventional myosin-Ic OS=Homo sapiens GN=MYO1C PE=1 SV=4 - [MYO1C_HUMAN]	255.613	6.77	1	5	5	6	1063	121.606	9.40771
P39656	Dolichyl-diphosphooligosaccharide--protein glycosyltransferase 48 kDa subunit OS=Homo sapiens GN=DDOST PE=1 SV=4 - [OST48_HUMAN]	245.258	24.12	1	9	9	9	456	50.769	6.55127
P62805	Histone H4 OS=Homo sapiens GN=HIST1H4A PE=1 SV=2 - [H4_HUMAN]	244.041	40.78	1	4	4	7	103	11.3604	11.356
P55290	Cadherin-13 OS=Homo sapiens GN=CDH13 PE=1 SV=1 - [CAD13_HUMAN]	242.574	14.03	1	8	8	9	713	78.2379	4.98291
Q06830	Peroxiredoxin-1 OS=Homo sapiens GN=PRDX1 PE=1 SV=1 - [PRDX1_HUMAN]	242.545	32.16	1	5	7	8	199	22.0963	8.1333
Q13162	Peroxiredoxin-4 OS=Homo sapiens GN=PRDX4 PE=1 SV=1 - [PRDX4_HUMAN]	239.923	19.93	1	4	5	6	271	30.5208	6.29053
P05141	ADP/ATP translocase 2 OS=Homo sapiens GN=SLC25A5 PE=1 SV=7 - [ADT2_HUMAN]	238.196	24.16	2	2	7	8	298	32.8312	9.68604
P61981	14-3-3 protein gamma OS=Homo sapiens GN=YWHAG PE=1 SV=2 - [1433G_HUMAN]	237.873	20.65	2	2	4	6	247	28.2849	4.89404
A0AVT1	Ubiquitin-like modifier-activating enzyme 6 OS=Homo sapiens GN=UBA6 PE=1 SV=1 - [UBA6_HUMAN]	237.73	6.56	1	5	5	5	1052	117.895	6.13818
P45880	Voltage-dependent anion-selective channel protein 2 OS=Homo sapiens GN=VDAC2 PE=1 SV=2 - [VDAC2_HUMAN]	236.337	26.87	1	6	6	6	294	31.5465	7.56201
P02786	Transferrin receptor protein 1 OS=Homo sapiens GN=TFRC PE=1 SV=2 - [TFR1_HUMAN]	235.901	7.11	1	5	5	5	760	84.8179	6.60986
P13747	HLA class I histocompatibility antigen, alpha chain E OS=Homo sapiens OX=9606 GN=HLA-E PE=1 SV=4 - [HLAE_HUMAN]	234.24	15.08	1	1	4	6	358	40.0327	5.8335
P53396	ATP-citrate synthase OS=Homo sapiens GN=ACLY PE=1 SV=3 - [ACLY_HUMAN]	229.01	4.81	1	4	4	4	1101	120.762	7.32764
P0C0L4	Complement C4-A OS=Homo sapiens GN=C4A PE=1 SV=2 - [CO4A_HUMAN]	221.377	6.08	2	9	9	10	1744	192.664	7.07861
Q00839	Heterogeneous nuclear ribonucleoprotein U OS=Homo sapiens GN=HNRNPU PE=1 SV=6 - [HNRPU_HUMAN]	218.979	8.12	1	6	6	6	825	90.528	5.99854
Q8WUM4	Programmed cell death 6-interacting protein OS=Homo sapiens GN=PDCD6IP PE=1 SV=1 - [PDC6I_HUMAN]	217.712	7.95	1	8	8	8	868	95.9631	6.52197
P62701	40S ribosomal protein S4, X isoform OS=Homo sapiens GN=RPS4X PE=1 SV=2 - [RS4X_HUMAN]	216.169	38.02	3	8	8	8	263	29.5791	10.1548
P04040	Catalase OS=Homo sapiens GN=CAT PE=1 SV=3 - [CATA_HUMAN]	214.939	15.94	1	6	6	6	527	59.7188	7.38623
Q14204	Cytoplasmic dynein 1 heavy chain 1 OS=Homo sapiens GN=DYNC1H1 PE=1 SV=5 - [DYHC1_HUMAN]	214.493	1.49	1	6	6	7	4646	532.072	6.40479
P09382	Galectin-1 OS=Homo sapiens GN=LGALS1 PE=1 SV=2 - [LEG1_HUMAN]	214.24	30.37	1	3	3	5	135	14.7062	5.50342
P40227	T-complex protein 1 subunit zeta OS=Homo sapiens GN=CCT6A PE=1 SV=3 - [TCPZ_HUMAN]	213.389	12.99	1	5	5	5	531	57.9876	6.68311
P61106	Ras-related protein Rab-14 OS=Homo sapiens GN=RAB14 PE=1 SV=4 - [RAB14_HUMAN]	213.065	24.65	12	3	4	4	215	23.8819	6.21436
P02765	Alpha-2-HS-glycoprotein OS=Homo sapiens OX=9606 GN=AHSG PE=1 SV=2 - [FETUA_HUMAN]	213.049	5.45	1	3	3	5	367	39.3157	5.71924
Q14974	Importin subunit beta-1 OS=Homo sapiens GN=KPNB1 PE=1 SV=2 - [IMB1_HUMAN]	212.06	9.82	1	6	6	6	876	97.108	4.77979
P23142	Fibulin-1 OS=Homo sapiens GN=FBLN1 PE=1 SV=4 - [FBLN1_HUMAN]	211.82	12.23	1	5	5	6	703	77.1624	5.22412
Q32P51	Heterogeneous nuclear ribonucleoprotein A1-like 2 OS=Homo sapiens GN=HNRNPA1L2 PE=2 SV=2 - [RA1L2_HUMAN]	211.628	19.06	3	4	5	7	320	34.2043	8.99756
P12236	ADP/ATP translocase 3 OS=Homo sapiens GN=SLC25A6 PE=1 SV=4 - [ADT3_HUMAN]	210.983	23.15	2	2	7	8	298	32.8452	9.74463
Q9Y4K0	Lysyl oxidase homolog 2 OS=Homo sapiens GN=LOXL2 PE=1 SV=1 - [LOXL2_HUMAN]	209.9	3.62	1	2	2	3	774	86.6683	6.37939
P04439	HLA class I histocompatibility antigen, A-3 alpha chain OS=Homo sapiens GN=HLA-A PE=1 SV=2 - [1A03_HUMAN]	207.328	17.81	2	2	5	7	365	40.8152	5.99854
P04179	Superoxide dismutase [Mn], mitochondrial OS=Homo sapiens GN=SOD2 PE=1 SV=3 - [SODM_HUMAN]	207.051	26.58	1	6	6	7	222	24.7346	8.25049
P62241	40S ribosomal protein S8 OS=Homo sapiens GN=RPS8 PE=1 SV=2 - [RS8_HUMAN]	205.26	24.52	1	4	4	4	208	24.1902	10.3159
P51149	Ras-related protein Rab-7a OS=Homo sapiens GN=RAB7A PE=1 SV=1 - [RAB7A_HUMAN]	204.7	35.27	1	6	6	6	207	23.4748	6.69775
P08865	40S ribosomal protein SA OS=Homo sapiens GN=RPSA PE=1 SV=4 - [RSSA_HUMAN]	203.2	16.95	1	4	4	4	295	32.8334	4.86865
P49748	Very long-chain specific acyl-CoA dehydrogenase, mitochondrial OS=Homo sapiens GN=ACADVL PE=1 SV=1 - [ACADV_HUMAN]	198.55	9.62	1	5	5	5	655	70.3454	8.74854
P61586	Transforming protein RhoA OS=Homo sapiens GN=RHOA PE=1 SV=1 - [RHOA_HUMAN]	198.03	34.2	3	4	4	5	193	21.7541	6.1001
O00560	Syntenin-1 OS=Homo sapiens GN=SDCBP PE=1 SV=1 - [SDCB1_HUMAN]	194.291	21.14	1	4	4	4	298	32.4239	7.53271
P09525	Annexin A4 OS=Homo sapiens GN=ANXA4 PE=1 SV=4 - [ANXA4_HUMAN]	190.587	15.05	1	4	5	5	319	35.8601	6.12549
P05556	Integrin beta-1 OS=Homo sapiens GN=ITGB1 PE=1 SV=2 - [ITB1_HUMAN]	190.557	10.4	1	7	7	7	798	88.357	5.38916
P23396	40S ribosomal protein S3 OS=Homo sapiens GN=RPS3 PE=1 SV=2 - [RS3_HUMAN]	190.503	18.11	1	4	4	5	243	26.6714	9.65674
P05388	60S acidic ribosomal protein P0 OS=Homo sapiens GN=RPLP0 PE=1 SV=1 - [RLA0_HUMAN]	190.201	17.35	2	6	6	6	317	34.2518	5.97314
P01008	Antithrombin-III OS=Homo sapiens GN=SERPINC1 PE=1 SV=1 - [ANT3_HUMAN]	189.246	10.34	1	4	4	6	464	52.5689	6.7124
P07195	L-lactate dehydrogenase B chain OS=Homo sapiens GN=LDHB PE=1 SV=2 - [LDHB_HUMAN]	189.073	15.27	3	3	5	5	334	36.6151	6.04932
P62873	Guanine nucleotide-binding protein G(I)/G(S)/G(T) subunit beta-1 OS=Homo sapiens GN=GNB1 PE=1 SV=3 - [GBB1_HUMAN]	188.733	12.06	4	3	3	3	340	37.353	5.99854
Q9Y696	Chloride intracellular channel protein 4 OS=Homo sapiens GN=CLIC4 PE=1 SV=4 - [CLIC4_HUMAN]	187.26	21.74	2	4	5	5	253	28.7537	5.59229
P35232	Prohibitin OS=Homo sapiens GN=PHB PE=1 SV=1 - [PHB_HUMAN]	185.488	18.75	1	5	5	5	272	29.7859	5.75732
Q07020	60S ribosomal protein L18 OS=Homo sapiens GN=RPL18 PE=1 SV=2 - [RL18_HUMAN]	183.523	19.15	1	3	3	3	188	21.6211	11.7222
P67936	Tropomyosin alpha-4 chain OS=Homo sapiens GN=TPM4 PE=1 SV=3 - [TPM4_HUMAN]	183.18	17.34	2	4	4	4	248	28.5045	4.69092
Q04917	14-3-3 protein eta OS=Homo sapiens GN=YWHAH PE=1 SV=4 - [1433F_HUMAN]	181.873	13.01	2	1	3	5	246	28.201	4.84326
P62280	40S ribosomal protein S11 OS=Homo sapiens GN=RPS11 PE=1 SV=3 - [RS11_HUMAN]	181.528	29.11	1	4	4	5	158	18.419	10.3013
P50454	Serpin H1 OS=Homo sapiens GN=SERPINH1 PE=1 SV=2 - [SERPH_HUMAN]	181.287	11.24	1	4	4	4	418	46.4112	8.68994
P08253	72 kDa type IV collagenase OS=Homo sapiens GN=MMP2 PE=1 SV=2 - [MMP2_HUMAN]	177.63	9.7	2	5	5	5	660	73.8347	5.46533
Q9H0U4	Ras-related protein Rab-1B OS=Homo sapiens GN=RAB1B PE=1 SV=1 - [RAB1B_HUMAN]	172.113	33.33	16	4	6	7	201	22.1572	5.73193
P98160	Basement membrane-specific heparan sulfate proteoglycan core protein OS=Homo sapiens GN=HSPG2 PE=1 SV=4 - [PGBM_HUMAN]	171.948	1.48	1	5	5	6	4391	468.532	6.50732
P17987	T-complex protein 1 subunit alpha OS=Homo sapiens GN=TCP1 PE=1 SV=1 - [TCPA_HUMAN]	171.72	7.19	1	3	3	4	556	60.3056	6.11279
P00387	NADH-cytochrome b5 reductase 3 OS=Homo sapiens GN=CYB5R3 PE=1 SV=3 - [NB5R3_HUMAN]	171.1	20.93	1	5	5	6	301	34.2127	7.59131
P36955	Pigment epithelium-derived factor OS=Homo sapiens GN=SERPINF1 PE=1 SV=4 - [PEDF_HUMAN]	169.117	9.09	1	3	3	3	418	46.2833	6.37939
P12109	Collagen alpha-1(VI) chain OS=Homo sapiens GN=COL6A1 PE=1 SV=3 - [CO6A1_HUMAN]	168.645	5.16	1	4	4	5	1028	108.462	5.42725
Q04756	Hepatocyte growth factor activator OS=Homo sapiens GN=HGFAC PE=1 SV=1 - [HGFA_HUMAN]	166.72	5.95	1	3	3	3	655	70.6361	7.23975
P20742	Pregnancy zone protein OS=Homo sapiens GN=PZP PE=1 SV=4 - [PZP_HUMAN]	166.57	2.29	1	1	3	7	1482	163.76	6.37939
P62491	Ras-related protein Rab-11A OS=Homo sapiens GN=RAB11A PE=1 SV=3 - [RB11A_HUMAN]	165.917	26.85	3	6	6	6	216	24.3784	6.56592
P60033	CD81 antigen OS=Homo sapiens GN=CD81 PE=1 SV=1 - [CD81_HUMAN]	165.429	15.25	1	2	2	2	236	25.7921	5.2876
O15427	Monocarboxylate transporter 4 OS=Homo sapiens GN=SLC16A3 PE=1 SV=1 - [MOT4_HUMAN]	164.343	9.89	1	4	4	5	465	49.4369	7.95752
Q02878	60S ribosomal protein L6 OS=Homo sapiens GN=RPL6 PE=1 SV=3 - [RL6_HUMAN]	163.12	15.97	1	4	4	4	288	32.7076	10.5796
P00747	Plasminogen OS=Homo sapiens GN=PLG PE=1 SV=2 - [PLMN_HUMAN]	162.797	4.07	3	3	3	5	810	90.5102	7.23975
P30044	Peroxiredoxin-5, mitochondrial OS=Homo sapiens GN=PRDX5 PE=1 SV=4 - [PRDX5_HUMAN]	162.5	25.23	1	4	4	4	214	22.0725	8.70459
O94905	Erlin-2 OS=Homo sapiens GN=ERLIN2 PE=1 SV=1 - [ERLN2_HUMAN]	162.289	10.32	2	3	3	4	339	37.8155	5.61768
P61163	Alpha-centractin OS=Homo sapiens GN=ACTR1A PE=1 SV=1 - [ACTZ_HUMAN]	162.033	13.03	2	3	3	3	376	42.5869	6.63916
P60174	Triosephosphate isomerase OS=Homo sapiens GN=TPI1 PE=1 SV=3 - [TPIS_HUMAN]	161.39	25.17	1	4	4	4	286	30.7717	5.92236
Q9BSJ8	Extended synaptotagmin-1 OS=Homo sapiens GN=ESYT1 PE=1 SV=1 - [ESYT1_HUMAN]	160.38	4.62	1	4	4	4	1104	122.78	5.8335
P19338	Nucleolin OS=Homo sapiens GN=NCL PE=1 SV=3 - [NUCL_HUMAN]	158.4	6.06	1	3	3	4	710	76.5684	4.70361
P62070	Ras-related protein R-Ras2 OS=Homo sapiens GN=RRAS2 PE=1 SV=1 - [RRAS2_HUMAN]	157.347	13.73	1	1	2	3	204	23.3847	6.01123
P13639	Elongation factor 2 OS=Homo sapiens GN=EEF2 PE=1 SV=4 - [EF2_HUMAN]	156.31	9.56	1	7	8	9	858	95.277	6.82959
Q12965	Unconventional myosin-Ie OS=Homo sapiens GN=MYO1E PE=1 SV=2 - [MYO1E_HUMAN]	155.2	2.53	2	2	2	2	1108	126.982	8.92432
P49747	Cartilage oligomeric matrix protein OS=Homo sapiens GN=COMP PE=1 SV=2 - [COMP_HUMAN]	154.553	4.62	2	3	3	3	757	82.8076	4.60205
P31949	Protein S100-A11 OS=Homo sapiens GN=S100A11 PE=1 SV=2 - [S10AB_HUMAN]	154.407	53.33	1	3	3	3	105	11.7328	7.12256
Q15365	Poly(rC)-binding protein 1 OS=Homo sapiens GN=PCBP1 PE=1 SV=2 - [PCBP1_HUMAN]	153.945	20.79	1	3	5	5	356	37.4739	7.09326
Q00325	Phosphate carrier protein, mitochondrial OS=Homo sapiens GN=SLC25A3 PE=1 SV=2 - [MPCP_HUMAN]	153.839	16.57	1	7	7	7	362	40.0687	9.37842
Q01518	Adenylyl cyclase-associated protein 1 OS=Homo sapiens GN=CAP1 PE=1 SV=5 - [CAP1_HUMAN]	153.567	12.84	1	3	3	3	475	51.8687	8.06006
P10301	Ras-related protein R-Ras OS=Homo sapiens GN=RRAS PE=1 SV=1 - [RRAS_HUMAN]	151.527	12.84	1	1	2	3	218	23.4659	6.93213
P50995	Annexin A11 OS=Homo sapiens GN=ANXA11 PE=1 SV=1 - [ANX11_HUMAN]	151.463	6.53	1	3	3	3	505	54.3551	7.6499
P62249	40S ribosomal protein S16 OS=Homo sapiens GN=RPS16 PE=1 SV=2 - [RS16_HUMAN]	150.979	24.66	1	4	4	4	146	16.435	10.2134
P05452	Tetranectin OS=Homo sapiens GN=CLEC3B PE=1 SV=3 - [TETN_HUMAN]	150.941	23.27	1	3	3	4	202	22.5223	5.66846
Q9ULV4	Coronin-1C OS=Homo sapiens GN=CORO1C PE=1 SV=1 - [COR1C_HUMAN]	150.881	7.81	1	3	3	3	474	53.2151	7.07861
P24539	ATP synthase subunit b, mitochondrial OS=Homo sapiens GN=ATP5F1 PE=1 SV=2 - [AT5F1_HUMAN]	150.583	14.84	1	3	3	3	256	28.8903	9.36377
Q9NVA2	Septin-11 OS=Homo sapiens GN=SEPT11 PE=1 SV=3 - [SEP11_HUMAN]	150.311	7.69	4	2	3	5	429	49.3672	6.81494
P37802	Transgelin-2 OS=Homo sapiens GN=TAGLN2 PE=1 SV=3 - [TAGL2_HUMAN]	150.09	25.63	1	4	4	4	199	22.3772	8.25049
P08729	Keratin, type II cytoskeletal 7 OS=Homo sapiens GN=KRT7 PE=1 SV=5 - [K2C7_HUMAN]	148.64	6.61	4	1	3	4	469	51.3543	5.47803
Q99829	Copine-1 OS=Homo sapiens GN=CPNE1 PE=1 SV=1 - [CPNE1_HUMAN]	148.167	10.06	1	5	5	5	537	59.0215	5.8335
P52907	F-actin-capping protein subunit alpha-1 OS=Homo sapiens GN=CAPZA1 PE=1 SV=3 - [CAZA1_HUMAN]	147.494	20.98	2	4	4	4	286	32.9023	5.69385
P12235	ADP/ATP translocase 1 OS=Homo sapiens GN=SLC25A4 PE=1 SV=4 - [ADT1_HUMAN]	147.428	14.43	2	1	4	5	298	33.0432	9.75928
Q8NBS9	Thioredoxin domain-containing protein 5 OS=Homo sapiens GN=TXNDC5 PE=1 SV=2 - [TXND5_HUMAN]	146.655	13.19	1	4	4	4	432	47.5987	5.97314
P48643	T-complex protein 1 subunit epsilon OS=Homo sapiens GN=CCT5 PE=1 SV=1 - [TCPE_HUMAN]	145.552	7.76	1	4	4	6	541	59.6328	5.65576
O75083	WD repeat-containing protein 1 OS=Homo sapiens GN=WDR1 PE=1 SV=4 - [WDR1_HUMAN]	144.413	11.55	1	6	6	7	606	66.1519	6.65381
P60903	Protein S100-A10 OS=Homo sapiens GN=S100A10 PE=1 SV=2 - [S10AA_HUMAN]	143.843	17.53	1	2	2	3	97	11.1955	7.37158
P18124	60S ribosomal protein L7 OS=Homo sapiens GN=RPL7 PE=1 SV=1 - [RL7_HUMAN]	141.11	20.56	1	4	4	4	248	29.2072	10.6528
P51148	Ras-related protein Rab-5C OS=Homo sapiens GN=RAB5C PE=1 SV=2 - [RAB5C_HUMAN]	140.18	16.67	2	3	3	4	216	23.4678	8.41162
O15145	Actin-related protein 2/3 complex subunit 3 OS=Homo sapiens GN=ARPC3 PE=1 SV=3 - [ARPC3_HUMAN]	139.53	17.42	1	3	3	5	178	20.5334	8.5874
Q9HDC9	Adipocyte plasma membrane-associated protein OS=Homo sapiens GN=APMAP PE=1 SV=2 - [APMAP_HUMAN]	139.39	11.54	1	4	4	4	416	46.4509	6.16357
P55072	Transitional endoplasmic reticulum ATPase OS=Homo sapiens GN=VCP PE=1 SV=4 - [TERA_HUMAN]	138.84	8.06	2	5	5	5	806	89.2657	5.26221
P04004	Vitronectin OS=Homo sapiens GN=VTN PE=1 SV=1 - [VTNC_HUMAN]	138.8	3.14	1	1	1	2	478	54.2712	5.79541
P02794	Ferritin heavy chain OS=Homo sapiens GN=FTH1 PE=1 SV=2 - [FRIH_HUMAN]	138.45	16.39	1	3	3	4	183	21.2123	5.5542
P15559	NAD(P)H dehydrogenase [quinone] 1 OS=Homo sapiens GN=NQO1 PE=1 SV=1 - [NQO1_HUMAN]	138.25	10.22	1	2	2	3	274	30.848	8.88037
P61769	Beta-2-microglobulin OS=Homo sapiens GN=B2M PE=1 SV=1 - [B2MG_HUMAN]	137.88	16.81	1	2	2	4	119	13.7059	6.52197
O15173	Membrane-associated progesterone receptor component 2 OS=Homo sapiens GN=PGRMC2 PE=1 SV=1 - [PGRC2_HUMAN]	137.793	16.14	1	2	3	3	223	23.8037	4.88135
O75396	Vesicle-trafficking protein SEC22b OS=Homo sapiens GN=SEC22B PE=1 SV=4 - [SC22B_HUMAN]	137.28	20.47	1	4	4	4	215	24.5775	6.91748
Q96KK5	Histone H2A type 1-H OS=Homo sapiens GN=HIST1H2AH PE=1 SV=3 - [H2A1H_HUMAN]	136.69	27.34	15	3	3	4	128	13.8978	10.8872
O60814	Histone H2B type 1-K OS=Homo sapiens GN=HIST1H2BK PE=1 SV=3 - [H2B1K_HUMAN]	136.465	26.98	15	4	4	6	126	13.8816	10.3159
O95084	Serine protease 23 OS=Homo sapiens GN=PRSS23 PE=1 SV=1 - [PRS23_HUMAN]	135.861	10.7	1	4	4	4	383	42.9738	9.42236
P55084	Trifunctional enzyme subunit beta, mitochondrial OS=Homo sapiens GN=HADHB PE=1 SV=3 - [ECHB_HUMAN]	134.927	7.17	1	3	3	3	474	51.2615	9.40771
P02753	Retinol-binding protein 4 OS=Homo sapiens GN=RBP4 PE=1 SV=3 - [RET4_HUMAN]	134.292	16.42	1	3	3	4	201	22.9953	6.07471
P13674	Prolyl 4-hydroxylase subunit alpha-1 OS=Homo sapiens GN=P4HA1 PE=1 SV=2 - [P4HA1_HUMAN]	133.101	7.3	1	3	3	3	534	61.011	6.01123
A6NHL2	Tubulin alpha chain-like 3 OS=Homo sapiens GN=TUBAL3 PE=1 SV=2 - [TBAL3_HUMAN]	131.043	5.38	1	1	2	3	446	49.8767	6.04932
P0CG48	Polyubiquitin-C OS=Homo sapiens GN=UBC PE=1 SV=3 - [UBC_HUMAN]	130.868	52.55	4	4	4	4	685	76.9915	7.66455
P15121	Aldose reductase OS=Homo sapiens GN=AKR1B1 PE=1 SV=3 - [ALDR_HUMAN]	130.84	11.71	3	4	4	4	316	35.8305	6.97607
P61026	Ras-related protein Rab-10 OS=Homo sapiens GN=RAB10 PE=1 SV=1 - [RAB10_HUMAN]	130.05	21.5	14	2	4	4	200	22.5266	8.38232
P61160	Actin-related protein 2 OS=Homo sapiens GN=ACTR2 PE=1 SV=1 - [ARP2_HUMAN]	129.389	10.66	1	4	4	4	394	44.7322	6.7417
P51884	Lumican OS=Homo sapiens GN=LUM PE=1 SV=2 - [LUM_HUMAN]	129.17	8.28	1	2	2	3	338	38.4048	6.60986
P62913	60S ribosomal protein L11 OS=Homo sapiens GN=RPL11 PE=1 SV=2 - [RL11_HUMAN]	129.07	12.92	1	2	2	2	178	20.2396	9.59814
Q96AG4	Leucine-rich repeat-containing protein 59 OS=Homo sapiens GN=LRRC59 PE=1 SV=1 - [LRC59_HUMAN]	128.8	17.92	1	4	4	4	307	34.9089	9.56885
Q16181	Septin-7 OS=Homo sapiens GN=SEPT7 PE=1 SV=2 - [SEPT7_HUMAN]	128.68	8.24	3	2	3	4	437	50.648	8.63135
O15143	Actin-related protein 2/3 complex subunit 1B OS=Homo sapiens GN=ARPC1B PE=1 SV=3 - [ARC1B_HUMAN]	127.254	7.53	1	2	2	2	372	40.9234	8.35303
P47756	F-actin-capping protein subunit beta OS=Homo sapiens GN=CAPZB PE=1 SV=4 - [CAPZB_HUMAN]	127.107	13.72	1	3	3	3	277	31.3308	5.59229
Q99832	T-complex protein 1 subunit eta OS=Homo sapiens GN=CCT7 PE=1 SV=2 - [TCPH_HUMAN]	126.89	5.34	1	2	2	2	543	59.3289	7.6499
P36542	ATP synthase subunit gamma, mitochondrial OS=Homo sapiens GN=ATP5C1 PE=1 SV=1 - [ATPG_HUMAN]	126.242	13.42	1	4	4	4	298	32.9753	9.21729
Q08380	Galectin-3-binding protein OS=Homo sapiens GN=LGALS3BP PE=1 SV=1 - [LG3BP_HUMAN]	125.469	6.67	1	3	3	3	585	65.2893	5.2749
P04632	Calpain small subunit 1 OS=Homo sapiens GN=CAPNS1 PE=1 SV=1 - [CPNS1_HUMAN]	125.397	8.21	2	2	2	3	268	28.2977	5.19873
Q15233	Non-POU domain-containing octamer-binding protein OS=Homo sapiens GN=NONO PE=1 SV=4 - [NONO_HUMAN]	124.654	11.46	1	3	4	4	471	54.1973	8.95361
Q9H444	Charged multivesicular body protein 4b OS=Homo sapiens GN=CHMP4B PE=1 SV=1 - [CHM4B_HUMAN]	124.406	11.61	1	2	2	2	224	24.9346	4.81787
P04075	Fructose-bisphosphate aldolase A OS=Homo sapiens GN=ALDOA PE=1 SV=2 - [ALDOA_HUMAN]	123.279	9.07	3	4	4	4	364	39.3953	8.08936
Q92930	Ras-related protein Rab-8B OS=Homo sapiens GN=RAB8B PE=1 SV=2 - [RAB8B_HUMAN]	122.19	20.29	18	1	4	4	207	23.5691	9.0708
P62888	60S ribosomal protein L30 OS=Homo sapiens GN=RPL30 PE=1 SV=2 - [RL30_HUMAN]	122.1	30.43	1	2	2	2	115	12.7757	9.62744
P61006	Ras-related protein Rab-8A OS=Homo sapiens GN=RAB8A PE=1 SV=1 - [RAB8A_HUMAN]	121.17	20.29	18	1	4	4	207	23.6532	9.0708
P52272	Heterogeneous nuclear ribonucleoprotein M OS=Homo sapiens GN=HNRNPM PE=1 SV=3 - [HNRPM_HUMAN]	121	3.7	1	2	2	2	730	77.4643	8.70459
P26641	Elongation factor 1-gamma OS=Homo sapiens GN=EEF1G PE=1 SV=3 - [EF1G_HUMAN]	120.67	8.24	1	3	3	3	437	50.0871	6.66846
P17844	Probable ATP-dependent RNA helicase DDX5 OS=Homo sapiens GN=DDX5 PE=1 SV=1 - [DDX5_HUMAN]	120.45	7.33	2	4	4	4	614	69.1047	8.92432
P32119	Peroxiredoxin-2 OS=Homo sapiens GN=PRDX2 PE=1 SV=5 - [PRDX2_HUMAN]	120.327	14.65	1	2	3	3	198	21.8782	5.97314
P49257	Protein ERGIC-53 OS=Homo sapiens GN=LMAN1 PE=1 SV=2 - [LMAN1_HUMAN]	119.341	4.9	1	2	2	2	510	57.513	6.771
P50991	T-complex protein 1 subunit delta OS=Homo sapiens GN=CCT4 PE=1 SV=4 - [TCPD_HUMAN]	119.217	5.38	1	2	2	3	539	57.8878	7.82568
Q9Y277	Voltage-dependent anion-selective channel protein 3 OS=Homo sapiens GN=VDAC3 PE=1 SV=1 - [VDAC3_HUMAN]	118.953	15.19	1	2	3	4	283	30.6393	8.66064
P52597	Heterogeneous nuclear ribonucleoprotein F OS=Homo sapiens GN=HNRNPF PE=1 SV=3 - [HNRPF_HUMAN]	118.18	9.4	1	1	3	4	415	45.6429	5.57959
Q02818	Nucleobindin-1 OS=Homo sapiens GN=NUCB1 PE=1 SV=4 - [NUCB1_HUMAN]	117.559	4.99	1	2	2	2	461	53.8463	5.24951
Q12907	Vesicular integral-membrane protein VIP36 OS=Homo sapiens GN=LMAN2 PE=1 SV=1 - [LMAN2_HUMAN]	117.159	13.76	1	4	4	4	356	40.2031	6.94678
P02452	Collagen alpha-1(I) chain OS=Homo sapiens GN=COL1A1 PE=1 SV=5 - [CO1A1_HUMAN]	115.47	2.19	1	2	2	2	1464	138.857	5.79541
Q03135	Caveolin-1 OS=Homo sapiens GN=CAV1 PE=1 SV=4 - [CAV1_HUMAN]	115.011	25.28	2	4	4	4	178	20.4585	6.02393
P62937	Peptidyl-prolyl cis-trans isomerase A OS=Homo sapiens GN=PPIA PE=1 SV=2 - [PPIA_HUMAN]	115.007	30.3	7	4	4	4	165	18.0009	7.81104
Q9NYU2	UDP-glucose:glycoprotein glucosyltransferase 1 OS=Homo sapiens GN=UGGT1 PE=1 SV=3 - [UGGG1_HUMAN]	114.43	2.19	1	2	2	2	1555	177.078	5.63037
P48047	ATP synthase subunit O, mitochondrial OS=Homo sapiens GN=ATP5O PE=1 SV=1 - [ATPO_HUMAN]	114.28	7.98	1	1	1	1	213	23.2627	9.96436
P53621	Coatomer subunit alpha OS=Homo sapiens GN=COPA PE=1 SV=2 - [COPA_HUMAN]	113.96	2.45	1	2	2	2	1224	138.258	7.66455
P16403	Histone H1.2 OS=Homo sapiens GN=HIST1H1C PE=1 SV=2 - [H12_HUMAN]	113.486	15.02	5	3	3	3	213	21.3517	10.9312
P02100	Hemoglobin subunit epsilon OS=Homo sapiens GN=HBE1 PE=1 SV=2 - [HBE_HUMAN]	113.16	18.37	3	2	3	5	147	16.1925	8.63135
P78371	T-complex protein 1 subunit beta OS=Homo sapiens GN=CCT2 PE=1 SV=4 - [TCPB_HUMAN]	111.37	6.36	1	2	2	2	535	57.4521	6.45557
P46781	40S ribosomal protein S9 OS=Homo sapiens GN=RPS9 PE=1 SV=3 - [RS9_HUMAN]	111.337	16.49	1	4	4	4	194	22.5776	10.6528
Q8TCT9	Minor histocompatibility antigen H13 OS=Homo sapiens GN=HM13 PE=1 SV=1 - [HM13_HUMAN]	111.273	8.22	1	3	3	3	377	41.4616	6.43018
P02788	Lactotransferrin OS=Homo sapiens GN=LTF PE=1 SV=6 - [TRFL_HUMAN]	111.21	4.23	1	3	3	4	710	78.1319	8.11865
O00469	Procollagen-lysine,2-oxoglutarate 5-dioxygenase 2 OS=Homo sapiens GN=PLOD2 PE=1 SV=2 - [PLOD2_HUMAN]	111.159	2.85	1	2	2	2	737	84.6316	6.7124
P02461	Collagen alpha-1(III) chain OS=Homo sapiens GN=COL3A1 PE=1 SV=4 - [CO3A1_HUMAN]	110.972	1.91	1	2	2	2	1466	138.479	6.60986
Q15293	Reticulocalbin-1 OS=Homo sapiens GN=RCN1 PE=1 SV=1 - [RCN1_HUMAN]	110.417	12.39	1	4	4	4	331	38.8662	4.99561
P00367	Glutamate dehydrogenase 1, mitochondrial OS=Homo sapiens GN=GLUD1 PE=1 SV=2 - [DHE3_HUMAN]	109.603	6.45	2	3	3	3	558	61.3592	7.79639
P32969	60S ribosomal protein L9 OS=Homo sapiens GN=RPL9 PE=1 SV=1 - [RL9_HUMAN]	109.495	28.65	1	3	3	3	192	21.8498	9.94971
P17858	6-phosphofructokinase, liver type OS=Homo sapiens GN=PFKL PE=1 SV=6 - [K6PL_HUMAN]	108.96	3.59	2	1	2	2	780	84.9642	7.50342
P05156	Complement factor I OS=Homo sapiens GN=CFI PE=1 SV=2 - [CFAI_HUMAN]	108.61	3.43	1	2	2	2	583	65.7066	7.50342
Q9UJZ1	Stomatin-like protein 2 OS=Homo sapiens GN=STOML2 PE=1 SV=1 - [STML2_HUMAN]	107.84	8.99	1	2	2	2	356	38.5102	7.38623
P50914	60S ribosomal protein L14 OS=Homo sapiens GN=RPL14 PE=1 SV=4 - [RL14_HUMAN]	107.793	11.16	1	2	2	2	215	23.417	10.9312
P02647	Apolipoprotein A-I OS=Homo sapiens GN=APOA1 PE=1 SV=1 - [APOA1_HUMAN]	107.687	5.99	1	1	1	3	267	30.7589	5.75732
Q12797	Aspartyl/asparaginyl beta-hydroxylase OS=Homo sapiens GN=ASPH PE=1 SV=3 - [ASPH_HUMAN]	107.47	2.37	1	1	1	1	758	85.8095	5.0083
P13797	Plastin-3 OS=Homo sapiens GN=PLS3 PE=1 SV=4 - [PLST_HUMAN]	107.04	5.71	2	1	3	4	630	70.7662	5.60498
P05783	Keratin, type I cytoskeletal 18 OS=Homo sapiens GN=KRT18 PE=1 SV=2 - [K1C18_HUMAN]	105.613	6.51	8	2	3	3	430	48.0285	5.45264
P49411	Elongation factor Tu, mitochondrial OS=Homo sapiens GN=TUFM PE=1 SV=2 - [EFTU_HUMAN]	105.607	10.62	1	3	3	3	452	49.5102	7.60596
P30043	Flavin reductase (NADPH) OS=Homo sapiens GN=BLVRB PE=1 SV=3 - [BLVRB_HUMAN]	102.64	7.28	1	1	1	1	206	22.1054	7.6499
P05543	Thyroxine-binding globulin OS=Homo sapiens GN=SERPINA7 PE=1 SV=2 - [THBG_HUMAN]	102.569	8.92	1	4	4	5	415	46.2946	6.30322
P22234	Multifunctional protein ADE2 OS=Homo sapiens GN=PAICS PE=1 SV=3 - [PUR6_HUMAN]	102.42	3.29	1	1	1	1	425	47.0491	7.2251
P62424	60S ribosomal protein L7a OS=Homo sapiens GN=RPL7A PE=1 SV=2 - [RL7A_HUMAN]	101	4.89	1	1	1	1	266	29.977	10.6089
Q9Y678	Coatomer subunit gamma OS=Homo sapiens GN=COPG PE=1 SV=1 - [COPG_HUMAN]	100.44	2.86	2	2	2	2	874	97.6555	5.46533
Q6NXT2	Histone H3.3C OS=Homo sapiens GN=H3F3C PE=1 SV=3 - [H3C_HUMAN]	100.089	21.48	7	4	4	5	135	15.2044	11.1069
P15880	40S ribosomal protein S2 OS=Homo sapiens GN=RPS2 PE=1 SV=2 - [RS2_HUMAN]	99.69	12.63	1	4	4	4	293	31.3046	10.2427
Q12805	EGF-containing fibulin-like extracellular matrix protein 1 OS=Homo sapiens GN=EFEMP1 PE=1 SV=2 - [FBLN3_HUMAN]	99.63	3.04	1	1	1	1	493	54.6042	5.07178
Q9UHD8	Septin-9 OS=Homo sapiens GN=SEPT9 PE=1 SV=2 - [SEPT9_HUMAN]	97	4.61	1	2	2	2	586	65.3608	8.96826
P53007	Tricarboxylate transport protein, mitochondrial OS=Homo sapiens GN=SLC25A1 PE=1 SV=2 - [TXTP_HUMAN]	96.12	7.4	1	2	2	3	311	33.991	9.89111
Q14956	Transmembrane glycoprotein NMB OS=Homo sapiens GN=GPNMB PE=1 SV=2 - [GPNMB_HUMAN]	96.02	3.15	1	1	1	2	572	63.8819	6.63916
P00450	Ceruloplasmin OS=Homo sapiens GN=CP PE=1 SV=1 - [CERU_HUMAN]	95.84	1.97	1	2	2	3	1065	122.128	5.71924
P49368	T-complex protein 1 subunit gamma OS=Homo sapiens GN=CCT3 PE=1 SV=4 - [TCPG_HUMAN]	95.8208	9.54	1	5	5	5	545	60.4953	6.49365
P23246	Splicing factor, proline- and glutamine-rich OS=Homo sapiens GN=SFPQ PE=1 SV=2 - [SFPQ_HUMAN]	95.15	3.39	1	1	2	2	707	76.1016	9.43701
Q7L2H7	Eukaryotic translation initiation factor 3 subunit M OS=Homo sapiens GN=EIF3M PE=1 SV=1 - [EIF3M_HUMAN]	95.01	4.81	1	1	1	1	374	42.4758	5.63037
P60953	Cell division control protein 42 homolog OS=Homo sapiens GN=CDC42 PE=1 SV=2 - [CDC42_HUMAN]	94.1333	21.47	1	3	3	3	191	21.245	6.55127
P61158	Actin-related protein 3 OS=Homo sapiens GN=ACTR3 PE=1 SV=3 - [ARP3_HUMAN]	93.81	7.18	1	2	2	2	418	47.341	5.88428
P16615	Sarcoplasmic/endoplasmic reticulum calcium ATPase 2 OS=Homo sapiens GN=ATP2A2 PE=1 SV=1 - [AT2A2_HUMAN]	93.24	4.03	3	4	4	4	1042	114.683	5.33838
P22314	Ubiquitin-like modifier-activating enzyme 1 OS=Homo sapiens GN=UBA1 PE=1 SV=3 - [UBA1_HUMAN]	92.98	3.69	1	3	3	3	1058	117.774	5.75732
P02042	Hemoglobin subunit delta OS=Homo sapiens GN=HBD PE=1 SV=2 - [HBD_HUMAN]	92.03	12.93	2	1	2	5	147	16.0453	8.04541
P61604	10 kDa heat shock protein, mitochondrial OS=Homo sapiens GN=HSPE1 PE=1 SV=2 - [CH10_HUMAN]	91.5496	26.47	1	3	3	3	102	10.9249	8.92432
P60763	Ras-related C3 botulinum toxin substrate 3 OS=Homo sapiens GN=RAC3 PE=1 SV=1 - [RAC3_HUMAN]	90.37	13.02	2	2	3	3	192	21.3651	8.14795
P36543	V-type proton ATPase subunit E 1 OS=Homo sapiens GN=ATP6V1E1 PE=1 SV=1 - [VATE1_HUMAN]	90.34	6.19	1	1	1	1	226	26.1288	8.00146
P51153	Ras-related protein Rab-13 OS=Homo sapiens GN=RAB13 PE=1 SV=1 - [RAB13_HUMAN]	90.2208	16.26	1	1	3	3	203	22.7597	9.18799
P07858	Cathepsin B OS=Homo sapiens GN=CTSB PE=1 SV=3 - [CATB_HUMAN]	90.1186	9.14	1	2	2	2	339	37.7968	6.30322
Q02543	60S ribosomal protein L18a OS=Homo sapiens GN=RPL18A PE=1 SV=2 - [RL18A_HUMAN]	89.9954	14.77	1	3	3	3	176	20.7489	10.7114
Q96N66	Lysophospholipid acyltransferase 7 OS=Homo sapiens GN=MBOAT7 PE=1 SV=2 - [MBOA7_HUMAN]	89.5483	6.14	1	2	2	2	472	52.7303	8.96826
O00264	Membrane-associated progesterone receptor component 1 OS=Homo sapiens GN=PGRMC1 PE=1 SV=3 - [PGRC1_HUMAN]	89.47	11.79	1	1	2	2	195	21.6578	4.70361
Q9P0S9	Transmembrane protein 14C OS=Homo sapiens GN=TMEM14C PE=1 SV=1 - [TM14C_HUMAN]	89.41	24.11	1	2	2	2	112	11.557	9.87646
P38646	Stress-70 protein, mitochondrial OS=Homo sapiens GN=HSPA9 PE=1 SV=2 - [GRP75_HUMAN]	89.27	3.53	1	2	2	2	679	73.6348	6.16357
O15533	Tapasin OS=Homo sapiens GN=TAPBP PE=1 SV=1 - [TPSN_HUMAN]	87.9236	7.37	1	3	3	3	448	47.5957	7.15186
O75351	Vacuolar protein sorting-associated protein 4B OS=Homo sapiens GN=VPS4B PE=1 SV=2 - [VPS4B_HUMAN]	87.8	10.59	3	3	3	3	444	49.2715	7.2251
O15144	Actin-related protein 2/3 complex subunit 2 OS=Homo sapiens GN=ARPC2 PE=1 SV=1 - [ARPC2_HUMAN]	87.14	11.67	1	3	3	3	300	34.3115	7.35693
P27635	60S ribosomal protein L10 OS=Homo sapiens GN=RPL10 PE=1 SV=4 - [RL10_HUMAN]	87.1367	9.35	2	2	2	3	214	24.5879	10.0815
Q96A33	Coiled-coil domain-containing protein 47 OS=Homo sapiens GN=CCDC47 PE=1 SV=1 - [CCD47_HUMAN]	87.02	3.52	1	1	1	1	483	55.8383	4.86865
Q14624	Inter-alpha-trypsin inhibitor heavy chain H4 OS=Homo sapiens GN=ITIH4 PE=1 SV=4 - [ITIH4_HUMAN]	87.0023	1.94	1	2	2	4	930	103.293	6.97607
Q96QK1	Vacuolar protein sorting-associated protein 35 OS=Homo sapiens GN=VPS35 PE=1 SV=2 - [VPS35_HUMAN]	86.29	1.76	1	1	1	1	796	91.6489	5.49072
P29966	Myristoylated alanine-rich C-kinase substrate OS=Homo sapiens GN=MARCKS PE=1 SV=4 - [MARCS_HUMAN]	85.82	5.42	1	1	1	1	332	31.5359	4.44971
P15153	Ras-related C3 botulinum toxin substrate 2 OS=Homo sapiens GN=RAC2 PE=1 SV=1 - [RAC2_HUMAN]	85.5	12.5	1	1	2	2	192	21.4151	7.60596
P02649	Apolipoprotein E OS=Homo sapiens GN=APOE PE=1 SV=1 - [APOE_HUMAN]	85.465	9.15	1	3	3	3	317	36.1318	5.73193
Q9P0L0	Vesicle-associated membrane protein-associated protein A OS=Homo sapiens GN=VAPA PE=1 SV=3 - [VAPA_HUMAN]	85.07	6.43	1	1	1	2	249	27.8752	8.6167
P62266	40S ribosomal protein S23 OS=Homo sapiens GN=RPS23 PE=1 SV=3 - [RS23_HUMAN]	84.9951	15.38	1	2	2	2	143	15.7977	10.4917
O14880	Microsomal glutathione S-transferase 3 OS=Homo sapiens GN=MGST3 PE=1 SV=1 - [MGST3_HUMAN]	84.71	8.55	1	1	1	1	152	16.5056	9.37842
P62854	40S ribosomal protein S26 OS=Homo sapiens GN=RPS26 PE=1 SV=3 - [RS26_HUMAN]	84.5	20.87	2	2	2	2	115	13.0071	11.0044
P62330	ADP-ribosylation factor 6 OS=Homo sapiens GN=ARF6 PE=1 SV=2 - [ARF6_HUMAN]	83.98	12	2	2	2	2	175	20.0694	8.95361
P39023	60S ribosomal protein L3 OS=Homo sapiens GN=RPL3 PE=1 SV=2 - [RL3_HUMAN]	82.9594	10.92	1	3	3	3	403	46.0798	10.1841
P40926	Malate dehydrogenase, mitochondrial OS=Homo sapiens GN=MDH2 PE=1 SV=3 - [MDHM_HUMAN]	82.86	5.92	1	2	2	2	338	35.4807	8.67529
P62263	40S ribosomal protein S14 OS=Homo sapiens GN=RPS14 PE=1 SV=3 - [RS14_HUMAN]	82.56	15.89	1	2	2	2	151	16.2625	10.0522
Q15363	Transmembrane emp24 domain-containing protein 2 OS=Homo sapiens GN=TMED2 PE=1 SV=1 - [TMED2_HUMAN]	82.3305	7.46	1	2	2	3	201	22.7464	5.17334
P61247	40S ribosomal protein S3a OS=Homo sapiens GN=RPS3A PE=1 SV=2 - [RS3A_HUMAN]	81.98	4.92	1	1	1	2	264	29.9257	9.72998
Q99715	Collagen alpha-1(XII) chain OS=Homo sapiens GN=COL12A1 PE=1 SV=2 - [COCA1_HUMAN]	81.97	0.78	1	2	2	2	3063	332.941	5.52881
P46782	40S ribosomal protein S5 OS=Homo sapiens GN=RPS5 PE=1 SV=4 - [RS5_HUMAN]	81.8	11.76	1	2	2	2	204	22.8621	9.71533
P78527	DNA-dependent protein kinase catalytic subunit OS=Homo sapiens GN=PRKDC PE=1 SV=3 - [PRKDC_HUMAN]	81.6488	0.48	1	2	2	2	4128	468.788	7.12256
P08240	Signal recognition particle receptor subunit alpha OS=Homo sapiens GN=SRPR PE=1 SV=2 - [SRPR_HUMAN]	81.4214	3.61	1	2	2	2	638	69.7672	8.95361
P10599	Thioredoxin OS=Homo sapiens GN=TXN PE=1 SV=3 - [THIO_HUMAN]	81.03	12.38	1	1	1	1	105	11.7297	4.91943
P05546	Heparin cofactor 2 OS=Homo sapiens GN=SERPIND1 PE=1 SV=3 - [HEP2_HUMAN]	80.9	3.81	1	2	2	2	499	57.0342	6.90283
O75947	ATP synthase subunit d, mitochondrial OS=Homo sapiens GN=ATP5H PE=1 SV=3 - [ATP5H_HUMAN]	80.87	16.15	1	2	2	2	161	18.4795	5.30029
Q969H8	UPF0556 protein C19orf10 OS=Homo sapiens GN=C19orf10 PE=1 SV=1 - [CS010_HUMAN]	80.6567	10.98	1	2	2	3	173	18.7833	6.68311
P20073	Annexin A7 OS=Homo sapiens GN=ANXA7 PE=1 SV=3 - [ANXA7_HUMAN]	80.21	3.28	1	1	1	1	488	52.7058	5.68115
Q9UHB9	Signal recognition particle 68 kDa protein OS=Homo sapiens GN=SRP68 PE=1 SV=2 - [SRP68_HUMAN]	80.13	2.07	1	1	1	1	627	70.6856	8.55811
P26373	60S ribosomal protein L13 OS=Homo sapiens GN=RPL13 PE=1 SV=4 - [RL13_HUMAN]	80.01	9	1	2	2	2	211	24.2465	11.6489
P10515	Dihydrolipoyllysine-residue acetyltransferase component of pyruvate dehydrogenase complex, mitochondrial OS=Homo sapiens GN=DLAT PE=1 SV=3 - [ODP2_HUMAN]	79.84	2.32	1	1	1	1	647	68.9531	7.84033
P12268	Inosine-5'-monophosphate dehydrogenase 2 OS=Homo sapiens GN=IMPDH2 PE=1 SV=2 - [IMDH2_HUMAN]	79.5987	5.84	1	2	2	2	514	55.7696	6.90283
P00742	Coagulation factor X OS=Homo sapiens GN=F10 PE=1 SV=2 - [FA10_HUMAN]	79.3807	3.69	1	2	2	2	488	54.6965	5.93506
O00148	ATP-dependent RNA helicase DDX39A OS=Homo sapiens GN=DDX39A PE=1 SV=2 - [DX39A_HUMAN]	79.3733	3.98	2	2	2	2	427	49.098	5.68115
P43304	Glycerol-3-phosphate dehydrogenase, mitochondrial OS=Homo sapiens GN=GPD2 PE=1 SV=3 - [GPDM_HUMAN]	78.92	3.03	1	1	1	1	727	80.8016	7.69385
Q96JJ7	Protein disulfide-isomerase TMX3 OS=Homo sapiens GN=TMX3 PE=1 SV=2 - [TMX3_HUMAN]	78.47	4.19	1	2	2	2	454	51.8389	4.90674
P32970	CD70 antigen OS=Homo sapiens GN=CD70 PE=1 SV=2 - [CD70_HUMAN]	77.15	7.25	1	1	1	1	193	21.1049	8.52881
O95445	Apolipoprotein M OS=Homo sapiens GN=APOM PE=1 SV=2 - [APOM_HUMAN]	76.9881	10.64	1	3	3	3	188	21.2394	6.01123
P11413	Glucose-6-phosphate 1-dehydrogenase OS=Homo sapiens GN=G6PD PE=1 SV=4 - [G6PD_HUMAN]	76.86	10.68	1	5	5	5	515	59.219	6.84424
P11047	Laminin subunit gamma-1 OS=Homo sapiens GN=LAMC1 PE=1 SV=3 - [LAMC1_HUMAN]	76.64	0.87	1	1	1	1	1609	177.489	5.12256
Q13418	Integrin-linked protein kinase OS=Homo sapiens GN=ILK PE=1 SV=2 - [ILK_HUMAN]	74.9667	7.3	1	3	3	3	452	51.3859	8.07471
P13073	Cytochrome c oxidase subunit 4 isoform 1, mitochondrial OS=Homo sapiens GN=COX4I1 PE=1 SV=1 - [COX41_HUMAN]	74.12	12.43	1	2	2	2	169	19.564	9.51025
Q9NZN3	EH domain-containing protein 3 OS=Homo sapiens GN=EHD3 PE=1 SV=2 - [EHD3_HUMAN]	74.09	3.74	2	1	2	2	535	60.8487	6.56592
P05120	Plasminogen activator inhibitor 2 OS=Homo sapiens GN=SERPINB2 PE=1 SV=2 - [PAI2_HUMAN]	72.79	7.71	1	3	3	3	415	46.5661	5.63037
Q9BTV4	Transmembrane protein 43 OS=Homo sapiens GN=TMEM43 PE=1 SV=1 - [TMM43_HUMAN]	72.74	9	1	2	2	2	400	44.8472	8.1333
P08514	Integrin alpha-IIb OS=Homo sapiens GN=ITGA2B PE=1 SV=3 - [ITA2B_HUMAN]	72.59	2.41	1	2	2	2	1039	113.306	5.37646
Q9H223	EH domain-containing protein 4 OS=Homo sapiens GN=EHD4 PE=1 SV=1 - [EHD4_HUMAN]	71.27	2.03	1	1	1	1	541	61.1365	6.75635
P40429	60S ribosomal protein L13a OS=Homo sapiens GN=RPL13A PE=1 SV=2 - [RL13A_HUMAN]	71.25	5.42	1	1	1	1	203	23.5624	10.9312
P61803	Dolichyl-diphosphooligosaccharide--protein glycosyltransferase subunit DAD1 OS=Homo sapiens GN=DAD1 PE=1 SV=3 - [DAD1_HUMAN]	70.99	17.7	1	2	2	2	113	12.4886	7.07861
P06753	Tropomyosin alpha-3 chain OS=Homo sapiens GN=TPM3 PE=1 SV=2 - [TPM3_HUMAN]	70.93	7.72	2	2	2	2	285	32.9298	4.71631
Q15366	Poly(rC)-binding protein 2 OS=Homo sapiens GN=PCBP2 PE=1 SV=1 - [PCBP2_HUMAN]	70.82	12.33	2	1	3	3	365	38.5556	6.78564
Q99460	26S proteasome non-ATPase regulatory subunit 1 OS=Homo sapiens GN=PSMD1 PE=1 SV=2 - [PSMD1_HUMAN]	70.68	1.26	1	1	1	1	953	105.769	5.38916
Q8TCJ2	Dolichyl-diphosphooligosaccharide--protein glycosyltransferase subunit STT3B OS=Homo sapiens GN=STT3B PE=1 SV=1 - [STT3B_HUMAN]	70.52	4.36	1	3	4	4	826	93.6137	8.90967
P55209	Nucleosome assembly protein 1-like 1 OS=Homo sapiens GN=NAP1L1 PE=1 SV=1 - [NP1L1_HUMAN]	70.42	7.16	1	2	2	2	391	45.3459	4.4624
P43307	Translocon-associated protein subunit alpha OS=Homo sapiens GN=SSR1 PE=1 SV=3 - [SSRA_HUMAN]	69.69	5.24	1	1	1	1	286	32.2153	4.48779
Q7L9L4	MOB kinase activator 1B OS=Homo sapiens GN=MOB1B PE=1 SV=3 - [MOB1B_HUMAN]	69.52	10.65	2	2	2	2	216	25.0746	6.72705
Q14165	Malectin OS=Homo sapiens GN=MLEC PE=1 SV=1 - [MLEC_HUMAN]	69.4635	9.93	1	3	3	3	292	32.2136	5.41455
Q86SE5	RNA-binding Raly-like protein OS=Homo sapiens GN=RALYL PE=2 SV=2 - [RALYL_HUMAN]	69.12	4.12	2	1	1	1	291	32.3106	7.92822
Q9UNL2	Translocon-associated protein subunit gamma OS=Homo sapiens GN=SSR3 PE=1 SV=1 - [SSRG_HUMAN]	68.78	7.57	1	1	1	1	185	21.0672	9.61279
Q9NRP0	Oligosaccharyltransferase complex subunit OSTC OS=Homo sapiens GN=OSTC PE=1 SV=1 - [OSTC_HUMAN]	68.71	8.05	1	1	1	1	149	16.8178	9.12939
P08603	Complement factor H OS=Homo sapiens GN=CFH PE=1 SV=4 - [CFAH_HUMAN]	68.62	1.46	1	1	1	1	1231	139.005	6.60986
Q14195	Dihydropyrimidinase-related protein 3 OS=Homo sapiens GN=DPYSL3 PE=1 SV=1 - [DPYL3_HUMAN]	68.58	3.16	1	1	1	1	570	61.9241	6.49365
P62333	26S protease regulatory subunit 10B OS=Homo sapiens GN=PSMC6 PE=1 SV=1 - [PRS10_HUMAN]	68.37	3.86	1	1	1	1	389	44.1451	7.48877
P21926	CD9 antigen OS=Homo sapiens GN=CD9 PE=1 SV=4 - [CD9_HUMAN]	68.3429	7.46	1	2	2	2	228	25.399	7.15186
P80303	Nucleobindin-2 OS=Homo sapiens OX=9606 GN=NUCB2 PE=1 SV=3 - [NUCB2_HUMAN]	68.23	4.76	1	2	2	2	420	50.1914	5.12256
Q09666	Neuroblast differentiation-associated protein AHNAK OS=Homo sapiens GN=AHNAK PE=1 SV=2 - [AHNK_HUMAN]	68.17	2.04	1	2	2	2	5890	628.699	6.15088
Q01105	Protein SET OS=Homo sapiens GN=SET PE=1 SV=3 - [SET_HUMAN]	68.03	4.83	2	1	1	1	290	33.4687	4.32275
Q9BZG1	Ras-related protein Rab-34 OS=Homo sapiens GN=RAB34 PE=1 SV=1 - [RAB34_HUMAN]	67.74	5.79	1	1	1	1	259	29.0259	7.88428
P36776	Lon protease homolog, mitochondrial OS=Homo sapiens GN=LONP1 PE=1 SV=2 - [LONM_HUMAN]	67.67	1.15	1	1	1	1	959	106.422	6.39209
P63173	60S ribosomal protein L38 OS=Homo sapiens GN=RPL38 PE=1 SV=2 - [RL38_HUMAN]	67.48	14.29	1	1	1	1	70	8.21273	10.0962
P13010	X-ray repair cross-complementing protein 5 OS=Homo sapiens GN=XRCC5 PE=1 SV=3 - [XRCC5_HUMAN]	66.9	2.87	1	2	2	2	732	82.6523	5.80811
O00194	Ras-related protein Rab-27B OS=Homo sapiens GN=RAB27B PE=1 SV=4 - [RB27B_HUMAN]	66.36	5.05	1	1	1	1	218	24.5922	5.51611
P07686	Beta-hexosaminidase subunit beta OS=Homo sapiens GN=HEXB PE=1 SV=3 - [HEXB_HUMAN]	66.0697	5.58	1	2	2	2	556	63.0712	6.75635
P48444	Coatomer subunit delta OS=Homo sapiens GN=ARCN1 PE=1 SV=1 - [COPD_HUMAN]	65.86	1.96	1	1	1	1	511	57.1741	6.21436
P19827	Inter-alpha-trypsin inhibitor heavy chain H1 OS=Homo sapiens GN=ITIH1 PE=1 SV=3 - [ITIH1_HUMAN]	65.61	1.32	1	1	1	1	911	101.326	6.78564
P68400	Casein kinase II subunit alpha OS=Homo sapiens GN=CSNK2A1 PE=1 SV=1 - [CSK21_HUMAN]	65.57	6.39	2	2	2	2	391	45.1148	7.73779
Q9BVK6	Transmembrane emp24 domain-containing protein 9 OS=Homo sapiens GN=TMED9 PE=1 SV=2 - [TMED9_HUMAN]	65.55	4.68	1	1	1	1	235	27.2602	8.01611
P62314	Small nuclear ribonucleoprotein Sm D1 OS=Homo sapiens GN=SNRPD1 PE=1 SV=1 - [SMD1_HUMAN]	65.44	16.81	1	1	1	1	119	13.2734	11.561
P04066	Tissue alpha-L-fucosidase OS=Homo sapiens GN=FUCA1 PE=1 SV=4 - [FUCO_HUMAN]	65	4.72	1	2	2	2	466	53.6547	6.84424
P50395	Rab GDP dissociation inhibitor beta OS=Homo sapiens GN=GDI2 PE=1 SV=2 - [GDIB_HUMAN]	64.74	4.27	2	1	1	1	445	50.6309	6.46826
Q9BWM7	Sideroflexin-3 OS=Homo sapiens GN=SFXN3 PE=1 SV=3 - [SFXN3_HUMAN]	63.84	9.35	1	2	2	2	321	35.4805	9.1001
P62277	40S ribosomal protein S13 OS=Homo sapiens GN=RPS13 PE=1 SV=2 - [RS13_HUMAN]	63.7039	14.57	1	2	2	2	151	17.2117	10.5356
Q13510	Acid ceramidase OS=Homo sapiens GN=ASAH1 PE=1 SV=5 - [ASAH1_HUMAN]	63.2	5.06	1	2	2	2	395	44.6308	7.62061
P27701	CD82 antigen OS=Homo sapiens GN=CD82 PE=1 SV=1 - [CD82_HUMAN]	62.54	5.99	1	1	1	1	267	29.6058	5.23682
Q5JTV8	Torsin-1A-interacting protein 1 OS=Homo sapiens GN=TOR1AIP1 PE=1 SV=2 - [TOIP1_HUMAN]	62.27	2.06	1	1	1	1	583	66.2083	8.17725
Q1KMD3	Heterogeneous nuclear ribonucleoprotein U-like protein 2 OS=Homo sapiens GN=HNRNPUL2 PE=1 SV=1 - [HNRL2_HUMAN]	61.9	2.95	1	1	1	1	747	85.0522	4.90674
Q96AY3	Peptidyl-prolyl cis-trans isomerase FKBP10 OS=Homo sapiens GN=FKBP10 PE=1 SV=1 - [FKB10_HUMAN]	61.87	2.06	1	1	1	1	582	64.2042	5.61768
P43243	Matrin-3 OS=Homo sapiens GN=MATR3 PE=1 SV=2 - [MATR3_HUMAN]	61.8	3.78	1	2	2	2	847	94.5648	6.25244
Q13619	Cullin-4A OS=Homo sapiens GN=CUL4A PE=1 SV=3 - [CUL4A_HUMAN]	61.54	1.45	2	1	1	2	759	87.6244	8.1333
P53990	IST1 homolog OS=Homo sapiens GN=IST1 PE=1 SV=1 - [IST1_HUMAN]	61.393	7.69	1	2	2	2	364	39.7255	5.35107
P63092	Guanine nucleotide-binding protein G(s) subunit alpha isoforms short OS=Homo sapiens GN=GNAS PE=1 SV=1 - [GNAS2_HUMAN]	61.0706	5.33	8	1	2	2	394	45.6359	5.8208
Q56VL3	OCIA domain-containing protein 2 OS=Homo sapiens GN=OCIAD2 PE=1 SV=1 - [OCAD2_HUMAN]	60.97	8.44	1	1	1	1	154	16.9426	9.02686
Q9BRK5	45 kDa calcium-binding protein OS=Homo sapiens GN=SDF4 PE=1 SV=1 - [CAB45_HUMAN]	60.78	3.31	1	1	1	1	362	41.7805	4.85596
P36873	Serine/threonine-protein phosphatase PP1-gamma catalytic subunit OS=Homo sapiens GN=PPP1CC PE=1 SV=1 - [PP1G_HUMAN]	60.1679	7.74	3	2	2	2	323	36.9597	6.53662
Q13813	Spectrin alpha chain, brain OS=Homo sapiens GN=SPTAN1 PE=1 SV=3 - [SPTA2_HUMAN]	60.09	0.73	1	1	1	1	2472	284.364	5.35107
Q9Y3B3	Transmembrane emp24 domain-containing protein 7 OS=Homo sapiens GN=TMED7 PE=1 SV=2 - [TMED7_HUMAN]	58.83	4.46	1	1	1	1	224	25.1556	6.88818
Q16563	Synaptophysin-like protein 1 OS=Homo sapiens GN=SYPL1 PE=1 SV=1 - [SYPL1_HUMAN]	58.71	4.25	1	1	1	1	259	28.5467	8.42627
P14923	Junction plakoglobin OS=Homo sapiens GN=JUP PE=1 SV=3 - [PLAK_HUMAN]	58.68	1.07	2	1	1	1	745	81.6927	6.13818
P42167	Lamina-associated polypeptide 2, isoforms beta/gamma OS=Homo sapiens GN=TMPO PE=1 SV=2 - [LAP2B_HUMAN]	58.65	4.19	2	1	1	1	454	50.6395	9.37842
Q9H3N1	Thioredoxin-related transmembrane protein 1 OS=Homo sapiens GN=TMX1 PE=1 SV=1 - [TMX1_HUMAN]	58.44	6.79	1	2	2	2	280	31.7708	4.98291
P30049	ATP synthase subunit delta, mitochondrial OS=Homo sapiens GN=ATP5D PE=1 SV=2 - [ATPD_HUMAN]	58.41	8.33	1	1	1	1	168	17.4792	5.49072
P00403	Cytochrome c oxidase subunit 2 OS=Homo sapiens GN=MT-CO2 PE=1 SV=1 - [COX2_HUMAN]	58.35	4.41	1	1	1	1	227	25.5482	4.81787
O94973	AP-2 complex subunit alpha-2 OS=Homo sapiens GN=AP2A2 PE=1 SV=2 - [AP2A2_HUMAN]	58.31	1.06	2	1	1	1	939	103.895	6.96143
P40121	Macrophage-capping protein OS=Homo sapiens GN=CAPG PE=1 SV=2 - [CAPG_HUMAN]	58.3	3.45	1	1	1	1	348	38.4745	6.18896
P21964	Catechol O-methyltransferase OS=Homo sapiens GN=COMT PE=1 SV=2 - [COMT_HUMAN]	58.26	13.65	1	2	2	2	271	30.0176	5.46533
P01042	Kininogen-1 OS=Homo sapiens GN=KNG1 PE=1 SV=2 - [KNG1_HUMAN]	58.22	1.4	1	1	1	1	644	71.9122	6.81494
Q96G23	Ceramide synthase 2 OS=Homo sapiens GN=CERS2 PE=1 SV=1 - [CERS2_HUMAN]	58.17	4.21	1	1	1	1	380	44.8473	8.98291
Q13200	26S proteasome non-ATPase regulatory subunit 2 OS=Homo sapiens GN=PSMD2 PE=1 SV=3 - [PSMD2_HUMAN]	58.083	3.41	1	2	2	2	908	100.136	5.19873
Q6NUK1	Calcium-binding mitochondrial carrier protein SCaMC-1 OS=Homo sapiens GN=SLC25A24 PE=1 SV=2 - [SCMC1_HUMAN]	58.03	4.4	1	2	2	2	477	53.3203	6.32861
P11940	Polyadenylate-binding protein 1 OS=Homo sapiens GN=PABPC1 PE=1 SV=2 - [PABP1_HUMAN]	57.22	3.14	3	2	2	2	636	70.6259	9.49561
P18669	Phosphoglycerate mutase 1 OS=Homo sapiens GN=PGAM1 PE=1 SV=2 - [PGAM1_HUMAN]	57.11	13.78	3	2	2	2	254	28.7858	7.18115
O15523	ATP-dependent RNA helicase DDX3Y OS=Homo sapiens GN=DDX3Y PE=1 SV=2 - [DDX3Y_HUMAN]	57.0433	4.09	2	2	2	3	660	73.1081	7.54736
Q8NBQ5	Estradiol 17-beta-dehydrogenase 11 OS=Homo sapiens GN=HSD17B11 PE=1 SV=3 - [DHB11_HUMAN]	56.91	5	1	1	1	1	300	32.9147	9.0708
Q16531	DNA damage-binding protein 1 OS=Homo sapiens GN=DDB1 PE=1 SV=1 - [DDB1_HUMAN]	56.87	2.02	1	1	1	1	1140	126.887	5.26221
Q92820	Gamma-glutamyl hydrolase OS=Homo sapiens GN=GGH PE=1 SV=2 - [GGH_HUMAN]	56.77	5.97	1	2	2	2	318	35.9412	7.10791
O43242	26S proteasome non-ATPase regulatory subunit 3 OS=Homo sapiens GN=PSMD3 PE=1 SV=2 - [PSMD3_HUMAN]	56.67	2.81	1	1	1	1	534	60.9395	8.44092
Q9NR31	GTP-binding protein SAR1a OS=Homo sapiens GN=SAR1A PE=1 SV=1 - [SAR1A_HUMAN]	56.67	5.56	2	1	1	1	198	22.3525	6.68311
Q9UHB6	LIM domain and actin-binding protein 1 OS=Homo sapiens GN=LIMA1 PE=1 SV=1 - [LIMA1_HUMAN]	56.67	1.71	1	1	1	2	759	85.1734	6.84424
O60488	Long-chain-fatty-acid--CoA ligase 4 OS=Homo sapiens GN=ACSL4 PE=1 SV=2 - [ACSL4_HUMAN]	56.62	2.53	2	1	1	1	711	79.1367	8.38232
O95497	Pantetheinase OS=Homo sapiens GN=VNN1 PE=1 SV=2 - [VNN1_HUMAN]	56.59	3.12	1	2	2	2	513	56.9751	5.5542
O14818	Proteasome subunit alpha type-7 OS=Homo sapiens GN=PSMA7 PE=1 SV=1 - [PSA7_HUMAN]	56.55	9.27	2	2	2	2	248	27.8696	8.45557
P02787	Serotransferrin OS=Homo sapiens GN=TF PE=1 SV=3 - [TRFE_HUMAN]	55.8432	2.72	3	2	2	2	698	77.0136	7.12256
Q9BZK3	Putative nascent polypeptide-associated complex subunit alpha-like protein OS=Homo sapiens GN=NACAP1 PE=5 SV=1 - [NACP1_HUMAN]	55.82	6.1	3	1	1	1	213	23.2919	4.58936
P46821	Microtubule-associated protein 1B OS=Homo sapiens GN=MAP1B PE=1 SV=2 - [MAP1B_HUMAN]	55.41	0.77	1	1	1	1	2468	270.468	4.80518
Q9H4M9	EH domain-containing protein 1 OS=Homo sapiens GN=EHD1 PE=1 SV=2 - [EHD1_HUMAN]	54.94	4.31	2	1	2	2	534	60.5887	6.82959
O60443	Non-syndromic hearing impairment protein 5 OS=Homo sapiens GN=DFNA5 PE=1 SV=2 - [DFNA5_HUMAN]	54.86	2.82	1	1	1	1	496	54.5204	5.17334
Q6PIU2	Neutral cholesterol ester hydrolase 1 OS=Homo sapiens GN=NCEH1 PE=1 SV=3 - [NCEH1_HUMAN]	54.77	2.94	1	1	1	1	408	45.7787	7.2251
Q9BQB6	Vitamin K epoxide reductase complex subunit 1 OS=Homo sapiens GN=VKORC1 PE=1 SV=1 - [VKOR1_HUMAN]	54.65	7.98	1	1	1	1	163	18.2225	9.36377
P11166	Solute carrier family 2, facilitated glucose transporter member 1 OS=Homo sapiens GN=SLC2A1 PE=1 SV=2 - [GTR1_HUMAN]	54.5093	7.93	1	3	4	4	492	54.0485	8.71924
P27105	Erythrocyte band 7 integral membrane protein OS=Homo sapiens GN=STOM PE=1 SV=3 - [STOM_HUMAN]	54.2847	7.99	2	2	2	2	288	31.7107	7.88428
Q14728	Major facilitator superfamily domain-containing protein 10 OS=Homo sapiens GN=MFSD10 PE=2 SV=1 - [MFS10_HUMAN]	54.22	2.86	1	1	1	1	455	48.3079	9.59814
P04792	Heat shock protein beta-1 OS=Homo sapiens GN=HSPB1 PE=1 SV=2 - [HSPB1_HUMAN]	53.86	12.68	1	2	2	2	205	22.7685	6.40479
Q9BZR8	Apoptosis facilitator Bcl-2-like protein 14 OS=Homo sapiens GN=BCL2L14 PE=1 SV=1 - [B2L14_HUMAN]	53.7064	1.83	3	1	1	2	327	36.5755	6.62451
P31930	Cytochrome b-c1 complex subunit 1, mitochondrial OS=Homo sapiens GN=UQCRC1 PE=1 SV=3 - [QCR1_HUMAN]	53.67	2.5	1	1	1	1	480	52.6124	6.3667
Q6UWP8	Suprabasin OS=Homo sapiens GN=SBSN PE=1 SV=2 - [SBSN_HUMAN]	53.42	6.1	1	1	1	1	590	60.5046	7.00537
P12429	Annexin A3 OS=Homo sapiens GN=ANXA3 PE=1 SV=3 - [ANXA3_HUMAN]	53.26	2.79	1	1	1	1	323	36.3527	5.92236
P17980	26S protease regulatory subunit 6A OS=Homo sapiens GN=PSMC3 PE=1 SV=3 - [PRS6A_HUMAN]	53.23	3.42	1	1	1	1	439	49.1725	5.23682
P61619	Protein transport protein Sec61 subunit alpha isoform 1 OS=Homo sapiens GN=SEC61A1 PE=1 SV=2 - [S61A1_HUMAN]	53.2	1.89	2	1	1	1	476	52.2305	8.06006
P61019	Ras-related protein Rab-2A OS=Homo sapiens GN=RAB2A PE=1 SV=1 - [RAB2A_HUMAN]	53.14	6.13	2	1	1	1	212	23.5308	6.53662
P30041	Peroxiredoxin-6 OS=Homo sapiens GN=PRDX6 PE=1 SV=3 - [PRDX6_HUMAN]	53.12	4.02	1	1	1	1	224	25.0192	6.37939
P11169	Solute carrier family 2, facilitated glucose transporter member 3 OS=Homo sapiens GN=SLC2A3 PE=1 SV=1 - [GTR3_HUMAN]	53.0606	3.02	2	1	2	2	496	53.8893	7.1958
P62851	40S ribosomal protein S25 OS=Homo sapiens GN=RPS25 PE=1 SV=1 - [RS25_HUMAN]	52.7	8	1	1	1	1	125	13.7337	10.1108
P18621	60S ribosomal protein L17 OS=Homo sapiens GN=RPL17 PE=1 SV=3 - [RL17_HUMAN]	52.56	16.3	1	2	2	2	184	21.3833	10.1694
P07954	Fumarate hydratase, mitochondrial OS=Homo sapiens GN=FH PE=1 SV=3 - [FUMH_HUMAN]	52.52	2.16	1	1	1	2	510	54.6022	8.76318
P62829	60S ribosomal protein L23 OS=Homo sapiens GN=RPL23 PE=1 SV=1 - [RL23_HUMAN]	52.49	20	1	2	2	2	140	14.8561	10.5063
P07358	Complement component C8 beta chain OS=Homo sapiens GN=C8B PE=1 SV=3 - [CO8B_HUMAN]	51.91	1.52	1	1	1	1	591	67.0035	8.1333
P09211	Glutathione S-transferase P OS=Homo sapiens GN=GSTP1 PE=1 SV=2 - [GSTP1_HUMAN]	51.85	5.24	1	1	1	1	210	23.341	5.64307
Q15942	Zyxin OS=Homo sapiens GN=ZYX PE=1 SV=1 - [ZYX_HUMAN]	51.68	2.8	1	1	1	1	572	61.2382	6.66846
P02771	Alpha-fetoprotein OS=Homo sapiens GN=AFP PE=1 SV=1 - [FETA_HUMAN]	51.0371	2.96	1	2	2	2	609	68.633	5.68115
Q14CN4	Keratin, type II cytoskeletal 72 OS=Homo sapiens GN=KRT72 PE=1 SV=2 - [K2C72_HUMAN]	50.92	3.72	5	1	2	2	511	55.8424	6.88818
P62269	40S ribosomal protein S18 OS=Homo sapiens GN=RPS18 PE=1 SV=3 - [RS18_HUMAN]	50.8802	17.11	1	3	3	3	152	17.7079	10.9897
Q9Y625	Glypican-6 OS=Homo sapiens GN=GPC6 PE=2 SV=1 - [GPC6_HUMAN]	50.48	3.06	2	1	1	1	555	62.6949	5.41455
P07948	Tyrosine-protein kinase Lyn OS=Homo sapiens GN=LYN PE=1 SV=3 - [LYN_HUMAN]	50.27	1.56	5	1	1	1	512	58.5368	7.10791
P83731	60S ribosomal protein L24 OS=Homo sapiens GN=RPL24 PE=1 SV=1 - [RL24_HUMAN]	50.13	5.73	1	1	1	1	157	17.7679	11.2534
P61313	60S ribosomal protein L15 OS=Homo sapiens GN=RPL15 PE=1 SV=2 - [RL15_HUMAN]	49.9765	11.27	1	2	2	2	204	24.1311	11.6196
P01031	Complement C5 OS=Homo sapiens GN=C5 PE=1 SV=4 - [CO5_HUMAN]	49.71	0.6	1	1	1	1	1676	188.186	6.52197
Q03692	Collagen alpha-1(X) chain OS=Homo sapiens GN=COL10A1 PE=1 SV=2 - [COAA1_HUMAN]	49.66	1.91	1	1	1	1	680	66.1168	9.67139
P11586	C-1-tetrahydrofolate synthase, cytoplasmic OS=Homo sapiens GN=MTHFD1 PE=1 SV=3 - [C1TC_HUMAN]	48.31	3.64	1	3	3	3	935	101.495	7.29834
P61353	60S ribosomal protein L27 OS=Homo sapiens GN=RPL27 PE=1 SV=2 - [RL27_HUMAN]	48.11	5.88	1	1	1	1	136	15.7877	10.5649
P29692	Elongation factor 1-delta OS=Homo sapiens GN=EEF1D PE=1 SV=5 - [EF1D_HUMAN]	47.97	4.63	1	1	1	1	281	31.1028	5.0083
P35268	60S ribosomal protein L22 OS=Homo sapiens GN=RPL22 PE=1 SV=2 - [RL22_HUMAN]	47.67	10.16	1	1	1	1	128	14.7778	9.18799
P46783	40S ribosomal protein S10 OS=Homo sapiens GN=RPS10 PE=1 SV=1 - [RS10_HUMAN]	47.56	5.45	1	1	1	1	165	18.8859	10.1548
Q32P28	Prolyl 3-hydroxylase 1 OS=Homo sapiens GN=LEPRE1 PE=1 SV=2 - [P3H1_HUMAN]	47.26	3.4	1	2	2	2	736	83.3411	5.13525
Q9HD42	Charged multivesicular body protein 1a OS=Homo sapiens GN=CHMP1A PE=1 SV=1 - [CHM1A_HUMAN]	47.22	4.08	1	1	1	1	196	21.6892	8.06006
Q9NZZ3	Charged multivesicular body protein 5 OS=Homo sapiens GN=CHMP5 PE=1 SV=1 - [CHMP5_HUMAN]	47.21	7.31	1	1	1	1	219	24.5554	4.83057
Q9Y230	RuvB-like 2 OS=Homo sapiens GN=RUVBL2 PE=1 SV=3 - [RUVB2_HUMAN]	47.12	2.59	1	1	1	1	463	51.1246	5.64307
P56134	ATP synthase subunit f, mitochondrial OS=Homo sapiens GN=ATP5J2 PE=1 SV=3 - [ATPK_HUMAN]	46.94	13.83	1	1	1	1	94	10.9107	9.67139
Q07812	Apoptosis regulator BAX OS=Homo sapiens GN=BAX PE=1 SV=1 - [BAX_HUMAN]	46.89	10.42	1	1	1	1	192	21.1708	5.22412
Q14520	Hyaluronan-binding protein 2 OS=Homo sapiens GN=HABP2 PE=1 SV=1 - [HABP2_HUMAN]	46.86	1.79	1	1	1	1	560	62.6304	6.53662
Q96HC4	PDZ and LIM domain protein 5 OS=Homo sapiens GN=PDLIM5 PE=1 SV=5 - [PDLI5_HUMAN]	46.67	1.51	1	1	1	1	596	63.9045	8.20654
Q92616	Translational activator GCN1 OS=Homo sapiens GN=GCN1L1 PE=1 SV=6 - [GCN1L_HUMAN]	45.68	0.49	1	1	1	2	2671	292.572	7.47412
Q9NVI7	ATPase family AAA domain-containing protein 3A OS=Homo sapiens GN=ATAD3A PE=1 SV=2 - [ATD3A_HUMAN]	45.65	1.58	1	1	1	1	634	71.3247	8.98291
Q9Y3Q3	Transmembrane emp24 domain-containing protein 3 OS=Homo sapiens GN=TMED3 PE=1 SV=1 - [TMED3_HUMAN]	45.43	4.61	1	1	1	1	217	24.7613	5.60498
P31689	DnaJ homolog subfamily A member 1 OS=Homo sapiens GN=DNAJA1 PE=1 SV=2 - [DNJA1_HUMAN]	45.38	6.3	1	1	1	1	397	44.8395	7.07861
P05386	60S acidic ribosomal protein P1 OS=Homo sapiens GN=RPLP1 PE=1 SV=1 - [RLA1_HUMAN]	44.86	14.04	1	1	1	1	114	11.5067	4.32275
O75489	NADH dehydrogenase [ubiquinone] iron-sulfur protein 3, mitochondrial OS=Homo sapiens GN=NDUFS3 PE=1 SV=1 - [NDUS3_HUMAN]	44.7	4.92	1	1	1	1	264	30.2227	7.50342
P02462	Collagen alpha-1(IV) chain OS=Homo sapiens OX=9606 GN=COL4A1 PE=1 SV=4 - [CO4A1_HUMAN]	44.66	1.44	2	2	2	2	1669	160.51	8.27979
Q9H2G4	Testis-specific Y-encoded-like protein 2 OS=Homo sapiens GN=TSPYL2 PE=1 SV=1 - [TSYL2_HUMAN]	44.43	1.01	1	1	1	1	693	79.3868	4.57666
P54709	Sodium/potassium-transporting ATPase subunit beta-3 OS=Homo sapiens GN=ATP1B3 PE=1 SV=1 - [AT1B3_HUMAN]	44.2	5.38	1	1	1	1	279	31.4921	8.35303
B9A064	Immunoglobulin lambda-like polypeptide 5 OS=Homo sapiens GN=IGLL5 PE=2 SV=2 - [IGLL5_HUMAN]	44.1	3.74	2	1	1	1	214	23.0486	8.83643
P10619	Lysosomal protective protein OS=Homo sapiens GN=CTSA PE=1 SV=2 - [PPGB_HUMAN]	44.08	5.21	1	2	2	2	480	54.4311	6.60986
O14966	Ras-related protein Rab-7L1 OS=Homo sapiens GN=RAB7L1 PE=1 SV=1 - [RAB7L_HUMAN]	44.04	5.42	3	1	1	1	203	23.1404	7.18115
P15169	Carboxypeptidase N catalytic chain OS=Homo sapiens GN=CPN1 PE=1 SV=1 - [CBPN_HUMAN]	43.84	3.28	1	1	1	1	458	52.2533	7.34229
P36957	Dihydrolipoyllysine-residue succinyltransferase component of 2-oxoglutarate dehydrogenase complex, mitochondrial OS=Homo sapiens GN=DLST PE=1 SV=4 - [ODO2_HUMAN]	43.61	1.55	1	1	1	1	453	48.7245	8.95361
Q15005	Signal peptidase complex subunit 2 OS=Homo sapiens GN=SPCS2 PE=1 SV=3 - [SPCS2_HUMAN]	43.44	3.54	1	1	1	1	226	24.9867	8.47021
Q9NR12	PDZ and LIM domain protein 7 OS=Homo sapiens GN=PDLIM7 PE=1 SV=1 - [PDLI7_HUMAN]	43.36	5.03	1	2	2	2	457	49.8126	8.41162
Q9P035	3-hydroxyacyl-CoA dehydratase 3 OS=Homo sapiens GN=PTPLAD1 PE=1 SV=2 - [HACD3_HUMAN]	43.35	2.21	1	1	1	1	362	43.1316	8.93896
P23634	Plasma membrane calcium-transporting ATPase 4 OS=Homo sapiens GN=ATP2B4 PE=1 SV=2 - [AT2B4_HUMAN]	42.9339	2.18	4	3	3	3	1241	137.833	6.59521
P62244	40S ribosomal protein S15a OS=Homo sapiens GN=RPS15A PE=1 SV=2 - [RS15A_HUMAN]	42.4245	11.54	1	2	2	2	130	14.83	10.1255
Q07666	KH domain-containing, RNA-binding, signal transduction-associated protein 1 OS=Homo sapiens GN=KHDRBS1 PE=1 SV=1 - [KHDR1_HUMAN]	42.37	4.51	1	1	1	1	443	48.1972	8.66064
P63010	AP-2 complex subunit beta OS=Homo sapiens GN=AP2B1 PE=1 SV=1 - [AP2B1_HUMAN]	42.17	2.24	1	1	1	1	937	104.486	5.37646
Q14108	Lysosome membrane protein 2 OS=Homo sapiens GN=SCARB2 PE=1 SV=2 - [SCRB2_HUMAN]	42.17	2.72	1	1	1	1	478	54.2555	5.13525
Q8WU68	Splicing factor U2AF 26 kDa subunit OS=Homo sapiens GN=U2AF1L4 PE=1 SV=2 - [U2AF4_HUMAN]	42.15	5.45	2	1	1	1	220	25.7272	7.15186
O00151	PDZ and LIM domain protein 1 OS=Homo sapiens GN=PDLIM1 PE=1 SV=4 - [PDLI1_HUMAN]	42.02	3.95	1	1	1	1	329	36.049	7.02002
O75131	Copine-3 OS=Homo sapiens GN=CPNE3 PE=1 SV=1 - [CPNE3_HUMAN]	41.99	1.68	8	1	1	1	537	60.0921	5.84619
O43143	Putative pre-mRNA-splicing factor ATP-dependent RNA helicase DHX15 OS=Homo sapiens GN=DHX15 PE=1 SV=2 - [DHX15_HUMAN]	41.8	1.51	1	1	1	1	795	90.8752	7.45947
P78386	Keratin, type II cuticular Hb5 OS=Homo sapiens GN=KRT85 PE=1 SV=1 - [KRT85_HUMAN]	41.74	2.17	1	1	1	1	507	55.7665	6.55127
P30837	Aldehyde dehydrogenase X, mitochondrial OS=Homo sapiens GN=ALDH1B1 PE=1 SV=3 - [AL1B1_HUMAN]	41.74	3.29	1	1	1	1	517	57.1702	6.80029
Q9UJS0	Calcium-binding mitochondrial carrier protein Aralar2 OS=Homo sapiens GN=SLC25A13 PE=1 SV=2 - [CMC2_HUMAN]	41.43	2.52	2	2	2	2	675	74.1286	8.6167
P07225	Vitamin K-dependent protein S OS=Homo sapiens GN=PROS1 PE=1 SV=1 - [PROS_HUMAN]	41.32	1.18	1	1	1	1	676	75.0739	5.66846
O14879	Interferon-induced protein with tetratricopeptide repeats 3 OS=Homo sapiens GN=IFIT3 PE=1 SV=1 - [IFIT3_HUMAN]	41.24	2.86	1	1	1	1	490	55.9495	5.19873
P08123	Collagen alpha-2(I) chain OS=Homo sapiens GN=COL1A2 PE=1 SV=7 - [CO1A2_HUMAN]	41.18	1.17	1	1	1	1	1366	129.235	8.95361
P67812	Signal peptidase complex catalytic subunit SEC11A OS=Homo sapiens GN=SEC11A PE=1 SV=1 - [SC11A_HUMAN]	41.1	4.47	1	1	1	1	179	20.6121	9.48096
P51571	Translocon-associated protein subunit delta OS=Homo sapiens GN=SSR4 PE=1 SV=1 - [SSRD_HUMAN]	41.03	5.78	1	1	1	1	173	18.9866	6.15088
P49720	Proteasome subunit beta type-3 OS=Homo sapiens GN=PSMB3 PE=1 SV=2 - [PSB3_HUMAN]	40.88	7.8	1	1	1	1	205	22.9335	6.55127
Q92520	Protein FAM3C OS=Homo sapiens GN=FAM3C PE=1 SV=1 - [FAM3C_HUMAN]	40.85	3.52	1	1	1	1	227	24.6646	8.29443
Q13492	Phosphatidylinositol-binding clathrin assembly protein OS=Homo sapiens GN=PICALM PE=1 SV=2 - [PICAL_HUMAN]	40.35	4.14	1	1	1	1	652	70.71	7.89893
Q53GQ0	Very-long-chain 3-oxoacyl-CoA reductase OS=Homo sapiens GN=HSD17B12 PE=1 SV=2 - [DHB12_HUMAN]	40.35	9.29	1	2	2	2	312	34.3022	9.31982
Q9Y4F1	FERM, RhoGEF and pleckstrin domain-containing protein 1 OS=Homo sapiens GN=FARP1 PE=1 SV=1 - [FARP1_HUMAN]	40.28	1.44	1	1	1	1	1045	118.559	8.14795
P63244	Guanine nucleotide-binding protein subunit beta-2-like 1 OS=Homo sapiens GN=GNB2L1 PE=1 SV=3 - [GBLP_HUMAN]	40.25	3.79	1	1	1	1	317	35.0546	7.69385
P02749	Beta-2-glycoprotein 1 OS=Homo sapiens GN=APOH PE=1 SV=3 - [APOH_HUMAN]	40.23	4.35	1	2	2	2	345	38.2727	7.97217
Q86UX7	Fermitin family homolog 3 OS=Homo sapiens GN=FERMT3 PE=1 SV=1 - [URP2_HUMAN]	40.06	2.85	1	1	1	1	667	75.905	6.97607
P46977	Dolichyl-diphosphooligosaccharide--protein glycosyltransferase subunit STT3A OS=Homo sapiens GN=STT3A PE=1 SV=2 - [STT3A_HUMAN]	39.7067	2.98	1	2	3	3	705	80.4768	8.07471
P51572	B-cell receptor-associated protein 31 OS=Homo sapiens GN=BCAP31 PE=1 SV=3 - [BAP31_HUMAN]	39.7	6.5	1	1	1	1	246	27.974	8.44092
Q99805	Transmembrane 9 superfamily member 2 OS=Homo sapiens GN=TM9SF2 PE=1 SV=1 - [TM9S2_HUMAN]	39.67	2.26	1	1	1	1	663	75.7255	7.44482
Q9Y281	Cofilin-2 OS=Homo sapiens GN=CFL2 PE=1 SV=1 - [COF2_HUMAN]	39.6	5.42	1	1	1	1	166	18.7249	7.88428
P59998	Actin-related protein 2/3 complex subunit 4 OS=Homo sapiens GN=ARPC4 PE=1 SV=3 - [ARPC4_HUMAN]	39.46	4.76	1	1	1	1	168	19.6543	8.42627
Q12846	Syntaxin-4 OS=Homo sapiens GN=STX4 PE=1 SV=2 - [STX4_HUMAN]	39.37	3.03	1	1	1	1	297	34.1589	6.27783
Q9H9S4	Calcium-binding protein 39-like OS=Homo sapiens GN=CAB39L PE=1 SV=3 - [CB39L_HUMAN]	39.08	2.67	2	1	1	1	337	39.0628	8.39697
Q9UMS4	Pre-mRNA-processing factor 19 OS=Homo sapiens GN=PRPF19 PE=1 SV=1 - [PRP19_HUMAN]	38.85	4.56	1	1	1	1	504	55.1463	6.60986
P36578	60S ribosomal protein L4 OS=Homo sapiens GN=RPL4 PE=1 SV=5 - [RL4_HUMAN]	38.76	5.39	1	2	2	2	427	47.6674	11.063
O43865	Putative adenosylhomocysteinase 2 OS=Homo sapiens GN=AHCYL1 PE=1 SV=2 - [SAHH2_HUMAN]	38.52	2.26	2	1	1	1	530	58.9134	6.88818
O75694	Nuclear pore complex protein Nup155 OS=Homo sapiens GN=NUP155 PE=1 SV=1 - [NU155_HUMAN]	38.45	0.72	1	1	1	1	1391	155.1	6.16357
Q9Y394	Dehydrogenase/reductase SDR family member 7 OS=Homo sapiens GN=DHRS7 PE=1 SV=1 - [DHRS7_HUMAN]	38.44	5.9	1	1	1	1	339	38.2741	8.32373
P10643	Complement component C7 OS=Homo sapiens GN=C7 PE=1 SV=2 - [CO7_HUMAN]	38.26	2.02	1	2	2	2	843	93.4573	6.48096
Q9BXJ4	Complement C1q tumor necrosis factor-related protein 3 OS=Homo sapiens GN=C1QTNF3 PE=1 SV=1 - [C1QT3_HUMAN]	38.05	2.85	1	1	1	1	246	26.9768	6.52197
P62826	GTP-binding nuclear protein Ran OS=Homo sapiens GN=RAN PE=1 SV=3 - [RAN_HUMAN]	37.92	5.09	1	1	1	1	216	24.4076	7.48877
Q9UN86	Ras GTPase-activating protein-binding protein 2 OS=Homo sapiens GN=G3BP2 PE=1 SV=2 - [G3BP2_HUMAN]	37.87	2.28	1	1	1	1	482	54.0878	5.5542
P43652	Afamin OS=Homo sapiens GN=AFM PE=1 SV=1 - [AFAM_HUMAN]	37.77	1.17	1	1	1	1	599	69.024	5.89697
Q07021	Complement component 1 Q subcomponent-binding protein, mitochondrial OS=Homo sapiens GN=C1QBP PE=1 SV=1 - [C1QBP_HUMAN]	37.51	4.96	1	1	1	1	282	31.3426	4.84326
Q96JB1	Dynein heavy chain 8, axonemal OS=Homo sapiens GN=DNAH8 PE=1 SV=2 - [DYH8_HUMAN]	37.3481	0.16	1	1	1	2	4490	514.335	6.31592
Q8N883	Zinc finger protein 614 OS=Homo sapiens GN=ZNF614 PE=1 SV=2 - [ZN614_HUMAN]	37.31	1.03	1	1	1	1	585	67.1715	9.0415
P19320	Vascular cell adhesion protein 1 OS=Homo sapiens GN=VCAM1 PE=1 SV=1 - [VCAM1_HUMAN]	37.26	0.95	1	1	1	1	739	81.2243	5.22412
P10253	Lysosomal alpha-glucosidase OS=Homo sapiens GN=GAA PE=1 SV=4 - [LYAG_HUMAN]	37.2	1.89	1	1	1	1	952	105.257	5.99854
Q16891	Mitochondrial inner membrane protein OS=Homo sapiens GN=IMMT PE=1 SV=1 - [IMMT_HUMAN]	37.09	4.62	1	2	2	2	758	83.6264	6.48096
Q96S97	Myeloid-associated differentiation marker OS=Homo sapiens GN=MYADM PE=1 SV=2 - [MYADM_HUMAN]	37	3.11	1	1	1	1	322	35.2503	8.14795
Q14258	E3 ubiquitin/ISG15 ligase TRIM25 OS=Homo sapiens GN=TRIM25 PE=1 SV=2 - [TRI25_HUMAN]	36.69	1.59	1	1	1	1	630	70.9277	8.08936
Q9BS26	Endoplasmic reticulum resident protein 44 OS=Homo sapiens GN=ERP44 PE=1 SV=1 - [ERP44_HUMAN]	36.52	3.69	1	1	1	1	406	46.9414	5.26221
Q9UGM3	Deleted in malignant brain tumors 1 protein OS=Homo sapiens GN=DMBT1 PE=1 SV=2 - [DMBT1_HUMAN]	36.3	2.49	1	1	1	1	2413	260.569	5.43994
O14672	Disintegrin and metalloproteinase domain-containing protein 10 OS=Homo sapiens GN=ADAM10 PE=1 SV=1 - [ADA10_HUMAN]	36.05	1.6	1	1	1	1	748	84.0877	7.76709
P30711	Glutathione S-transferase theta-1 OS=Homo sapiens GN=GSTT1 PE=1 SV=4 - [GSTT1_HUMAN]	35.85	2.5	2	1	1	1	240	27.3176	7.48877
O75352	Mannose-P-dolichol utilization defect 1 protein OS=Homo sapiens GN=MPDU1 PE=1 SV=2 - [MPU1_HUMAN]	35.75	4.05	1	1	1	1	247	26.6205	8.93896
P39748	Flap endonuclease 1 OS=Homo sapiens GN=FEN1 PE=1 SV=1 - [FEN1_HUMAN]	35.62	1.84	1	1	1	1	380	42.5661	8.6167
Q9BYT8	Neurolysin, mitochondrial OS=Homo sapiens GN=NLN PE=1 SV=1 - [NEUL_HUMAN]	35.6	0.85	1	1	1	1	704	80.5997	6.63916
P29590	Protein PML OS=Homo sapiens GN=PML PE=1 SV=3 - [PML_HUMAN]	35.34	0.79	1	1	1	1	882	97.4889	6.21436
Q969N2	GPI transamidase component PIG-T OS=Homo sapiens GN=PIGT PE=1 SV=1 - [PIGT_HUMAN]	34.96	2.6	1	1	1	1	578	65.6579	8.38232
P47914	60S ribosomal protein L29 OS=Homo sapiens GN=RPL29 PE=1 SV=2 - [RL29_HUMAN]	34.77	5.03	1	1	1	1	159	17.7411	11.6636
P22695	Cytochrome b-c1 complex subunit 2, mitochondrial OS=Homo sapiens GN=UQCRC2 PE=1 SV=3 - [QCR2_HUMAN]	34.51	4.19	1	1	1	1	453	48.4129	8.63135
Q07954	Prolow-density lipoprotein receptor-related protein 1 OS=Homo sapiens GN=LRP1 PE=1 SV=2 - [LRP1_HUMAN]	34.23	0.31	1	1	1	1	4544	504.276	5.38916
P00488	Coagulation factor XIII A chain OS=Homo sapiens GN=F13A1 PE=1 SV=4 - [F13A_HUMAN]	34.09	2.19	1	1	1	1	732	83.2146	6.0874
P42677	40S ribosomal protein S27 OS=Homo sapiens GN=RPS27 PE=1 SV=3 - [RS27_HUMAN]	33.7	15.48	2	1	1	1	84	9.45484	9.45166
P02675	Fibrinogen beta chain OS=Homo sapiens GN=FGB PE=1 SV=2 - [FIBB_HUMAN]	33.43	1.43	1	1	1	1	491	55.8923	8.26514
P56385	ATP synthase subunit e, mitochondrial OS=Homo sapiens GN=ATP5I PE=1 SV=2 - [ATP5I_HUMAN]	33.25	10.14	1	1	1	1	69	7.92833	9.34912
Q92974	Rho guanine nucleotide exchange factor 2 OS=Homo sapiens GN=ARHGEF2 PE=1 SV=4 - [ARHG2_HUMAN]	33.09	1.22	1	1	1	1	986	111.473	7.26904
Q15691	Microtubule-associated protein RP/EB family member 1 OS=Homo sapiens GN=MAPRE1 PE=1 SV=3 - [MARE1_HUMAN]	32.67	2.24	2	1	1	1	268	29.9802	5.13525
P62841	40S ribosomal protein S15 OS=Homo sapiens GN=RPS15 PE=1 SV=2 - [RS15_HUMAN]	32.61	8.97	1	1	1	1	145	17.0292	10.3892
P62304	Small nuclear ribonucleoprotein E OS=Homo sapiens GN=SNRPE PE=1 SV=1 - [RUXE_HUMAN]	32.27	11.96	1	1	1	1	92	10.7966	9.43701
Q15833	Syntaxin-binding protein 2 OS=Homo sapiens GN=STXBP2 PE=1 SV=2 - [STXB2_HUMAN]	32.19	1.69	1	1	1	1	593	66.4105	6.55127
Q02218	2-oxoglutarate dehydrogenase, mitochondrial OS=Homo sapiens GN=OGDH PE=1 SV=3 - [ODO1_HUMAN]	31.84	1.37	1	1	1	1	1023	115.861	6.85889
Q15646	2'-5'-oligoadenylate synthase-like protein OS=Homo sapiens GN=OASL PE=1 SV=2 - [OASL_HUMAN]	31.67	2.92	1	1	1	1	514	59.1887	7.86963
Q13586	Stromal interaction molecule 1 OS=Homo sapiens GN=STIM1 PE=1 SV=3 - [STIM1_HUMAN]	31.59	2.04	1	1	1	1	685	77.3753	6.66846
P11217	Glycogen phosphorylase, muscle form OS=Homo sapiens GN=PYGM PE=1 SV=6 - [PYGM_HUMAN]	31.32	1.43	3	1	1	1	842	97.0306	7.03467
Q13753	Laminin subunit gamma-2 OS=Homo sapiens GN=LAMC2 PE=1 SV=2 - [LAMC2_HUMAN]	31.07	1.26	1	1	1	1	1193	130.892	6.18896
Q8NBX0	Saccharopine dehydrogenase-like oxidoreductase OS=Homo sapiens GN=SCCPDH PE=1 SV=1 - [SCPDL_HUMAN]	31.04	3.03	1	1	1	1	429	47.1215	9.14404
Q53T94	TATA box-binding protein-associated factor RNA polymerase I subunit B OS=Homo sapiens GN=TAF1B PE=1 SV=1 - [TAF1B_HUMAN]	30.08	0.85	1	1	1	2	588	68.7876	8.01611
P17655	Calpain-2 catalytic subunit OS=Homo sapiens GN=CAPN2 PE=1 SV=6 - [CAN2_HUMAN]	29.94	1.14	1	1	1	1	700	79.9448	4.98291
Q9H8M2	Bromodomain-containing protein 9 OS=Homo sapiens GN=BRD9 PE=1 SV=2 - [BRD9_HUMAN]	29.92	1.17	1	1	1	1	597	66.9584	6.18896
P11177	Pyruvate dehydrogenase E1 component subunit beta, mitochondrial OS=Homo sapiens GN=PDHB PE=1 SV=3 - [ODPB_HUMAN]	29.51	2.23	1	1	1	1	359	39.208	6.65381
P06727	Apolipoprotein A-IV OS=Homo sapiens GN=APOA4 PE=1 SV=3 - [APOA4_HUMAN]	29.42	2.78	1	1	1	1	396	45.3715	5.37646
Q8IZP2	Putative protein FAM10A4 OS=Homo sapiens GN=ST13P4 PE=5 SV=1 - [ST134_HUMAN]	29.28	3.75	2	1	1	1	240	27.3897	5.08447
P29803	Pyruvate dehydrogenase E1 component subunit alpha, testis-specific form, mitochondrial OS=Homo sapiens GN=PDHA2 PE=1 SV=1 - [ODPAT_HUMAN]	29.23	3.61	2	1	1	1	388	42.9055	8.45557
P42704	Leucine-rich PPR motif-containing protein, mitochondrial OS=Homo sapiens GN=LRPPRC PE=1 SV=3 - [LPPRC_HUMAN]	28.89	0.65	1	1	1	1	1394	157.805	6.12549
Q9UBI6	Guanine nucleotide-binding protein G(I)/G(S)/G(O) subunit gamma-12 OS=Homo sapiens GN=GNG12 PE=1 SV=3 - [GBG12_HUMAN]	28.84	22.22	1	1	1	1	72	8.00117	8.96826
P31040	Succinate dehydrogenase [ubiquinone] flavoprotein subunit, mitochondrial OS=Homo sapiens GN=SDHA PE=1 SV=2 - [DHSA_HUMAN]	28.77	1.96	1	1	1	1	664	72.6453	7.38623
Q9P2B2	Prostaglandin F2 receptor negative regulator OS=Homo sapiens GN=PTGFRN PE=1 SV=2 - [FPRP_HUMAN]	28.7138	3.07	1	3	3	3	879	98.4946	6.60986
O60361	Putative nucleoside diphosphate kinase OS=Homo sapiens GN=NME2P1 PE=5 SV=1 - [NDK8_HUMAN]	28.12	7.3	2	1	1	1	137	15.519	8.57275
P60866	40S ribosomal protein S20 OS=Homo sapiens GN=RPS20 PE=1 SV=1 - [RS20_HUMAN]	27.89	10.08	1	1	1	1	119	13.3643	9.93506
Q14194	Dihydropyrimidinase-related protein 1 OS=Homo sapiens GN=CRMP1 PE=1 SV=1 - [DPYL1_HUMAN]	27.82	2.27	2	1	1	1	572	62.1447	7.03467
P20774	Mimecan OS=Homo sapiens GN=OGN PE=1 SV=1 - [MIME_HUMAN]	27.51	3.02	1	1	1	1	298	33.9009	5.63037
Q16658	Fascin OS=Homo sapiens GN=FSCN1 PE=1 SV=3 - [FSCN1_HUMAN]	27.16	2.03	1	1	1	1	493	54.4961	7.23975
Q03181	Peroxisome proliferator-activated receptor delta OS=Homo sapiens GN=PPARD PE=1 SV=1 - [PPARD_HUMAN]	27.07	1.59	1	1	1	1	441	49.8712	7.59131
P0CW22	40S ribosomal protein S17-like OS=Homo sapiens GN=RPS17L PE=3 SV=1 - [RS17L_HUMAN]	26.86	7.41	1	1	1	1	135	15.5404	9.84717
O00429	Dynamin-1-like protein OS=Homo sapiens GN=DNM1L PE=1 SV=2 - [DNM1L_HUMAN]	26.79	1.36	1	1	1	1	736	81.8261	6.81494
P20042	Eukaryotic translation initiation factor 2 subunit 2 OS=Homo sapiens GN=EIF2S2 PE=1 SV=2 - [IF2B_HUMAN]	26.25	3	1	1	1	1	333	38.3644	5.79541
Q7Z5M8	Abhydrolase domain-containing protein 12B OS=Homo sapiens GN=ABHD12B PE=2 SV=1 - [AB12B_HUMAN]	26.2	1.66	1	1	1	1	362	40.75	8.27979
O43300	Leucine-rich repeat transmembrane neuronal protein 2 OS=Homo sapiens GN=LRRTM2 PE=2 SV=3 - [LRRT2_HUMAN]	26.19	1.16	1	1	1	1	516	59.038	8.00146
Q15029	116 kDa U5 small nuclear ribonucleoprotein component OS=Homo sapiens GN=EFTUD2 PE=1 SV=1 - [U5S1_HUMAN]	25.69	1.75	1	1	2	2	972	109.366	4.99561
Q15165	Serum paraoxonase/arylesterase 2 OS=Homo sapiens OX=9606 GN=PON2 PE=1 SV=4 - [PON2_HUMAN]	25.14	4.52	1	1	1	1	354	39.3563	5.60498
P19784	Casein kinase II subunit alpha' OS=Homo sapiens GN=CSNK2A2 PE=1 SV=1 - [CSK22_HUMAN]	24.56	4	1	1	1	1	350	41.1871	8.55811
Q8TCC7	Solute carrier family 22 member 8 OS=Homo sapiens GN=SLC22A8 PE=1 SV=1 - [S22A8_HUMAN]	24.42	1.29	1	1	1	1	542	59.8174	8.85107
O60282	Kinesin heavy chain isoform 5C OS=Homo sapiens GN=KIF5C PE=1 SV=1 - [KIF5C_HUMAN]	24.39	1.25	3	1	1	1	957	109.427	6.18896
Q7Z3E5	LisH domain-containing protein ARMC9 OS=Homo sapiens OX=9606 GN=ARMC9 PE=1 SV=3 - [ARMC9_HUMAN]	24.36	1.47	1	1	1	1	818	91.761	6.20166
P61254	60S ribosomal protein L26 OS=Homo sapiens GN=RPL26 PE=1 SV=1 - [RL26_HUMAN]	24.18	6.21	2	1	1	1	145	17.2475	10.5503
Q494V2	Coiled-coil domain-containing protein 37 OS=Homo sapiens GN=CCDC37 PE=1 SV=1 - [CCD37_HUMAN]	24.02	1.15	1	1	1	1	611	71.0732	7.10791
Q14103	Heterogeneous nuclear ribonucleoprotein D0 OS=Homo sapiens GN=HNRNPD PE=1 SV=1 - [HNRPD_HUMAN]	23.63	2.25	2	1	1	1	355	38.4103	7.81104
Q15629	Translocating chain-associated membrane protein 1 OS=Homo sapiens GN=TRAM1 PE=1 SV=3 - [TRAM1_HUMAN]	23.54	2.94	1	1	1	1	374	43.0438	9.62744
P18077	60S ribosomal protein L35a OS=Homo sapiens GN=RPL35A PE=1 SV=2 - [RL35A_HUMAN]	23.27	8.18	1	1	1	1	110	12.5298	11.063
Q08211	ATP-dependent RNA helicase A OS=Homo sapiens GN=DHX9 PE=1 SV=4 - [DHX9_HUMAN]	23.22	0.94	1	1	1	1	1270	140.869	6.84424
P08476	Inhibin beta A chain OS=Homo sapiens GN=INHBA PE=1 SV=2 - [INHBA_HUMAN]	22.56	2.58	1	1	1	1	426	47.412	8.03076
Q9H0B8	Cysteine-rich secretory protein LCCL domain-containing 2 OS=Homo sapiens GN=CRISPLD2 PE=1 SV=1 - [CRLD2_HUMAN]	22.55	2.21	1	1	1	1	497	55.8831	8.01611
P03952	Plasma kallikrein OS=Homo sapiens GN=KLKB1 PE=1 SV=1 - [KLKB1_HUMAN]	22.29	0.94	1	1	1	1	638	71.3228	8.22119
P54886	Delta-1-pyrroline-5-carboxylate synthase OS=Homo sapiens GN=ALDH18A1 PE=1 SV=2 - [P5CS_HUMAN]	22.06	1.51	1	1	1	1	795	87.2475	7.12256
Q14161	ARF GTPase-activating protein GIT2 OS=Homo sapiens GN=GIT2 PE=1 SV=2 - [GIT2_HUMAN]	22.01	1.98	2	1	1	1	759	84.4902	7.2251
P20908	Collagen alpha-1(V) chain OS=Homo sapiens GN=COL5A1 PE=1 SV=3 - [CO5A1_HUMAN]	21.88	0.71	1	1	1	1	1838	183.447	5.05908
Q13275	Semaphorin-3F OS=Homo sapiens GN=SEMA3F PE=2 SV=2 - [SEM3F_HUMAN]	21.68	0.76	1	1	1	1	785	88.3251	8.26514
P62910	60S ribosomal protein L32 OS=Homo sapiens GN=RPL32 PE=1 SV=2 - [RL32_HUMAN]	21.2329	11.11	1	2	2	2	135	15.8498	11.3267
Q9UNE2	Rab effector Noc2 OS=Homo sapiens GN=RPH3AL PE=1 SV=1 - [RPH3L_HUMAN]	20.89	1.59	1	1	1	1	315	34.4423	8.98291
Q14192	Four and a half LIM domains protein 2 OS=Homo sapiens GN=FHL2 PE=1 SV=3 - [FHL2_HUMAN]	20.11	3.94	1	1	1	1	279	32.1706	7.54736
Q969X5	Endoplasmic reticulum-Golgi intermediate compartment protein 1 OS=Homo sapiens GN=ERGIC1 PE=1 SV=1 - [ERGI1_HUMAN]	20	3.1	1	1	1	1	290	32.5715	7.06396
Q9NZA1	Chloride intracellular channel protein 5 OS=Homo sapiens GN=CLIC5 PE=1 SV=3 - [CLIC5_HUMAN]	17.81	5.61	2	1	2	2	410	46.4737	4.81787
Q9Y6V0	Protein piccolo OS=Homo sapiens OX=9606 GN=PCLO PE=1 SV=5 - [PCLO_HUMAN]	0	0.18	1	1	1	1	5142	560.355	6.46826

## Sheet: HCV-29 Biol rep 1 Tech rep 2
Proteins identified in HCV-29 ectosomes (Biological replicate 1 / Technical replicate 2)
Accession	Description	Score	Coverage	# Proteins	# Unique Peptides	# Peptides	# PSMs	# AAs	MW [kDa]	calc. pI
P02751	Fibronectin OS=Homo sapiens OX=9606 GN=FN1 PE=1 SV=5 - [FINC_HUMAN]	13810.4	55.63	1	82	82	338	2477	272.15	5.50342
P35579	Myosin-9 OS=Homo sapiens GN=MYH9 PE=1 SV=4 - [MYH9_HUMAN]	5278.18	41.94	13	68	68	110	1960	226.392	5.60498
P21333	Filamin-A OS=Homo sapiens GN=FLNA PE=1 SV=4 - [FLNA_HUMAN]	2407.81	31.58	2	52	55	63	2647	280.564	6.06201
Q9Y490	Talin-1 OS=Homo sapiens GN=TLN1 PE=1 SV=3 - [TLN1_HUMAN]	2005.66	20.9	2	36	36	42	2541	269.599	6.07471
P13645	Keratin, type I cytoskeletal 10 OS=Homo sapiens GN=KRT10 PE=1 SV=6 - [K1C10_HUMAN]	1953.59	52.74	14	23	26	40	584	58.7917	5.21143
P04264	Keratin, type II cytoskeletal 1 OS=Homo sapiens GN=KRT1 PE=1 SV=6 - [K2C1_HUMAN]	1586.22	42.86	3	19	22	35	644	65.999	8.11865
P02768	Serum albumin OS=Homo sapiens GN=ALB PE=1 SV=2 - [ALBU_HUMAN]	1578.47	9.69	1	8	8	75	609	69.3215	6.27783
P60709	Actin, cytoplasmic 1 OS=Homo sapiens GN=ACTB PE=1 SV=1 - [ACTB_HUMAN]	1510.58	62.93	7	1	16	46	375	41.7097	5.47803
P63261	Actin, cytoplasmic 2 OS=Homo sapiens GN=ACTG1 PE=1 SV=1 - [ACTG_HUMAN]	1506.32	62.93	7	1	16	46	375	41.7658	5.47803
P11021	78 kDa glucose-regulated protein OS=Homo sapiens GN=HSPA5 PE=1 SV=2 - [GRP78_HUMAN]	1374.75	47.25	2	24	26	40	654	72.2884	5.16064
Q00610	Clathrin heavy chain 1 OS=Homo sapiens GN=CLTC PE=1 SV=5 - [CLH1_HUMAN]	1264.53	22.21	2	27	27	32	1675	191.493	5.69385
P14625	Endoplasmin OS=Homo sapiens GN=HSP90B1 PE=1 SV=1 - [ENPL_HUMAN]	1247.41	39.23	2	27	27	37	803	92.4113	4.84326
P12814	Alpha-actinin-1 OS=Homo sapiens GN=ACTN1 PE=1 SV=2 - [ACTN1_HUMAN]	1230.02	38.79	2	16	28	35	892	102.993	5.41455
P35527	Keratin, type I cytoskeletal 9 OS=Homo sapiens GN=KRT9 PE=1 SV=3 - [K1C9_HUMAN]	1189.05	40.29	2	17	18	28	623	62.0268	5.23682
P07237	Protein disulfide-isomerase OS=Homo sapiens GN=P4HB PE=1 SV=3 - [PDIA1_HUMAN]	1188.82	47.64	1	19	19	28	508	57.0807	4.86865
P24821	Tenascin OS=Homo sapiens GN=TNC PE=1 SV=3 - [TENA_HUMAN]	1142.43	17.26	1	27	27	30	2201	240.7	4.89404
P12111	Collagen alpha-3(VI) chain OS=Homo sapiens GN=COL6A3 PE=1 SV=5 - [CO6A3_HUMAN]	1131.88	12.59	1	31	31	31	3177	343.457	6.68311
P11142	Heat shock cognate 71 kDa protein OS=Homo sapiens GN=HSPA8 PE=1 SV=1 - [HSP7C_HUMAN]	1109.71	37.46	2	16	19	28	646	70.8542	5.51611
P14618	Pyruvate kinase isozymes M1/M2 OS=Homo sapiens GN=PKM2 PE=1 SV=4 - [KPYM_HUMAN]	1104.71	45.76	2	18	18	27	531	57.9	7.84033
P35908	Keratin, type II cytoskeletal 2 epidermal OS=Homo sapiens GN=KRT2 PE=1 SV=2 - [K22E_HUMAN]	1077.98	47.57	7	18	24	25	639	65.3932	8.00146
P68363	Tubulin alpha-1B chain OS=Homo sapiens GN=TUBA1B PE=1 SV=1 - [TBA1B_HUMAN]	1065.74	45.68	2	0	14	21	451	50.1196	5.05908
P02545	Prelamin-A/C OS=Homo sapiens GN=LMNA PE=1 SV=1 - [LMNA_HUMAN]	1063.92	35.84	1	24	24	27	664	74.0947	7.02002
P13667	Protein disulfide-isomerase A4 OS=Homo sapiens GN=PDIA4 PE=1 SV=2 - [PDIA4_HUMAN]	1056.03	48.06	3	26	26	31	645	72.887	5.07178
P68366	Tubulin alpha-4A chain OS=Homo sapiens GN=TUBA4A PE=1 SV=1 - [TBA4A_HUMAN]	1028.36	45.98	2	4	14	21	448	49.8924	5.05908
P07437	Tubulin beta chain OS=Homo sapiens GN=TUBB PE=1 SV=2 - [TBB5_HUMAN]	1023.51	65.09	2	4	18	28	444	49.639	4.89404
Q9BQE3	Tubulin alpha-1C chain OS=Homo sapiens GN=TUBA1C PE=1 SV=1 - [TBA1C_HUMAN]	961.882	42.09	2	1	13	20	449	49.8635	5.09717
O43707	Alpha-actinin-4 OS=Homo sapiens GN=ACTN4 PE=1 SV=2 - [ACTN4_HUMAN]	949.36	25.69	2	8	20	25	911	104.788	5.43994
P07355	Annexin A2 OS=Homo sapiens GN=ANXA2 PE=1 SV=2 - [ANXA2_HUMAN]	946.196	64.6	2	19	19	25	339	38.5798	7.75244
P68371	Tubulin beta-4B chain OS=Homo sapiens GN=TUBB4B PE=1 SV=1 - [TBB4B_HUMAN]	938.833	62.25	5	3	18	27	445	49.799	4.89404
P30101	Protein disulfide-isomerase A3 OS=Homo sapiens GN=PDIA3 PE=1 SV=4 - [PDIA3_HUMAN]	918.685	43.76	1	19	19	25	505	56.7468	6.354
O00468	Agrin OS=Homo sapiens OX=9606 GN=AGRN PE=1 SV=6 - [AGRIN_HUMAN]	876.782	15.04	1	21	21	23	2068	217.179	6.39209
Q07065	Cytoskeleton-associated protein 4 OS=Homo sapiens GN=CKAP4 PE=1 SV=2 - [CKAP4_HUMAN]	844.078	28.9	1	14	14	17	602	65.9827	5.92236
P10809	60 kDa heat shock protein, mitochondrial OS=Homo sapiens GN=HSPD1 PE=1 SV=2 - [CH60_HUMAN]	822.086	36.65	1	15	15	17	573	61.0164	5.87158
P08670	Vimentin OS=Homo sapiens GN=VIM PE=1 SV=4 - [VIME_HUMAN]	778.4	45.06	7	18	18	22	466	53.6191	5.12256
P68032	Actin, alpha cardiac muscle 1 OS=Homo sapiens GN=ACTC1 PE=1 SV=1 - [ACTC_HUMAN]	712.605	24.14	5	1	8	27	377	41.9919	5.38916
P25705	ATP synthase subunit alpha, mitochondrial OS=Homo sapiens GN=ATP5A1 PE=1 SV=1 - [ATPA_HUMAN]	695.705	30.74	1	14	14	16	553	59.7136	9.12939
P04406	Glyceraldehyde-3-phosphate dehydrogenase OS=Homo sapiens GN=GAPDH PE=1 SV=3 - [G3P_HUMAN]	689.625	48.06	2	9	9	17	335	36.0304	8.45557
P21980	Protein-glutamine gamma-glutamyltransferase 2 OS=Homo sapiens GN=TGM2 PE=1 SV=2 - [TGM2_HUMAN]	684.423	28.24	1	14	14	15	687	77.2797	5.22412
P05106	Integrin beta-3 OS=Homo sapiens GN=ITGB3 PE=1 SV=2 - [ITB3_HUMAN]	683.979	19.29	1	12	12	16	788	87.0004	5.23682
P06733	Alpha-enolase OS=Homo sapiens GN=ENO1 PE=1 SV=2 - [ENOA_HUMAN]	682.265	35.94	2	11	11	13	434	47.1393	7.38623
P07900	Heat shock protein HSP 90-alpha OS=Homo sapiens GN=HSP90AA1 PE=1 SV=5 - [HS90A_HUMAN]	667.914	25.55	7	9	17	18	732	84.6067	5.021
P26038	Moesin OS=Homo sapiens GN=MSN PE=1 SV=3 - [MOES_HUMAN]	666.938	31.54	1	11	17	23	577	67.7778	6.40479
P08133	Annexin A6 OS=Homo sapiens GN=ANXA6 PE=1 SV=3 - [ANXA6_HUMAN]	653.879	30.46	1	17	17	18	673	75.8256	5.60498
P08758	Annexin A5 OS=Homo sapiens GN=ANXA5 PE=1 SV=2 - [ANXA5_HUMAN]	649.902	41.25	1	9	10	14	320	35.9144	5.04639
P08238	Heat shock protein HSP 90-beta OS=Homo sapiens GN=HSP90AB1 PE=1 SV=4 - [HS90B_HUMAN]	649.067	22.38	6	7	15	18	724	83.2121	5.03369
P06576	ATP synthase subunit beta, mitochondrial OS=Homo sapiens GN=ATP5B PE=1 SV=3 - [ATPB_HUMAN]	624.673	39.13	1	14	14	17	529	56.5246	5.40186
P21589	5'-nucleotidase OS=Homo sapiens GN=NT5E PE=1 SV=1 - [5NTD_HUMAN]	608.593	29.97	2	12	12	14	574	63.3275	7.03467
P05023	Sodium/potassium-transporting ATPase subunit alpha-1 OS=Homo sapiens GN=ATP1A1 PE=1 SV=1 - [AT1A1_HUMAN]	577.857	15.74	6	13	13	14	1023	112.824	5.49072
P04083	Annexin A1 OS=Homo sapiens GN=ANXA1 PE=1 SV=2 - [ANXA1_HUMAN]	565.472	39.02	1	10	10	12	346	38.69	7.02002
Q15149	Plectin OS=Homo sapiens GN=PLEC PE=1 SV=3 - [PLEC_HUMAN]	540.525	5.27	2	22	22	22	4684	531.466	5.96045
P63104	14-3-3 protein zeta/delta OS=Homo sapiens GN=YWHAZ PE=1 SV=1 - [1433Z_HUMAN]	532.273	52.24	3	7	9	12	245	27.7277	4.79248
P68104	Elongation factor 1-alpha 1 OS=Homo sapiens GN=EEF1A1 PE=1 SV=1 - [EF1A1_HUMAN]	526.457	26.41	3	9	9	15	462	50.1091	9.01221
P00734	Prothrombin OS=Homo sapiens GN=F2 PE=1 SV=2 - [THRB_HUMAN]	514.143	9	1	6	6	10	622	69.9921	5.89697
P00338	L-lactate dehydrogenase A chain OS=Homo sapiens GN=LDHA PE=1 SV=2 - [LDHA_HUMAN]	505.994	41.87	3	12	13	17	332	36.6654	8.26514
Q15582	Transforming growth factor-beta-induced protein ig-h3 OS=Homo sapiens GN=TGFBI PE=1 SV=1 - [BGH3_HUMAN]	499.081	28.4	1	16	16	17	683	74.634	7.7085
P27797	Calreticulin OS=Homo sapiens GN=CALR PE=1 SV=1 - [CALR_HUMAN]	496.881	42.21	1	10	10	16	417	48.1118	4.43701
P19105	Myosin regulatory light chain 12A OS=Homo sapiens GN=MYL12A PE=1 SV=2 - [ML12A_HUMAN]	489.772	45.61	2	2	7	14	171	19.7815	4.80518
Q15084	Protein disulfide-isomerase A6 OS=Homo sapiens GN=PDIA6 PE=1 SV=1 - [PDIA6_HUMAN]	488.121	21.14	1	7	7	8	440	48.0913	5.08447
P06396	Gelsolin OS=Homo sapiens GN=GSN PE=1 SV=1 - [GELS_HUMAN]	483.9	11.25	1	8	8	11	782	85.6442	6.27783
P24844	Myosin regulatory light polypeptide 9 OS=Homo sapiens GN=MYL9 PE=1 SV=4 - [MYL9_HUMAN]	482.207	39.53	1	1	6	13	172	19.8144	4.91943
P61224	Ras-related protein Rap-1b OS=Homo sapiens GN=RAP1B PE=1 SV=1 - [RAP1B_HUMAN]	477.525	33.15	3	6	6	11	184	20.8116	5.78271
P31946	14-3-3 protein beta/alpha OS=Homo sapiens GN=YWHAB PE=1 SV=3 - [1433B_HUMAN]	475.819	37.8	3	5	7	11	246	28.0648	4.83057
P27824	Calnexin OS=Homo sapiens GN=CANX PE=1 SV=2 - [CALX_HUMAN]	473.047	14.53	1	7	7	12	592	67.5259	4.60205
P15311	Ezrin OS=Homo sapiens GN=EZR PE=1 SV=4 - [EZRI_HUMAN]	463.511	18.77	1	4	12	17	586	69.3697	6.26514
Q6YHK3	CD109 antigen OS=Homo sapiens GN=CD109 PE=1 SV=2 - [CD109_HUMAN]	462.813	10.87	1	12	12	13	1445	161.587	5.84619
Q9BUF5	Tubulin beta-6 chain OS=Homo sapiens GN=TUBB6 PE=1 SV=1 - [TBB6_HUMAN]	462.574	24.44	1	5	9	14	446	49.825	4.88135
P04899	Guanine nucleotide-binding protein G(i) subunit alpha-2 OS=Homo sapiens GN=GNAI2 PE=1 SV=3 - [GNAI2_HUMAN]	459.766	30.14	10	7	8	9	355	40.4251	5.5415
P27487	Dipeptidyl peptidase 4 OS=Homo sapiens GN=DPP4 PE=1 SV=2 - [DPP4_HUMAN]	459.237	18.67	1	12	12	12	766	88.2225	6.03662
P08473	Neprilysin OS=Homo sapiens GN=MME PE=1 SV=2 - [NEP_HUMAN]	454.312	17.47	1	11	11	13	750	85.4599	5.73193
P01024	Complement C3 OS=Homo sapiens GN=C3 PE=1 SV=2 - [CO3_HUMAN]	451.321	6.98	1	11	11	15	1663	187.03	6.40479
O00299	Chloride intracellular channel protein 1 OS=Homo sapiens GN=CLIC1 PE=1 SV=4 - [CLIC1_HUMAN]	442.641	56.43	1	9	9	10	241	26.9057	5.17334
P49755	Transmembrane emp24 domain-containing protein 10 OS=Homo sapiens GN=TMED10 PE=1 SV=2 - [TMEDA_HUMAN]	432.582	31.51	1	5	5	9	219	24.96	7.44482
P10321	HLA class I histocompatibility antigen, Cw-7 alpha chain OS=Homo sapiens GN=HLA-C PE=1 SV=3 - [1C07_HUMAN]	414.747	28.14	1	4	7	11	366	40.6229	6.03662
P04843	Dolichyl-diphosphooligosaccharide--protein glycosyltransferase subunit 1 OS=Homo sapiens GN=RPN1 PE=1 SV=1 - [RPN1_HUMAN]	411.476	20.43	1	10	10	11	607	68.5268	6.37939
P06748	Nucleophosmin OS=Homo sapiens GN=NPM1 PE=1 SV=2 - [NPM_HUMAN]	408.273	20.41	1	4	4	8	294	32.5548	4.77979
P69905	Hemoglobin subunit alpha OS=Homo sapiens GN=HBA1 PE=1 SV=2 - [HBA_HUMAN]	403.51	42.96	2	6	6	15	142	15.2479	8.67529
P05787	Keratin, type II cytoskeletal 8 OS=Homo sapiens GN=KRT8 PE=1 SV=7 - [K2C8_HUMAN]	400.347	15.73	8	5	7	10	483	53.6711	5.59229
P09525	Annexin A4 OS=Homo sapiens GN=ANXA4 PE=1 SV=4 - [ANXA4_HUMAN]	396.295	25.39	1	6	7	8	319	35.8601	6.12549
P62258	14-3-3 protein epsilon OS=Homo sapiens GN=YWHAE PE=1 SV=1 - [1433E_HUMAN]	393.191	32.55	3	5	7	9	255	29.1554	4.7417
P35241	Radixin OS=Homo sapiens GN=RDX PE=1 SV=1 - [RADI_HUMAN]	380.757	12.86	1	2	10	15	583	68.5214	6.3667
P08779	Keratin, type I cytoskeletal 16 OS=Homo sapiens GN=KRT16 PE=1 SV=4 - [K1C16_HUMAN]	380.131	14.59	12	2	7	9	473	51.2362	5.04639
P01023	Alpha-2-macroglobulin OS=Homo sapiens GN=A2M PE=1 SV=3 - [A2MG_HUMAN]	378.057	4.68	1	5	7	13	1474	163.188	6.45557
P00558	Phosphoglycerate kinase 1 OS=Homo sapiens GN=PGK1 PE=1 SV=3 - [PGK1_HUMAN]	377.461	31.41	2	10	10	10	417	44.5861	8.104
P02533	Keratin, type I cytoskeletal 14 OS=Homo sapiens GN=KRT14 PE=1 SV=4 - [K1C14_HUMAN]	377.219	16.53	13	2	8	10	472	51.5294	5.16064
P21796	Voltage-dependent anion-selective channel protein 1 OS=Homo sapiens GN=VDAC1 PE=1 SV=2 - [VDAC1_HUMAN]	373.299	42.4	1	8	9	11	283	30.7536	8.54346
O43852	Calumenin OS=Homo sapiens GN=CALU PE=1 SV=2 - [CALU_HUMAN]	371.641	31.43	1	8	8	9	315	37.0835	4.64014
P60660	Myosin light polypeptide 6 OS=Homo sapiens GN=MYL6 PE=1 SV=2 - [MYL6_HUMAN]	366.37	62.25	4	8	8	11	151	16.9191	4.65283
P13796	Plastin-2 OS=Homo sapiens GN=LCP1 PE=1 SV=6 - [PLSL_HUMAN]	357.479	19.14	1	7	9	11	627	70.2439	5.42725
P23528	Cofilin-1 OS=Homo sapiens GN=CFL1 PE=1 SV=3 - [COF1_HUMAN]	355.903	41.57	1	7	7	8	166	18.4907	8.08936
P61204	ADP-ribosylation factor 3 OS=Homo sapiens GN=ARF3 PE=1 SV=2 - [ARF3_HUMAN]	349.082	46.96	4	4	7	9	181	20.5877	7.43018
Q15063	Periostin OS=Homo sapiens GN=POSTN PE=1 SV=2 - [POSTN_HUMAN]	342.307	15.19	1	8	8	10	836	93.2553	7.53271
P51991	Heterogeneous nuclear ribonucleoprotein A3 OS=Homo sapiens GN=HNRNPA3 PE=1 SV=2 - [ROA3_HUMAN]	341.858	25.66	2	6	7	10	378	39.5706	9.01221
P02774	Vitamin D-binding protein OS=Homo sapiens OX=9606 GN=GC PE=1 SV=2 - [VTDB_HUMAN]	339.981	8.44	1	3	3	5	474	52.8829	5.45264
P23284	Peptidyl-prolyl cis-trans isomerase B OS=Homo sapiens GN=PPIB PE=1 SV=2 - [PPIB_HUMAN]	334.898	38.43	1	8	8	9	216	23.7275	9.40771
P07996	Thrombospondin-1 OS=Homo sapiens GN=THBS1 PE=1 SV=2 - [TSP1_HUMAN]	332.511	7.01	1	6	6	6	1170	129.3	4.94482
Q96HE7	ERO1-like protein alpha OS=Homo sapiens GN=ERO1L PE=1 SV=2 - [ERO1A_HUMAN]	332.447	22.86	2	9	9	9	468	54.3581	5.68115
P14314	Glucosidase 2 subunit beta OS=Homo sapiens GN=PRKCSH PE=1 SV=2 - [GLU2B_HUMAN]	331.96	14.39	1	6	6	7	528	59.3878	4.41162
P04075	Fructose-bisphosphate aldolase A OS=Homo sapiens GN=ALDOA PE=1 SV=2 - [ALDOA_HUMAN]	330.8	18.96	2	5	6	7	364	39.3953	8.08936
Q99623	Prohibitin-2 OS=Homo sapiens GN=PHB2 PE=1 SV=2 - [PHB2_HUMAN]	324.225	31.77	1	8	8	8	299	33.2759	9.83252
P05161	Ubiquitin-like protein ISG15 OS=Homo sapiens GN=ISG15 PE=1 SV=5 - [ISG15_HUMAN]	321.031	31.52	1	4	4	7	165	17.8763	7.44482
P26006	Integrin alpha-3 OS=Homo sapiens GN=ITGA3 PE=1 SV=5 - [ITA3_HUMAN]	316.738	8.85	1	8	8	10	1051	116.538	6.771
P04844	Dolichyl-diphosphooligosaccharide--protein glycosyltransferase subunit 2 OS=Homo sapiens GN=RPN2 PE=1 SV=3 - [RPN2_HUMAN]	315.363	16.48	1	8	8	9	631	69.241	5.69385
Q00839	Heterogeneous nuclear ribonucleoprotein U OS=Homo sapiens GN=HNRNPU PE=1 SV=6 - [HNRPU_HUMAN]	313.186	12.48	1	8	8	8	825	90.528	5.99854
P08107	Heat shock 70 kDa protein 1A/1B OS=Homo sapiens GN=HSPA1A PE=1 SV=5 - [HSP71_HUMAN]	311.905	17.16	2	6	8	9	641	70.009	5.65576
Q14764	Major vault protein OS=Homo sapiens GN=MVP PE=1 SV=4 - [MVP_HUMAN]	306.379	13.66	1	9	9	9	893	99.2659	5.47803
P01889	HLA class I histocompatibility antigen, B-7 alpha chain OS=Homo sapiens GN=HLA-B PE=1 SV=3 - [1B07_HUMAN]	304.699	20.17	2	1	5	9	362	40.435	5.84619
A0AVT1	Ubiquitin-like modifier-activating enzyme 6 OS=Homo sapiens GN=UBA6 PE=1 SV=1 - [UBA6_HUMAN]	299.663	8.37	1	7	7	7	1052	117.895	6.13818
P61978	Heterogeneous nuclear ribonucleoprotein K OS=Homo sapiens GN=HNRNPK PE=1 SV=1 - [HNRPK_HUMAN]	297.763	19.01	1	7	7	8	463	50.9444	5.5415
Q6NZI2	Polymerase I and transcript release factor OS=Homo sapiens GN=PTRF PE=1 SV=1 - [PTRF_HUMAN]	297.136	15.64	1	4	4	5	390	43.4498	5.60498
P50990	T-complex protein 1 subunit theta OS=Homo sapiens GN=CCT8 PE=1 SV=4 - [TCPQ_HUMAN]	296.454	15.69	1	7	7	7	548	59.5825	5.60498
P23396	40S ribosomal protein S3 OS=Homo sapiens GN=RPS3 PE=1 SV=2 - [RS3_HUMAN]	295.667	37.45	1	8	8	9	243	26.6714	9.65674
P22626	Heterogeneous nuclear ribonucleoproteins A2/B1 OS=Homo sapiens GN=HNRNPA2B1 PE=1 SV=2 - [ROA2_HUMAN]	289.383	21.25	2	5	6	7	353	37.4067	8.95361
P19367	Hexokinase-1 OS=Homo sapiens GN=HK1 PE=1 SV=3 - [HXK1_HUMAN]	288.503	9.16	3	8	8	8	917	102.42	6.80029
P51149	Ras-related protein Rab-7a OS=Homo sapiens GN=RAB7A PE=1 SV=1 - [RAB7A_HUMAN]	285.933	40.1	1	7	7	7	207	23.4748	6.69775
P12259	Coagulation factor V OS=Homo sapiens GN=F5 PE=1 SV=4 - [FA5_HUMAN]	281.638	3.78	1	8	8	8	2224	251.546	6.04932
P62805	Histone H4 OS=Homo sapiens GN=HIST1H4A PE=1 SV=2 - [H4_HUMAN]	281.531	40.78	1	4	4	7	103	11.3604	11.356
P04040	Catalase OS=Homo sapiens GN=CAT PE=1 SV=3 - [CATA_HUMAN]	276.565	15.75	1	6	6	6	527	59.7188	7.38623
P02538	Keratin, type II cytoskeletal 6A OS=Homo sapiens GN=KRT6A PE=1 SV=3 - [K2C6A_HUMAN]	275.878	14.54	9	2	8	8	564	60.0083	8.00146
Q99536	Synaptic vesicle membrane protein VAT-1 homolog OS=Homo sapiens GN=VAT1 PE=1 SV=2 - [VAT1_HUMAN]	271.637	17.05	1	5	5	7	393	41.8934	6.29053
P06756	Integrin alpha-V OS=Homo sapiens GN=ITGAV PE=1 SV=2 - [ITAV_HUMAN]	271.572	14.41	1	11	11	11	1048	115.964	5.68115
Q9Y4L1	Hypoxia up-regulated protein 1 OS=Homo sapiens GN=HYOU1 PE=1 SV=1 - [HYOU1_HUMAN]	271.075	8.21	1	7	7	7	999	111.266	5.22412
P18085	ADP-ribosylation factor 4 OS=Homo sapiens GN=ARF4 PE=1 SV=3 - [ARF4_HUMAN]	270.711	27.22	1	2	4	6	180	20.4977	7.13721
P46940	Ras GTPase-activating-like protein IQGAP1 OS=Homo sapiens GN=IQGAP1 PE=1 SV=1 - [IQGA1_HUMAN]	270.024	8.33	2	10	10	10	1657	189.134	6.48096
Q9NQC3	Reticulon-4 OS=Homo sapiens GN=RTN4 PE=1 SV=2 - [RTN4_HUMAN]	265.366	4.11	1	4	4	5	1192	129.851	4.50049
P08582	Melanotransferrin OS=Homo sapiens GN=MFI2 PE=1 SV=2 - [TRFM_HUMAN]	258.618	11.92	1	8	8	9	738	80.1633	5.93506
Q13162	Peroxiredoxin-4 OS=Homo sapiens GN=PRDX4 PE=1 SV=1 - [PRDX4_HUMAN]	257.89	25.09	1	5	6	6	271	30.5208	6.29053
P27348	14-3-3 protein theta OS=Homo sapiens GN=YWHAQ PE=1 SV=1 - [1433T_HUMAN]	254.05	20.82	3	2	4	6	245	27.7468	4.77979
P18206	Vinculin OS=Homo sapiens GN=VCL PE=1 SV=4 - [VINC_HUMAN]	253.755	7.76	1	8	8	8	1134	123.722	5.65576
P45880	Voltage-dependent anion-selective channel protein 2 OS=Homo sapiens GN=VDAC2 PE=1 SV=2 - [VDAC2_HUMAN]	252.607	26.87	1	6	6	6	294	31.5465	7.56201
Q9H444	Charged multivesicular body protein 4b OS=Homo sapiens GN=CHMP4B PE=1 SV=1 - [CHM4B_HUMAN]	250.241	28.57	1	4	4	6	224	24.9346	4.81787
P39656	Dolichyl-diphosphooligosaccharide--protein glycosyltransferase 48 kDa subunit OS=Homo sapiens GN=DDOST PE=1 SV=4 - [OST48_HUMAN]	246.088	19.52	1	9	9	9	456	50.769	6.55127
Q01813	6-phosphofructokinase type C OS=Homo sapiens GN=PFKP PE=1 SV=2 - [K6PP_HUMAN]	245.34	10.33	1	6	7	9	784	85.5415	7.54736
P35232	Prohibitin OS=Homo sapiens GN=PHB PE=1 SV=1 - [PHB_HUMAN]	244.727	29.78	1	7	7	7	272	29.7859	5.75732
Q15019	Septin-2 OS=Homo sapiens GN=SEPT2 PE=1 SV=1 - [SEPT2_HUMAN]	243.98	19.39	1	5	5	5	361	41.4613	6.59521
P13647	Keratin, type II cytoskeletal 5 OS=Homo sapiens GN=KRT5 PE=1 SV=3 - [K2C5_HUMAN]	243.823	13.73	6	3	8	8	590	62.34	7.73779
P05141	ADP/ATP translocase 2 OS=Homo sapiens GN=SLC25A5 PE=1 SV=7 - [ADT2_HUMAN]	243.813	24.16	3	2	7	8	298	32.8312	9.68604
P23526	Adenosylhomocysteinase OS=Homo sapiens GN=AHCY PE=1 SV=4 - [SAHH_HUMAN]	240.773	16.9	3	7	7	8	432	47.6852	6.34131
P07910	Heterogeneous nuclear ribonucleoproteins C1/C2 OS=Homo sapiens GN=HNRNPC PE=1 SV=4 - [HNRPC_HUMAN]	240.658	15.69	4	4	4	4	306	33.6495	5.08447
P62701	40S ribosomal protein S4, X isoform OS=Homo sapiens GN=RPS4X PE=1 SV=2 - [RS4X_HUMAN]	239.537	30.04	3	8	8	10	263	29.5791	10.1548
Q9H4B7	Tubulin beta-1 chain OS=Homo sapiens GN=TUBB1 PE=1 SV=1 - [TBB1_HUMAN]	239.259	10.86	1	2	4	7	451	50.2946	5.17334
O75369	Filamin-B OS=Homo sapiens GN=FLNB PE=1 SV=2 - [FLNB_HUMAN]	238.738	2.65	1	3	6	7	2602	277.99	5.73193
P50454	Serpin H1 OS=Homo sapiens GN=SERPINH1 PE=1 SV=2 - [SERPH_HUMAN]	237.068	16.03	1	6	6	6	418	46.4112	8.68994
Q14204	Cytoplasmic dynein 1 heavy chain 1 OS=Homo sapiens GN=DYNC1H1 PE=1 SV=5 - [DYHC1_HUMAN]	233.769	1.92	1	8	8	8	4646	532.072	6.40479
P61981	14-3-3 protein gamma OS=Homo sapiens GN=YWHAG PE=1 SV=2 - [1433G_HUMAN]	232.673	14.98	3	1	3	6	247	28.2849	4.89404
Q06830	Peroxiredoxin-1 OS=Homo sapiens GN=PRDX1 PE=1 SV=1 - [PRDX1_HUMAN]	230.25	38.19	1	5	7	8	199	22.0963	8.1333
P0C0L4	Complement C4-A OS=Homo sapiens GN=C4A PE=1 SV=2 - [CO4A_HUMAN]	229.321	5.1	2	9	9	10	1744	192.664	7.07861
P13747	HLA class I histocompatibility antigen, alpha chain E OS=Homo sapiens OX=9606 GN=HLA-E PE=1 SV=4 - [HLAE_HUMAN]	228.84	15.08	1	1	4	6	358	40.0327	5.8335
P23142	Fibulin-1 OS=Homo sapiens GN=FBLN1 PE=1 SV=4 - [FBLN1_HUMAN]	227.685	10.1	1	5	5	8	703	77.1624	5.22412
Q08431	Lactadherin OS=Homo sapiens OX=9606 GN=MFGE8 PE=1 SV=3 - [MFGM_HUMAN]	227.369	20.16	1	6	6	7	387	43.0775	8.14795
Q8WUM4	Programmed cell death 6-interacting protein OS=Homo sapiens GN=PDCD6IP PE=1 SV=1 - [PDC6I_HUMAN]	223.685	8.06	1	7	7	8	868	95.9631	6.52197
P07737	Profilin-1 OS=Homo sapiens GN=PFN1 PE=1 SV=2 - [PROF1_HUMAN]	221.213	53.57	1	5	5	6	140	15.0446	8.26514
Q99829	Copine-1 OS=Homo sapiens GN=CPNE1 PE=1 SV=1 - [CPNE1_HUMAN]	221.047	13.97	1	6	6	7	537	59.0215	5.8335
P08729	Keratin, type II cytoskeletal 7 OS=Homo sapiens GN=KRT7 PE=1 SV=5 - [K2C7_HUMAN]	218.687	6.4	8	1	3	6	469	51.3543	5.47803
P31943	Heterogeneous nuclear ribonucleoprotein H OS=Homo sapiens GN=HNRNPH1 PE=1 SV=4 - [HNRH1_HUMAN]	217.244	13.36	2	2	4	5	449	49.1984	6.30322
P55290	Cadherin-13 OS=Homo sapiens GN=CDH13 PE=1 SV=1 - [CAD13_HUMAN]	215.735	9.4	1	6	6	6	713	78.2379	4.98291
P53396	ATP-citrate synthase OS=Homo sapiens GN=ACLY PE=1 SV=3 - [ACLY_HUMAN]	214.502	5.09	1	5	5	5	1101	120.762	7.32764
Q06033	Inter-alpha-trypsin inhibitor heavy chain H3 OS=Homo sapiens GN=ITIH3 PE=1 SV=2 - [ITIH3_HUMAN]	213.77	3.37	1	4	4	6	890	99.7865	5.74463
Q15907	Ras-related protein Rab-11B OS=Homo sapiens GN=RAB11B PE=1 SV=4 - [RB11B_HUMAN]	212.131	38.99	2	7	7	7	218	24.4735	5.93506
P20742	Pregnancy zone protein OS=Homo sapiens GN=PZP PE=1 SV=4 - [PZP_HUMAN]	209.422	2.29	1	1	3	8	1482	163.76	6.37939
P00387	NADH-cytochrome b5 reductase 3 OS=Homo sapiens GN=CYB5R3 PE=1 SV=3 - [NB5R3_HUMAN]	209.087	20.6	1	5	5	6	301	34.2127	7.59131
P08727	Keratin, type I cytoskeletal 19 OS=Homo sapiens GN=KRT19 PE=1 SV=4 - [K1C19_HUMAN]	207.014	15	12	1	7	7	400	44.0791	5.13525
Q9P0S9	Transmembrane protein 14C OS=Homo sapiens GN=TMEM14C PE=1 SV=1 - [TM14C_HUMAN]	205.479	50	1	3	3	4	112	11.557	9.87646
P05388	60S acidic ribosomal protein P0 OS=Homo sapiens GN=RPLP0 PE=1 SV=1 - [RLA0_HUMAN]	204.408	23.97	2	7	7	7	317	34.2518	5.97314
P62424	60S ribosomal protein L7a OS=Homo sapiens GN=RPL7A PE=1 SV=2 - [RL7A_HUMAN]	204.311	15.79	1	3	3	3	266	29.977	10.6089
P01008	Antithrombin-III OS=Homo sapiens GN=SERPINC1 PE=1 SV=1 - [ANT3_HUMAN]	200.098	8.84	1	3	3	5	464	52.5689	6.7124
Q9Y696	Chloride intracellular channel protein 4 OS=Homo sapiens GN=CLIC4 PE=1 SV=4 - [CLIC4_HUMAN]	200.03	19.37	1	4	4	4	253	28.7537	5.59229
P19823	Inter-alpha-trypsin inhibitor heavy chain H2 OS=Homo sapiens GN=ITIH2 PE=1 SV=2 - [ITIH2_HUMAN]	199.896	4.65	1	4	4	6	946	106.397	6.85889
P12236	ADP/ATP translocase 3 OS=Homo sapiens GN=SLC25A6 PE=1 SV=4 - [ADT3_HUMAN]	199.784	20.13	3	1	6	7	298	32.8452	9.74463
Q07020	60S ribosomal protein L18 OS=Homo sapiens GN=RPL18 PE=1 SV=2 - [RL18_HUMAN]	194.873	19.15	1	3	3	3	188	21.6211	11.7222
P07339	Cathepsin D OS=Homo sapiens GN=CTSD PE=1 SV=1 - [CATD_HUMAN]	193.579	22.57	1	7	7	7	412	44.5236	6.53662
P04114	Apolipoprotein B-100 OS=Homo sapiens GN=APOB PE=1 SV=2 - [APOB_HUMAN]	190.905	1.84	1	8	8	9	4563	515.283	7.04932
P61106	Ras-related protein Rab-14 OS=Homo sapiens GN=RAB14 PE=1 SV=4 - [RAB14_HUMAN]	188.165	18.6	16	2	3	4	215	23.8819	6.21436
P15121	Aldose reductase OS=Homo sapiens GN=AKR1B1 PE=1 SV=3 - [ALDR_HUMAN]	187.497	17.41	3	5	5	5	316	35.8305	6.97607
Q14697	Neutral alpha-glucosidase AB OS=Homo sapiens GN=GANAB PE=1 SV=3 - [GANAB_HUMAN]	186.475	9	1	8	8	9	944	106.807	6.13818
P13674	Prolyl 4-hydroxylase subunit alpha-1 OS=Homo sapiens GN=P4HA1 PE=1 SV=2 - [P4HA1_HUMAN]	185.589	14.61	1	6	6	6	534	61.011	6.01123
Q9NZM1	Myoferlin OS=Homo sapiens GN=MYOF PE=1 SV=1 - [MYOF_HUMAN]	184.272	2.38	1	4	4	4	2061	234.561	6.17627
P08134	Rho-related GTP-binding protein RhoC OS=Homo sapiens GN=RHOC PE=1 SV=1 - [RHOC_HUMAN]	184.26	34.2	2	3	4	5	193	21.9923	6.58057
Q32P51	Heterogeneous nuclear ribonucleoprotein A1-like 2 OS=Homo sapiens GN=HNRNPA1L2 PE=2 SV=2 - [RA1L2_HUMAN]	184.126	14.37	3	3	4	5	320	34.2043	8.99756
P67936	Tropomyosin alpha-4 chain OS=Homo sapiens GN=TPM4 PE=1 SV=3 - [TPM4_HUMAN]	180.97	13.71	2	3	3	3	248	28.5045	4.69092
P36955	Pigment epithelium-derived factor OS=Homo sapiens GN=SERPINF1 PE=1 SV=4 - [PEDF_HUMAN]	179.437	9.09	1	3	3	3	418	46.2833	6.37939
P78371	T-complex protein 1 subunit beta OS=Homo sapiens GN=CCT2 PE=1 SV=4 - [TCPB_HUMAN]	178.03	9.16	1	3	3	4	535	57.4521	6.45557
P08865	40S ribosomal protein SA OS=Homo sapiens GN=RPSA PE=1 SV=4 - [RSSA_HUMAN]	177.713	12.54	1	3	3	3	295	32.8334	4.86865
Q9H0U4	Ras-related protein Rab-1B OS=Homo sapiens GN=RAB1B PE=1 SV=1 - [RAB1B_HUMAN]	176.188	34.33	21	4	6	7	201	22.1572	5.73193
P13797	Plastin-3 OS=Homo sapiens GN=PLS3 PE=1 SV=4 - [PLST_HUMAN]	175.454	5.71	2	1	3	4	630	70.7662	5.60498
P17301	Integrin alpha-2 OS=Homo sapiens GN=ITGA2 PE=1 SV=1 - [ITA2_HUMAN]	174.785	3.05	1	3	3	3	1181	129.214	5.31299
P32969	60S ribosomal protein L9 OS=Homo sapiens GN=RPL9 PE=1 SV=1 - [RL9_HUMAN]	174.19	22.4	1	3	3	4	192	21.8498	9.94971
P40939	Trifunctional enzyme subunit alpha, mitochondrial OS=Homo sapiens GN=HADHA PE=1 SV=2 - [ECHA_HUMAN]	173.82	11.14	1	5	5	5	763	82.9469	9.0415
Q15365	Poly(rC)-binding protein 1 OS=Homo sapiens GN=PCBP1 PE=1 SV=2 - [PCBP1_HUMAN]	173.81	13.48	3	4	4	4	356	37.4739	7.09326
P27635	60S ribosomal protein L10 OS=Homo sapiens GN=RPL10 PE=1 SV=4 - [RL10_HUMAN]	173.049	28.04	2	4	4	4	214	24.5879	10.0815
P60033	CD81 antigen OS=Homo sapiens GN=CD81 PE=1 SV=1 - [CD81_HUMAN]	172.893	15.25	1	2	2	2	236	25.7921	5.2876
P62070	Ras-related protein R-Ras2 OS=Homo sapiens GN=RRAS2 PE=1 SV=1 - [RRAS2_HUMAN]	172.24	28.92	1	3	5	5	204	23.3847	6.01123
P09486	SPARC OS=Homo sapiens GN=SPARC PE=1 SV=1 - [SPRC_HUMAN]	171.224	19.8	1	5	5	7	303	34.6097	4.84326
O60814	Histone H2B type 1-K OS=Homo sapiens GN=HIST1H2BK PE=1 SV=3 - [H2B1K_HUMAN]	168.766	26.98	15	4	4	6	126	13.8816	10.3159
P07195	L-lactate dehydrogenase B chain OS=Homo sapiens GN=LDHB PE=1 SV=2 - [LDHB_HUMAN]	168.516	13.47	3	3	4	4	334	36.6151	6.04932
O00159	Unconventional myosin-Ic OS=Homo sapiens GN=MYO1C PE=1 SV=4 - [MYO1C_HUMAN]	168.415	6.87	1	5	5	5	1063	121.606	9.40771
Q8NBS9	Thioredoxin domain-containing protein 5 OS=Homo sapiens GN=TXNDC5 PE=1 SV=2 - [TXND5_HUMAN]	168.058	8.56	1	3	3	4	432	47.5987	5.97314
P00367	Glutamate dehydrogenase 1, mitochondrial OS=Homo sapiens GN=GLUD1 PE=1 SV=2 - [DHE3_HUMAN]	167.859	11.29	2	4	4	4	558	61.3592	7.79639
Q14974	Importin subunit beta-1 OS=Homo sapiens GN=KPNB1 PE=1 SV=2 - [IMB1_HUMAN]	167.831	4.57	1	3	3	3	876	97.108	4.77979
P51148	Ras-related protein Rab-5C OS=Homo sapiens GN=RAB5C PE=1 SV=2 - [RAB5C_HUMAN]	166.844	16.67	2	3	3	5	216	23.4678	8.41162
P32455	Interferon-induced guanylate-binding protein 1 OS=Homo sapiens GN=GBP1 PE=1 SV=2 - [GBP1_HUMAN]	164.639	11.99	2	7	7	7	592	67.8877	6.31592
P61160	Actin-related protein 2 OS=Homo sapiens GN=ACTR2 PE=1 SV=1 - [ARP2_HUMAN]	164.26	12.44	1	4	4	4	394	44.7322	6.7417
P37802	Transgelin-2 OS=Homo sapiens GN=TAGLN2 PE=1 SV=3 - [TAGL2_HUMAN]	163.88	27.14	1	4	4	4	199	22.3772	8.25049
O15427	Monocarboxylate transporter 4 OS=Homo sapiens GN=SLC16A3 PE=1 SV=1 - [MOT4_HUMAN]	163.033	9.89	1	4	4	5	465	49.4369	7.95752
P13639	Elongation factor 2 OS=Homo sapiens GN=EEF2 PE=1 SV=4 - [EF2_HUMAN]	163	9.67	2	7	7	8	858	95.277	6.82959
P12109	Collagen alpha-1(VI) chain OS=Homo sapiens GN=COL6A1 PE=1 SV=3 - [CO6A1_HUMAN]	162.475	4.28	1	3	3	4	1028	108.462	5.42725
P02788	Lactotransferrin OS=Homo sapiens GN=LTF PE=1 SV=6 - [TRFL_HUMAN]	162.09	4.37	1	3	3	6	710	78.1319	8.11865
Q96AG4	Leucine-rich repeat-containing protein 59 OS=Homo sapiens GN=LRRC59 PE=1 SV=1 - [LRC59_HUMAN]	162.01	16.61	1	4	4	4	307	34.9089	9.56885
P55072	Transitional endoplasmic reticulum ATPase OS=Homo sapiens GN=VCP PE=1 SV=4 - [TERA_HUMAN]	159.11	9.93	2	6	6	6	806	89.2657	5.26221
P04179	Superoxide dismutase [Mn], mitochondrial OS=Homo sapiens GN=SOD2 PE=1 SV=3 - [SODM_HUMAN]	158.791	22.97	1	4	4	4	222	24.7346	8.25049
O75477	Erlin-1 OS=Homo sapiens OX=9606 GN=ERLIN1 PE=1 SV=2 - [ERLN1_HUMAN]	158.482	15.23	1	2	4	4	348	39.1464	7.86963
Q13423	NAD(P) transhydrogenase, mitochondrial OS=Homo sapiens GN=NNT PE=1 SV=3 - [NNTM_HUMAN]	156.712	9.12	1	8	8	8	1086	113.823	8.08936
P51659	Peroxisomal multifunctional enzyme type 2 OS=Homo sapiens GN=HSD17B4 PE=1 SV=3 - [DHB4_HUMAN]	155.563	5.43	1	3	3	3	736	79.6363	8.83643
P26641	Elongation factor 1-gamma OS=Homo sapiens GN=EEF1G PE=1 SV=3 - [EF1G_HUMAN]	154.99	13.5	1	5	5	5	437	50.0871	6.66846
P02786	Transferrin receptor protein 1 OS=Homo sapiens GN=TFRC PE=1 SV=2 - [TFR1_HUMAN]	154.202	5.92	1	4	4	4	760	84.8179	6.60986
O75083	WD repeat-containing protein 1 OS=Homo sapiens GN=WDR1 PE=1 SV=4 - [WDR1_HUMAN]	153.298	9.08	1	5	5	5	606	66.1519	6.65381
P12956	X-ray repair cross-complementing protein 6 OS=Homo sapiens GN=XRCC6 PE=1 SV=2 - [XRCC6_HUMAN]	152.7	7.88	1	4	4	4	609	69.7991	6.63916
P35443	Thrombospondin-4 OS=Homo sapiens GN=THBS4 PE=1 SV=2 - [TSP4_HUMAN]	151.898	3.75	1	1	3	3	961	105.802	4.67822
P05452	Tetranectin OS=Homo sapiens GN=CLEC3B PE=1 SV=3 - [TETN_HUMAN]	151.18	23.27	1	3	3	4	202	22.5223	5.66846
P61769	Beta-2-microglobulin OS=Homo sapiens GN=B2M PE=1 SV=1 - [B2MG_HUMAN]	150.6	16.81	1	2	2	4	119	13.7059	6.52197
P49747	Cartilage oligomeric matrix protein OS=Homo sapiens GN=COMP PE=1 SV=2 - [COMP_HUMAN]	148.618	4.89	1	1	3	3	757	82.8076	4.60205
Q00325	Phosphate carrier protein, mitochondrial OS=Homo sapiens GN=SLC25A3 PE=1 SV=2 - [MPCP_HUMAN]	148.56	14.64	1	6	6	6	362	40.0687	9.37842
P62241	40S ribosomal protein S8 OS=Homo sapiens GN=RPS8 PE=1 SV=2 - [RS8_HUMAN]	147.115	20.67	1	4	4	4	208	24.1902	10.3159
P10301	Ras-related protein R-Ras OS=Homo sapiens GN=RRAS PE=1 SV=1 - [RRAS_HUMAN]	144.17	17.89	1	1	3	3	218	23.4659	6.93213
P60174	Triosephosphate isomerase OS=Homo sapiens GN=TPI1 PE=1 SV=3 - [TPIS_HUMAN]	143.9	12.24	1	2	2	2	286	30.7717	5.92236
Q13200	26S proteasome non-ATPase regulatory subunit 2 OS=Homo sapiens GN=PSMD2 PE=1 SV=3 - [PSMD2_HUMAN]	143.199	3.63	1	3	3	4	908	100.136	5.19873
O15144	Actin-related protein 2/3 complex subunit 2 OS=Homo sapiens GN=ARPC2 PE=1 SV=1 - [ARPC2_HUMAN]	143.17	16.33	1	5	5	5	300	34.3115	7.35693
P62136	Serine/threonine-protein phosphatase PP1-alpha catalytic subunit OS=Homo sapiens GN=PPP1CA PE=1 SV=1 - [PP1A_HUMAN]	142.43	7.88	2	1	2	2	330	37.4878	6.32861
P00450	Ceruloplasmin OS=Homo sapiens GN=CP PE=1 SV=1 - [CERU_HUMAN]	141.84	1.97	1	2	2	4	1065	122.128	5.71924
P62140	Serine/threonine-protein phosphatase PP1-beta catalytic subunit OS=Homo sapiens GN=PPP1CB PE=1 SV=3 - [PP1B_HUMAN]	140.55	9.17	2	1	2	2	327	37.1626	6.18896
P36542	ATP synthase subunit gamma, mitochondrial OS=Homo sapiens GN=ATP5C1 PE=1 SV=1 - [ATPG_HUMAN]	139.366	16.78	1	5	5	5	298	32.9753	9.21729
P62269	40S ribosomal protein S18 OS=Homo sapiens GN=RPS18 PE=1 SV=3 - [RS18_HUMAN]	136.27	23.03	1	4	4	4	152	17.7079	10.9897
P02452	Collagen alpha-1(I) chain OS=Homo sapiens GN=COL1A1 PE=1 SV=5 - [CO1A1_HUMAN]	136.2	3.83	1	4	4	4	1464	138.857	5.79541
Q96KK5	Histone H2A type 1-H OS=Homo sapiens GN=HIST1H2AH PE=1 SV=3 - [H2A1H_HUMAN]	135.862	27.34	12	1	3	5	128	13.8978	10.8872
P62280	40S ribosomal protein S11 OS=Homo sapiens GN=RPS11 PE=1 SV=3 - [RS11_HUMAN]	134.9	22.15	1	4	4	4	158	18.419	10.3013
P62249	40S ribosomal protein S16 OS=Homo sapiens GN=RPS16 PE=1 SV=2 - [RS16_HUMAN]	134.429	24.66	1	4	4	4	146	16.435	10.2134
Q03135	Caveolin-1 OS=Homo sapiens GN=CAV1 PE=1 SV=4 - [CAV1_HUMAN]	134.392	25.28	2	4	4	4	178	20.4585	6.02393
Q9Y6N5	Sulfide:quinone oxidoreductase, mitochondrial OS=Homo sapiens GN=SQRDL PE=1 SV=1 - [SQRD_HUMAN]	134.113	8.22	1	3	3	3	450	49.9289	9.11475
P02765	Alpha-2-HS-glycoprotein OS=Homo sapiens OX=9606 GN=AHSG PE=1 SV=2 - [FETUA_HUMAN]	133.859	7.08	1	4	4	5	367	39.3157	5.71924
Q15293	Reticulocalbin-1 OS=Homo sapiens GN=RCN1 PE=1 SV=1 - [RCN1_HUMAN]	133.609	18.43	1	6	6	6	331	38.8662	4.99561
P61026	Ras-related protein Rab-10 OS=Homo sapiens GN=RAB10 PE=1 SV=1 - [RAB10_HUMAN]	133.495	21.5	19	2	4	5	200	22.5266	8.38232
P49748	Very long-chain specific acyl-CoA dehydrogenase, mitochondrial OS=Homo sapiens GN=ACADVL PE=1 SV=1 - [ACADV_HUMAN]	132.25	3.97	1	2	2	2	655	70.3454	8.74854
P52272	Heterogeneous nuclear ribonucleoprotein M OS=Homo sapiens GN=HNRNPM PE=1 SV=3 - [HNRPM_HUMAN]	131.79	6.99	1	4	4	4	730	77.4643	8.70459
P0CG48	Polyubiquitin-C OS=Homo sapiens GN=UBC PE=1 SV=3 - [UBC_HUMAN]	130.994	52.55	4	4	4	4	685	76.9915	7.66455
P09972	Fructose-bisphosphate aldolase C OS=Homo sapiens GN=ALDOC PE=1 SV=2 - [ALDOC_HUMAN]	129.673	8.24	2	1	2	2	364	39.4312	6.87354
P46781	40S ribosomal protein S9 OS=Homo sapiens GN=RPS9 PE=1 SV=3 - [RS9_HUMAN]	129.564	23.71	1	6	6	6	194	22.5776	10.6528
Q02818	Nucleobindin-1 OS=Homo sapiens GN=NUCB1 PE=1 SV=4 - [NUCB1_HUMAN]	129.031	7.16	1	3	3	3	461	53.8463	5.24951
Q96N66	Lysophospholipid acyltransferase 7 OS=Homo sapiens GN=MBOAT7 PE=1 SV=2 - [MBOA7_HUMAN]	128.773	8.69	1	3	3	3	472	52.7303	8.96826
P50914	60S ribosomal protein L14 OS=Homo sapiens GN=RPL14 PE=1 SV=4 - [RL14_HUMAN]	128.76	11.16	1	2	2	2	215	23.417	10.9312
P04632	Calpain small subunit 1 OS=Homo sapiens GN=CAPNS1 PE=1 SV=1 - [CPNS1_HUMAN]	128.62	8.21	2	2	2	3	268	28.2977	5.19873
P15153	Ras-related C3 botulinum toxin substrate 2 OS=Homo sapiens GN=RAC2 PE=1 SV=1 - [RAC2_HUMAN]	126.528	22.92	4	2	4	4	192	21.4151	7.60596
Q9Y277	Voltage-dependent anion-selective channel protein 3 OS=Homo sapiens GN=VDAC3 PE=1 SV=1 - [VDAC3_HUMAN]	126.366	8.13	1	1	2	3	283	30.6393	8.66064
P50995	Annexin A11 OS=Homo sapiens GN=ANXA11 PE=1 SV=1 - [ANX11_HUMAN]	126.207	6.53	1	3	3	3	505	54.3551	7.6499
P02753	Retinol-binding protein 4 OS=Homo sapiens GN=RBP4 PE=1 SV=3 - [RET4_HUMAN]	125.786	16.42	1	3	3	4	201	22.9953	6.07471
Q01518	Adenylyl cyclase-associated protein 1 OS=Homo sapiens GN=CAP1 PE=1 SV=5 - [CAP1_HUMAN]	125.13	10.32	1	3	3	4	475	51.8687	8.06006
P11586	C-1-tetrahydrofolate synthase, cytoplasmic OS=Homo sapiens GN=MTHFD1 PE=1 SV=3 - [C1TC_HUMAN]	125.03	3.96	1	3	3	4	935	101.495	7.29834
Q32P28	Prolyl 3-hydroxylase 1 OS=Homo sapiens GN=LEPRE1 PE=1 SV=2 - [P3H1_HUMAN]	124.8	5.16	1	3	3	4	736	83.3411	5.13525
Q9BSJ8	Extended synaptotagmin-1 OS=Homo sapiens GN=ESYT1 PE=1 SV=1 - [ESYT1_HUMAN]	124.321	3.44	1	3	3	3	1104	122.78	5.8335
P04792	Heat shock protein beta-1 OS=Homo sapiens GN=HSPB1 PE=1 SV=2 - [HSPB1_HUMAN]	122.98	25.37	1	4	4	4	205	22.7685	6.40479
P40227	T-complex protein 1 subunit zeta OS=Homo sapiens GN=CCT6A PE=1 SV=3 - [TCPZ_HUMAN]	122.595	7.91	1	4	4	4	531	57.9876	6.68311
P05556	Integrin beta-1 OS=Homo sapiens GN=ITGB1 PE=1 SV=2 - [ITB1_HUMAN]	122.19	4.64	1	3	3	3	798	88.357	5.38916
P09382	Galectin-1 OS=Homo sapiens GN=LGALS1 PE=1 SV=2 - [LEG1_HUMAN]	121.79	28.89	1	3	3	3	135	14.7062	5.50342
P98160	Basement membrane-specific heparan sulfate proteoglycan core protein OS=Homo sapiens GN=HSPG2 PE=1 SV=4 - [PGBM_HUMAN]	121.45	1.07	1	4	4	5	4391	468.532	6.50732
P20073	Annexin A7 OS=Homo sapiens GN=ANXA7 PE=1 SV=3 - [ANXA7_HUMAN]	120.53	5.33	1	2	2	2	488	52.7058	5.68115
P61006	Ras-related protein Rab-8A OS=Homo sapiens GN=RAB8A PE=1 SV=1 - [RAB8A_HUMAN]	120.495	20.29	20	2	4	5	207	23.6532	9.0708
O94905	Erlin-2 OS=Homo sapiens GN=ERLIN2 PE=1 SV=1 - [ERLN2_HUMAN]	120.044	12.09	1	1	3	3	339	37.8155	5.61768
P48047	ATP synthase subunit O, mitochondrial OS=Homo sapiens GN=ATP5O PE=1 SV=1 - [ATPO_HUMAN]	120.04	7.98	1	1	1	1	213	23.2627	9.96436
P38646	Stress-70 protein, mitochondrial OS=Homo sapiens GN=HSPA9 PE=1 SV=2 - [GRP75_HUMAN]	119.583	5.3	1	3	3	3	679	73.6348	6.16357
P47756	F-actin-capping protein subunit beta OS=Homo sapiens GN=CAPZB PE=1 SV=4 - [CAPZB_HUMAN]	119.127	13.72	1	3	3	3	277	31.3308	5.59229
O00560	Syntenin-1 OS=Homo sapiens GN=SDCBP PE=1 SV=1 - [SDCB1_HUMAN]	119.102	14.77	1	3	3	3	298	32.4239	7.53271
P55084	Trifunctional enzyme subunit beta, mitochondrial OS=Homo sapiens GN=HADHB PE=1 SV=3 - [ECHB_HUMAN]	118	4.22	1	2	2	2	474	51.2615	9.40771
P07858	Cathepsin B OS=Homo sapiens GN=CTSB PE=1 SV=3 - [CATB_HUMAN]	117.102	9.14	1	2	2	3	339	37.7968	6.30322
P62879	Guanine nucleotide-binding protein G(I)/G(S)/G(T) subunit beta-2 OS=Homo sapiens GN=GNB2 PE=1 SV=3 - [GBB2_HUMAN]	116.906	6.47	3	1	2	2	340	37.3071	5.99854
P12268	Inosine-5'-monophosphate dehydrogenase 2 OS=Homo sapiens GN=IMPDH2 PE=1 SV=2 - [IMDH2_HUMAN]	116.218	8.75	1	3	3	3	514	55.7696	6.90283
P13010	X-ray repair cross-complementing protein 5 OS=Homo sapiens GN=XRCC5 PE=1 SV=3 - [XRCC5_HUMAN]	115.847	5.87	1	3	3	3	732	82.6523	5.80811
P60903	Protein S100-A10 OS=Homo sapiens GN=S100A10 PE=1 SV=2 - [S10AA_HUMAN]	114.227	17.53	1	2	2	3	97	11.1955	7.37158
P62745	Rho-related GTP-binding protein RhoB OS=Homo sapiens GN=RHOB PE=1 SV=1 - [RHOB_HUMAN]	114.08	20.92	1	1	2	2	196	22.1091	5.23682
Q14956	Transmembrane glycoprotein NMB OS=Homo sapiens GN=GPNMB PE=1 SV=2 - [GPNMB_HUMAN]	112.867	4.72	1	2	2	3	572	63.8819	6.63916
P49368	T-complex protein 1 subunit gamma OS=Homo sapiens GN=CCT3 PE=1 SV=4 - [TCPG_HUMAN]	111.14	8.44	1	4	4	4	545	60.4953	6.49365
Q9HDC9	Adipocyte plasma membrane-associated protein OS=Homo sapiens GN=APMAP PE=1 SV=2 - [APMAP_HUMAN]	110.798	17.55	1	5	5	5	416	46.4509	6.16357
P62873	Guanine nucleotide-binding protein G(I)/G(S)/G(T) subunit beta-1 OS=Homo sapiens GN=GNB1 PE=1 SV=3 - [GBB1_HUMAN]	110.716	6.47	3	1	2	2	340	37.353	5.99854
Q02543	60S ribosomal protein L18a OS=Homo sapiens GN=RPL18A PE=1 SV=2 - [RL18A_HUMAN]	110.385	14.77	1	3	3	4	176	20.7489	10.7114
Q12805	EGF-containing fibulin-like extracellular matrix protein 1 OS=Homo sapiens GN=EFEMP1 PE=1 SV=2 - [FBLN3_HUMAN]	110.01	5.68	1	2	2	2	493	54.6042	5.07178
P16403	Histone H1.2 OS=Homo sapiens GN=HIST1H1C PE=1 SV=2 - [H12_HUMAN]	109.93	9.86	3	2	2	2	213	21.3517	10.9312
Q9H223	EH domain-containing protein 4 OS=Homo sapiens GN=EHD4 PE=1 SV=1 - [EHD4_HUMAN]	108.78	4.07	2	2	2	2	541	61.1365	6.75635
P08253	72 kDa type IV collagenase OS=Homo sapiens GN=MMP2 PE=1 SV=2 - [MMP2_HUMAN]	107.12	5	1	2	2	2	660	73.8347	5.46533
P05543	Thyroxine-binding globulin OS=Homo sapiens GN=SERPINA7 PE=1 SV=2 - [THBG_HUMAN]	106.797	8.92	1	4	4	5	415	46.2946	6.30322
P18124	60S ribosomal protein L7 OS=Homo sapiens GN=RPL7 PE=1 SV=1 - [RL7_HUMAN]	105.81	19.35	1	4	4	4	248	29.2072	10.6528
O15173	Membrane-associated progesterone receptor component 2 OS=Homo sapiens GN=PGRMC2 PE=1 SV=1 - [PGRC2_HUMAN]	104.32	12.11	1	2	2	2	223	23.8037	4.88135
P11413	Glucose-6-phosphate 1-dehydrogenase OS=Homo sapiens GN=G6PD PE=1 SV=4 - [G6PD_HUMAN]	104.156	10.29	1	5	5	5	515	59.219	6.84424
P18669	Phosphoglycerate mutase 1 OS=Homo sapiens GN=PGAM1 PE=1 SV=2 - [PGAM1_HUMAN]	102.663	20.87	3	3	3	3	254	28.7858	7.18115
P61019	Ras-related protein Rab-2A OS=Homo sapiens GN=RAB2A PE=1 SV=1 - [RAB2A_HUMAN]	102.42	12.74	2	2	2	2	212	23.5308	6.53662
P05783	Keratin, type I cytoskeletal 18 OS=Homo sapiens GN=KRT18 PE=1 SV=2 - [K1C18_HUMAN]	102.19	6.51	8	1	3	3	430	48.0285	5.45264
P61313	60S ribosomal protein L15 OS=Homo sapiens GN=RPL15 PE=1 SV=2 - [RL15_HUMAN]	102.099	11.27	1	2	2	4	204	24.1311	11.6196
P55209	Nucleosome assembly protein 1-like 1 OS=Homo sapiens GN=NAP1L1 PE=1 SV=1 - [NP1L1_HUMAN]	101.88	4.35	1	1	1	1	391	45.3459	4.4624
Q9BVK6	Transmembrane emp24 domain-containing protein 9 OS=Homo sapiens GN=TMED9 PE=1 SV=2 - [TMED9_HUMAN]	100.36	11.91	2	2	2	2	235	27.2602	8.01611
P62330	ADP-ribosylation factor 6 OS=Homo sapiens GN=ARF6 PE=1 SV=2 - [ARF6_HUMAN]	99.1971	15.43	3	2	3	3	175	20.0694	8.95361
O00469	Procollagen-lysine,2-oxoglutarate 5-dioxygenase 2 OS=Homo sapiens GN=PLOD2 PE=1 SV=2 - [PLOD2_HUMAN]	98.68	1.9	1	1	1	1	737	84.6316	6.7124
O95084	Serine protease 23 OS=Homo sapiens GN=PRSS23 PE=1 SV=1 - [PRS23_HUMAN]	97.9319	8.62	1	3	3	3	383	42.9738	9.42236
P63000	Ras-related C3 botulinum toxin substrate 1 OS=Homo sapiens GN=RAC1 PE=1 SV=1 - [RAC1_HUMAN]	96.37	21.35	5	2	4	4	192	21.4362	8.49951
Q16658	Fascin OS=Homo sapiens GN=FSCN1 PE=1 SV=3 - [FSCN1_HUMAN]	96.1667	7.71	1	3	3	3	493	54.4961	7.23975
Q9NVA2	Septin-11 OS=Homo sapiens GN=SEPT11 PE=1 SV=3 - [SEP11_HUMAN]	95.7833	5.36	5	2	2	3	429	49.3672	6.81494
O15533	Tapasin OS=Homo sapiens GN=TAPBP PE=1 SV=1 - [TPSN_HUMAN]	95.64	7.37	1	3	3	4	448	47.5957	7.15186
P62913	60S ribosomal protein L11 OS=Homo sapiens GN=RPL11 PE=1 SV=2 - [RL11_HUMAN]	95.3595	12.92	1	2	2	2	178	20.2396	9.59814
Q6NUK1	Calcium-binding mitochondrial carrier protein SCaMC-1 OS=Homo sapiens GN=SLC25A24 PE=1 SV=2 - [SCMC1_HUMAN]	95.2967	7.76	1	3	3	3	477	53.3203	6.32861
P04004	Vitronectin OS=Homo sapiens GN=VTN PE=1 SV=1 - [VTNC_HUMAN]	94.98	3.14	1	1	1	2	478	54.2712	5.79541
P36578	60S ribosomal protein L4 OS=Homo sapiens GN=RPL4 PE=1 SV=5 - [RL4_HUMAN]	94.94	7.73	1	3	3	3	427	47.6674	11.063
Q9Y4K0	Lysyl oxidase homolog 2 OS=Homo sapiens GN=LOXL2 PE=1 SV=1 - [LOXL2_HUMAN]	93.3833	4.39	1	3	3	3	774	86.6683	6.37939
P62263	40S ribosomal protein S14 OS=Homo sapiens GN=RPS14 PE=1 SV=3 - [RS14_HUMAN]	93.08	15.89	1	2	2	2	151	16.2625	10.0522
P62851	40S ribosomal protein S25 OS=Homo sapiens GN=RPS25 PE=1 SV=1 - [RS25_HUMAN]	92.7718	15.2	1	2	2	2	125	13.7337	10.1108
Q15233	Non-POU domain-containing octamer-binding protein OS=Homo sapiens GN=NONO PE=1 SV=4 - [NONO_HUMAN]	92.4167	6.58	1	2	3	3	471	54.1973	8.95361
P50991	T-complex protein 1 subunit delta OS=Homo sapiens GN=CCT4 PE=1 SV=4 - [TCPD_HUMAN]	91.8933	7.79	1	3	3	3	539	57.8878	7.82568
Q9UJZ1	Stomatin-like protein 2 OS=Homo sapiens GN=STOML2 PE=1 SV=1 - [STML2_HUMAN]	91.75	8.99	1	2	2	2	356	38.5102	7.38623
P52907	F-actin-capping protein subunit alpha-1 OS=Homo sapiens GN=CAPZA1 PE=1 SV=3 - [CAZA1_HUMAN]	91.4234	8.74	2	2	2	2	286	32.9023	5.69385
Q6NXT2	Histone H3.3C OS=Homo sapiens GN=H3F3C PE=1 SV=3 - [H3C_HUMAN]	90.5861	16.3	7	3	3	4	135	15.2044	11.1069
Q16891	Mitochondrial inner membrane protein OS=Homo sapiens GN=IMMT PE=1 SV=1 - [IMMT_HUMAN]	90.0967	5.8	1	3	3	3	758	83.6264	6.48096
P11940	Polyadenylate-binding protein 1 OS=Homo sapiens GN=PABPC1 PE=1 SV=2 - [PABP1_HUMAN]	89.97	4.4	5	2	2	2	636	70.6259	9.49561
P62888	60S ribosomal protein L30 OS=Homo sapiens GN=RPL30 PE=1 SV=2 - [RL30_HUMAN]	89.7	30.43	1	2	2	2	115	12.7757	9.62744
P46782	40S ribosomal protein S5 OS=Homo sapiens GN=RPS5 PE=1 SV=4 - [RS5_HUMAN]	89.65	20.1	1	3	3	3	204	22.8621	9.71533
P02100	Hemoglobin subunit epsilon OS=Homo sapiens GN=HBE1 PE=1 SV=2 - [HBE_HUMAN]	89.25	18.37	3	2	3	4	147	16.1925	8.63135
P39023	60S ribosomal protein L3 OS=Homo sapiens GN=RPL3 PE=1 SV=2 - [RL3_HUMAN]	89.0689	6.7	1	3	3	3	403	46.0798	10.1841
P19338	Nucleolin OS=Homo sapiens GN=NCL PE=1 SV=3 - [NUCL_HUMAN]	89.0401	7.04	1	4	4	4	710	76.5684	4.70361
Q9Y281	Cofilin-2 OS=Homo sapiens GN=CFL2 PE=1 SV=1 - [COF2_HUMAN]	88.76	12.05	1	1	1	1	166	18.7249	7.88428
P02647	Apolipoprotein A-I OS=Homo sapiens GN=APOA1 PE=1 SV=1 - [APOA1_HUMAN]	87.7867	5.99	1	1	1	3	267	30.7589	5.75732
Q12907	Vesicular integral-membrane protein VIP36 OS=Homo sapiens GN=LMAN2 PE=1 SV=1 - [LMAN2_HUMAN]	87.5686	13.76	1	4	4	4	356	40.2031	6.94678
O75352	Mannose-P-dolichol utilization defect 1 protein OS=Homo sapiens GN=MPDU1 PE=1 SV=2 - [MPU1_HUMAN]	87.44	8.1	1	2	2	2	247	26.6205	8.93896
P62314	Small nuclear ribonucleoprotein Sm D1 OS=Homo sapiens GN=SNRPD1 PE=1 SV=1 - [SMD1_HUMAN]	87.37	16.81	1	1	1	1	119	13.2734	11.561
P15559	NAD(P)H dehydrogenase [quinone] 1 OS=Homo sapiens GN=NQO1 PE=1 SV=1 - [NQO1_HUMAN]	87.02	10.22	1	2	2	2	274	30.848	8.88037
P15880	40S ribosomal protein S2 OS=Homo sapiens GN=RPS2 PE=1 SV=2 - [RS2_HUMAN]	86.93	12.63	1	4	4	4	293	31.3046	10.2427
Q8TCT9	Minor histocompatibility antigen H13 OS=Homo sapiens GN=HM13 PE=1 SV=1 - [HM13_HUMAN]	86.7641	6.37	1	2	2	2	377	41.4616	6.43018
O95445	Apolipoprotein M OS=Homo sapiens GN=APOM PE=1 SV=2 - [APOM_HUMAN]	86.1911	21.28	1	4	4	4	188	21.2394	6.01123
P02461	Collagen alpha-1(III) chain OS=Homo sapiens GN=COL3A1 PE=1 SV=4 - [CO3A1_HUMAN]	85.91	1.57	1	2	2	2	1466	138.479	6.60986
P05156	Complement factor I OS=Homo sapiens GN=CFI PE=1 SV=2 - [CFAI_HUMAN]	85.86	2.23	1	1	1	1	583	65.7066	7.50342
Q96QV6	Histone H2A type 1-A OS=Homo sapiens GN=HIST1H2AA PE=1 SV=3 - [H2A1A_HUMAN]	85.6666	29.77	5	1	3	3	131	14.2249	10.8579
P32119	Peroxiredoxin-2 OS=Homo sapiens GN=PRDX2 PE=1 SV=5 - [PRDX2_HUMAN]	84.85	14.14	1	1	2	2	198	21.8782	5.97314
P07686	Beta-hexosaminidase subunit beta OS=Homo sapiens GN=HEXB PE=1 SV=3 - [HEXB_HUMAN]	84.75	5.58	1	3	3	3	556	63.0712	6.75635
P00742	Coagulation factor X OS=Homo sapiens GN=F10 PE=1 SV=2 - [FA10_HUMAN]	84.2685	3.69	1	2	2	3	488	54.6965	5.93506
P62829	60S ribosomal protein L23 OS=Homo sapiens GN=RPL23 PE=1 SV=1 - [RL23_HUMAN]	83.9133	25.71	1	3	3	3	140	14.8561	10.5063
P62854	40S ribosomal protein S26 OS=Homo sapiens GN=RPS26 PE=1 SV=3 - [RS26_HUMAN]	83.68	20.87	2	2	2	2	115	13.0071	11.0044
Q70UQ0	Inhibitor of nuclear factor kappa-B kinase-interacting protein OS=Homo sapiens GN=IKBIP PE=1 SV=1 - [IKIP_HUMAN]	83.26	6	1	1	1	1	350	39.285	9.17334
Q14624	Inter-alpha-trypsin inhibitor heavy chain H4 OS=Homo sapiens GN=ITIH4 PE=1 SV=4 - [ITIH4_HUMAN]	82.3474	1.94	1	2	2	4	930	103.293	6.97607
P61163	Alpha-centractin OS=Homo sapiens GN=ACTR1A PE=1 SV=1 - [ACTZ_HUMAN]	81.83	13.03	1	3	3	3	376	42.5869	6.63916
Q14165	Malectin OS=Homo sapiens GN=MLEC PE=1 SV=1 - [MLEC_HUMAN]	81.4142	10.27	1	2	2	2	292	32.2136	5.41455
P05120	Plasminogen activator inhibitor 2 OS=Homo sapiens GN=SERPINB2 PE=1 SV=2 - [PAI2_HUMAN]	81.2225	9.88	1	3	3	3	415	46.5661	5.63037
P10599	Thioredoxin OS=Homo sapiens GN=TXN PE=1 SV=3 - [THIO_HUMAN]	80.51	12.38	1	1	1	1	105	11.7297	4.91943
P17980	26S protease regulatory subunit 6A OS=Homo sapiens GN=PSMC3 PE=1 SV=3 - [PRS6A_HUMAN]	80.46	9.34	1	3	3	3	439	49.1725	5.23682
P35606	Coatomer subunit beta' OS=Homo sapiens GN=COPB2 PE=1 SV=2 - [COPB2_HUMAN]	79.65	1.77	1	2	2	2	906	102.422	5.2749
Q92616	Translational activator GCN1 OS=Homo sapiens GN=GCN1L1 PE=1 SV=6 - [GCN1L_HUMAN]	79.6	0.49	1	1	1	2	2671	292.572	7.47412
P08240	Signal recognition particle receptor subunit alpha OS=Homo sapiens GN=SRPR PE=1 SV=2 - [SRPR_HUMAN]	79.55	2.19	1	1	1	1	638	69.7672	8.95361
Q53GQ0	Very-long-chain 3-oxoacyl-CoA reductase OS=Homo sapiens GN=HSD17B12 PE=1 SV=2 - [DHB12_HUMAN]	79.24	9.29	1	2	2	2	312	34.3022	9.31982
P30044	Peroxiredoxin-5, mitochondrial OS=Homo sapiens GN=PRDX5 PE=1 SV=4 - [PRDX5_HUMAN]	79.14	8.88	1	2	2	2	214	22.0725	8.70459
Q08380	Galectin-3-binding protein OS=Homo sapiens GN=LGALS3BP PE=1 SV=1 - [LG3BP_HUMAN]	79.13	4.27	1	2	2	2	585	65.2893	5.2749
P25787	Proteasome subunit alpha type-2 OS=Homo sapiens GN=PSMA2 PE=1 SV=2 - [PSA2_HUMAN]	78.85	5.98	1	1	1	1	234	25.8823	7.43018
P61353	60S ribosomal protein L27 OS=Homo sapiens GN=RPL27 PE=1 SV=2 - [RL27_HUMAN]	78.48	20.59	1	3	3	4	136	15.7877	10.5649
P11166	Solute carrier family 2, facilitated glucose transporter member 1 OS=Homo sapiens GN=SLC2A1 PE=1 SV=2 - [GTR1_HUMAN]	78.4693	7.93	1	3	4	4	492	54.0485	8.71924
P30043	Flavin reductase (NADPH) OS=Homo sapiens GN=BLVRB PE=1 SV=3 - [BLVRB_HUMAN]	78.36	7.28	1	1	1	1	206	22.1054	7.6499
P02042	Hemoglobin subunit delta OS=Homo sapiens GN=HBD PE=1 SV=2 - [HBD_HUMAN]	77.72	12.93	2	1	2	4	147	16.0453	8.04541
P27701	CD82 antigen OS=Homo sapiens GN=CD82 PE=1 SV=1 - [CD82_HUMAN]	77.31	10.49	1	2	2	2	267	29.6058	5.23682
Q9BZR8	Apoptosis facilitator Bcl-2-like protein 14 OS=Homo sapiens GN=BCL2L14 PE=1 SV=1 - [B2L14_HUMAN]	76.9164	1.83	3	1	1	2	327	36.5755	6.62451
P02748	Complement component C9 OS=Homo sapiens GN=C9 PE=1 SV=2 - [CO9_HUMAN]	75.8	3.76	1	2	2	2	559	63.1327	5.59229
O00194	Ras-related protein Rab-27B OS=Homo sapiens GN=RAB27B PE=1 SV=4 - [RB27B_HUMAN]	74.75	5.05	1	1	1	1	218	24.5922	5.51611
P21926	CD9 antigen OS=Homo sapiens GN=CD9 PE=1 SV=4 - [CD9_HUMAN]	74.6718	4.39	1	2	2	2	228	25.399	7.15186
P62937	Peptidyl-prolyl cis-trans isomerase A OS=Homo sapiens GN=PPIA PE=1 SV=2 - [PPIA_HUMAN]	74.21	13.94	2	2	2	3	165	18.0009	7.81104
P60953	Cell division control protein 42 homolog OS=Homo sapiens GN=CDC42 PE=1 SV=2 - [CDC42_HUMAN]	74.1833	20.42	4	2	3	3	191	21.245	6.55127
Q9UHL4	Dipeptidyl peptidase 2 OS=Homo sapiens GN=DPP7 PE=1 SV=3 - [DPP2_HUMAN]	73.9379	5.89	1	2	2	2	492	54.3072	6.31592
P52597	Heterogeneous nuclear ribonucleoprotein F OS=Homo sapiens GN=HNRNPF PE=1 SV=3 - [HNRPF_HUMAN]	73.92	9.4	1	1	3	3	415	45.6429	5.57959
A6NHL2	Tubulin alpha chain-like 3 OS=Homo sapiens GN=TUBAL3 PE=1 SV=2 - [TBAL3_HUMAN]	73.52	5.38	1	1	2	2	446	49.8767	6.04932
Q07954	Prolow-density lipoprotein receptor-related protein 1 OS=Homo sapiens GN=LRP1 PE=1 SV=2 - [LRP1_HUMAN]	73.52	0.22	1	1	1	2	4544	504.276	5.38916
P80723	Brain acid soluble protein 1 OS=Homo sapiens GN=BASP1 PE=1 SV=2 - [BASP1_HUMAN]	73.17	16.74	1	2	2	2	227	22.68	4.62744
Q8N5K1	CDGSH iron-sulfur domain-containing protein 2 OS=Homo sapiens GN=CISD2 PE=1 SV=1 - [CISD2_HUMAN]	72.88	10.37	1	1	1	1	135	15.2685	9.61279
P43307	Translocon-associated protein subunit alpha OS=Homo sapiens GN=SSR1 PE=1 SV=3 - [SSRA_HUMAN]	72.34	5.24	1	1	1	1	286	32.2153	4.48779
P40926	Malate dehydrogenase, mitochondrial OS=Homo sapiens GN=MDH2 PE=1 SV=3 - [MDHM_HUMAN]	72.1	4.14	1	1	1	1	338	35.4807	8.67529
P24539	ATP synthase subunit b, mitochondrial OS=Homo sapiens GN=ATP5F1 PE=1 SV=2 - [AT5F1_HUMAN]	72.1	4.3	1	1	1	1	256	28.8903	9.36377
P61604	10 kDa heat shock protein, mitochondrial OS=Homo sapiens GN=HSPE1 PE=1 SV=2 - [CH10_HUMAN]	71.4381	22.55	1	3	3	3	102	10.9249	8.92432
P49411	Elongation factor Tu, mitochondrial OS=Homo sapiens GN=TUFM PE=1 SV=2 - [EFTU_HUMAN]	71.2485	5.31	1	2	2	2	452	49.5102	7.60596
P40429	60S ribosomal protein L13a OS=Homo sapiens GN=RPL13A PE=1 SV=2 - [RL13A_HUMAN]	71.23	5.42	1	1	1	1	203	23.5624	10.9312
P26373	60S ribosomal protein L13 OS=Homo sapiens GN=RPL13 PE=1 SV=4 - [RL13_HUMAN]	71.2	9	1	2	2	2	211	24.2465	11.6489
P13073	Cytochrome c oxidase subunit 4 isoform 1, mitochondrial OS=Homo sapiens GN=COX4I1 PE=1 SV=1 - [COX41_HUMAN]	71.19	12.43	1	2	2	2	169	19.564	9.51025
Q9H0E2	Toll-interacting protein OS=Homo sapiens GN=TOLLIP PE=1 SV=1 - [TOLIP_HUMAN]	71.08	5.11	1	1	1	1	274	30.2622	5.97314
P29692	Elongation factor 1-delta OS=Homo sapiens GN=EEF1D PE=1 SV=5 - [EF1D_HUMAN]	70.23	4.27	1	1	1	1	281	31.1028	5.0083
Q9NR31	GTP-binding protein SAR1a OS=Homo sapiens GN=SAR1A PE=1 SV=1 - [SAR1A_HUMAN]	68.56	9.6	2	2	2	2	198	22.3525	6.68311
Q9BZG1	Ras-related protein Rab-34 OS=Homo sapiens GN=RAB34 PE=1 SV=1 - [RAB34_HUMAN]	68.47	5.79	1	1	1	1	259	29.0259	7.88428
P02771	Alpha-fetoprotein OS=Homo sapiens GN=AFP PE=1 SV=1 - [FETA_HUMAN]	67.6357	5.58	1	3	3	4	609	68.633	5.68115
P31040	Succinate dehydrogenase [ubiquinone] flavoprotein subunit, mitochondrial OS=Homo sapiens GN=SDHA PE=1 SV=2 - [DHSA_HUMAN]	66.1	1.81	1	1	1	1	664	72.6453	7.38623
P02649	Apolipoprotein E OS=Homo sapiens GN=APOE PE=1 SV=1 - [APOE_HUMAN]	66.0013	7.26	1	3	3	3	317	36.1318	5.73193
P67812	Signal peptidase complex catalytic subunit SEC11A OS=Homo sapiens GN=SEC11A PE=1 SV=1 - [SC11A_HUMAN]	65.91	11.17	1	2	2	2	179	20.6121	9.48096
Q9UNL2	Translocon-associated protein subunit gamma OS=Homo sapiens GN=SSR3 PE=1 SV=1 - [SSRG_HUMAN]	65.8	7.57	1	1	1	1	185	21.0672	9.61279
P30837	Aldehyde dehydrogenase X, mitochondrial OS=Homo sapiens GN=ALDH1B1 PE=1 SV=3 - [AL1B1_HUMAN]	65.62	3.29	1	1	1	1	517	57.1702	6.80029
P80303	Nucleobindin-2 OS=Homo sapiens OX=9606 GN=NUCB2 PE=1 SV=3 - [NUCB2_HUMAN]	65.52	2.62	1	1	1	1	420	50.1914	5.12256
P20774	Mimecan OS=Homo sapiens GN=OGN PE=1 SV=1 - [MIME_HUMAN]	65.37	6.04	1	1	1	1	298	33.9009	5.63037
Q99715	Collagen alpha-1(XII) chain OS=Homo sapiens GN=COL12A1 PE=1 SV=2 - [COCA1_HUMAN]	65.3382	0.65	1	2	2	2	3063	332.941	5.52881
P17987	T-complex protein 1 subunit alpha OS=Homo sapiens GN=TCP1 PE=1 SV=1 - [TCPA_HUMAN]	65.1467	7.37	1	3	3	3	556	60.3056	6.11279
Q07812	Apoptosis regulator BAX OS=Homo sapiens GN=BAX PE=1 SV=1 - [BAX_HUMAN]	65.03	10.42	1	1	1	1	192	21.1708	5.22412
P62333	26S protease regulatory subunit 10B OS=Homo sapiens GN=PSMC6 PE=1 SV=1 - [PRS10_HUMAN]	64.7	3.86	1	1	1	1	389	44.1451	7.48877
Q9UN37	Vacuolar protein sorting-associated protein 4A OS=Homo sapiens GN=VPS4A PE=1 SV=1 - [VPS4A_HUMAN]	64.62	4.58	3	2	2	2	437	48.867	7.79639
P46776	60S ribosomal protein L27a OS=Homo sapiens GN=RPL27A PE=1 SV=2 - [RL27A_HUMAN]	64.54	7.43	1	1	1	1	148	16.551	11.0044
P08603	Complement factor H OS=Homo sapiens GN=CFH PE=1 SV=4 - [CFAH_HUMAN]	64.31	1.46	1	1	1	1	1231	139.005	6.60986
P63092	Guanine nucleotide-binding protein G(s) subunit alpha isoforms short OS=Homo sapiens GN=GNAS PE=1 SV=1 - [GNAS2_HUMAN]	63.6906	5.33	8	1	2	2	394	45.6359	5.8208
Q09666	Neuroblast differentiation-associated protein AHNAK OS=Homo sapiens GN=AHNAK PE=1 SV=2 - [AHNK_HUMAN]	63.32	2.04	1	2	2	2	5890	628.699	6.15088
Q02878	60S ribosomal protein L6 OS=Homo sapiens GN=RPL6 PE=1 SV=3 - [RL6_HUMAN]	63.2567	9.38	1	3	3	3	288	32.7076	10.5796
P83731	60S ribosomal protein L24 OS=Homo sapiens GN=RPL24 PE=1 SV=1 - [RL24_HUMAN]	62.8665	10.83	1	2	2	2	157	17.7679	11.2534
P16615	Sarcoplasmic/endoplasmic reticulum calcium ATPase 2 OS=Homo sapiens GN=ATP2A2 PE=1 SV=1 - [AT2A2_HUMAN]	62.18	2.5	2	2	2	2	1042	114.683	5.33838
P31949	Protein S100-A11 OS=Homo sapiens GN=S100A11 PE=1 SV=2 - [S10AB_HUMAN]	61.45	25.71	1	2	2	2	105	11.7328	7.12256
O60763	General vesicular transport factor p115 OS=Homo sapiens GN=USO1 PE=1 SV=2 - [USO1_HUMAN]	61.41	1.25	1	1	1	1	962	107.828	4.90674
P09543	2',3'-cyclic-nucleotide 3'-phosphodiesterase OS=Homo sapiens GN=CNP PE=1 SV=2 - [CN37_HUMAN]	61.23	3.33	1	1	1	1	421	47.5487	9.0708
O15371	Eukaryotic translation initiation factor 3 subunit D OS=Homo sapiens GN=EIF3D PE=1 SV=1 - [EIF3D_HUMAN]	61.12	1.82	1	1	1	1	548	63.9324	6.04932
P49257	Protein ERGIC-53 OS=Homo sapiens GN=LMAN1 PE=1 SV=2 - [LMAN1_HUMAN]	61.0782	4.9	1	2	2	2	510	57.513	6.771
Q9UHB6	LIM domain and actin-binding protein 1 OS=Homo sapiens GN=LIMA1 PE=1 SV=1 - [LIMA1_HUMAN]	60.98	1.71	1	1	1	2	759	85.1734	6.84424
Q8WU68	Splicing factor U2AF 26 kDa subunit OS=Homo sapiens GN=U2AF1L4 PE=1 SV=2 - [U2AF4_HUMAN]	60.88	5.45	2	1	1	1	220	25.7272	7.15186
P00747	Plasminogen OS=Homo sapiens GN=PLG PE=1 SV=2 - [PLMN_HUMAN]	60.8532	2.72	3	2	2	2	810	90.5102	7.23975
P23246	Splicing factor, proline- and glutamine-rich OS=Homo sapiens GN=SFPQ PE=1 SV=2 - [SFPQ_HUMAN]	60.76	3.39	1	1	2	2	707	76.1016	9.43701
Q9Y625	Glypican-6 OS=Homo sapiens GN=GPC6 PE=2 SV=1 - [GPC6_HUMAN]	60.65	3.06	2	1	1	1	555	62.6949	5.41455
P43652	Afamin OS=Homo sapiens GN=AFM PE=1 SV=1 - [AFAM_HUMAN]	60.5889	2.17	1	2	2	2	599	69.024	5.89697
Q10471	Polypeptide N-acetylgalactosaminyltransferase 2 OS=Homo sapiens GN=GALNT2 PE=1 SV=1 - [GALT2_HUMAN]	60.41	3.5	1	1	1	1	571	64.6915	8.35303
P40121	Macrophage-capping protein OS=Homo sapiens GN=CAPG PE=1 SV=2 - [CAPG_HUMAN]	59.64	6.9	1	2	2	2	348	38.4745	6.18896
P10515	Dihydrolipoyllysine-residue acetyltransferase component of pyruvate dehydrogenase complex, mitochondrial OS=Homo sapiens GN=DLAT PE=1 SV=3 - [ODP2_HUMAN]	59.58	2.32	1	1	1	1	647	68.9531	7.84033
P61158	Actin-related protein 3 OS=Homo sapiens GN=ACTR3 PE=1 SV=3 - [ARP3_HUMAN]	59.54	10.29	1	2	2	2	418	47.341	5.88428
P04066	Tissue alpha-L-fucosidase OS=Homo sapiens GN=FUCA1 PE=1 SV=4 - [FUCO_HUMAN]	59.08	4.72	1	2	2	2	466	53.6547	6.84424
P40616	ADP-ribosylation factor-like protein 1 OS=Homo sapiens GN=ARL1 PE=1 SV=1 - [ARL1_HUMAN]	58.92	4.97	1	1	1	1	181	20.4044	5.71924
Q9P0L0	Vesicle-associated membrane protein-associated protein A OS=Homo sapiens GN=VAPA PE=1 SV=3 - [VAPA_HUMAN]	58.47	6.43	1	1	1	2	249	27.8752	8.6167
P17844	Probable ATP-dependent RNA helicase DDX5 OS=Homo sapiens GN=DDX5 PE=1 SV=1 - [DDX5_HUMAN]	58.4	3.26	2	2	2	2	614	69.1047	8.92432
Q96JJ7	Protein disulfide-isomerase TMX3 OS=Homo sapiens GN=TMX3 PE=1 SV=2 - [TMX3_HUMAN]	58.31	4.19	1	2	2	2	454	51.8389	4.90674
Q13418	Integrin-linked protein kinase OS=Homo sapiens GN=ILK PE=1 SV=2 - [ILK_HUMAN]	58.12	5.53	1	2	2	2	452	51.3859	8.07471
Q14520	Hyaluronan-binding protein 2 OS=Homo sapiens GN=HABP2 PE=1 SV=1 - [HABP2_HUMAN]	57.927	3.57	1	2	2	2	560	62.6304	6.53662
P02794	Ferritin heavy chain OS=Homo sapiens GN=FTH1 PE=1 SV=2 - [FRIH_HUMAN]	57.8011	9.29	1	2	2	3	183	21.2123	5.5542
P62995	Transformer-2 protein homolog beta OS=Homo sapiens GN=TRA2B PE=1 SV=1 - [TRA2B_HUMAN]	57.65	4.86	1	1	1	1	288	33.6456	11.2534
P62266	40S ribosomal protein S23 OS=Homo sapiens GN=RPS23 PE=1 SV=3 - [RS23_HUMAN]	57.5	7.69	1	1	1	1	143	15.7977	10.4917
Q9NVI7	ATPase family AAA domain-containing protein 3A OS=Homo sapiens GN=ATAD3A PE=1 SV=2 - [ATD3A_HUMAN]	57.36	4.89	1	2	2	2	634	71.3247	8.98291
P01031	Complement C5 OS=Homo sapiens GN=C5 PE=1 SV=4 - [CO5_HUMAN]	57.04	0.6	1	1	1	1	1676	188.186	6.52197
P56134	ATP synthase subunit f, mitochondrial OS=Homo sapiens GN=ATP5J2 PE=1 SV=3 - [ATPK_HUMAN]	56.81	13.83	1	1	1	1	94	10.9107	9.67139
Q03692	Collagen alpha-1(X) chain OS=Homo sapiens GN=COL10A1 PE=1 SV=2 - [COAA1_HUMAN]	56.11	1.91	1	1	1	1	680	66.1168	9.67139
P01042	Kininogen-1 OS=Homo sapiens GN=KNG1 PE=1 SV=2 - [KNG1_HUMAN]	56.09	1.4	1	1	1	1	644	71.9122	6.81494
P61803	Dolichyl-diphosphooligosaccharide--protein glycosyltransferase subunit DAD1 OS=Homo sapiens GN=DAD1 PE=1 SV=3 - [DAD1_HUMAN]	56.06	17.7	1	2	2	2	113	12.4886	7.07861
P48643	T-complex protein 1 subunit epsilon OS=Homo sapiens GN=CCT5 PE=1 SV=1 - [TCPE_HUMAN]	55.9496	2.96	1	2	2	2	541	59.6328	5.65576
Q02388	Collagen alpha-1(VII) chain OS=Homo sapiens GN=COL7A1 PE=1 SV=2 - [CO7A1_HUMAN]	55.61	0.61	1	1	1	1	2944	295.041	6.26514
Q9BS26	Endoplasmic reticulum resident protein 44 OS=Homo sapiens GN=ERP44 PE=1 SV=1 - [ERP44_HUMAN]	55.3	5.42	1	2	2	2	406	46.9414	5.26221
P46977	Dolichyl-diphosphooligosaccharide--protein glycosyltransferase subunit STT3A OS=Homo sapiens GN=STT3A PE=1 SV=2 - [STT3A_HUMAN]	55.21	4.26	1	3	4	4	705	80.4768	8.07471
P53990	IST1 homolog OS=Homo sapiens GN=IST1 PE=1 SV=1 - [IST1_HUMAN]	54.5744	7.69	1	2	2	2	364	39.7255	5.35107
P00403	Cytochrome c oxidase subunit 2 OS=Homo sapiens GN=MT-CO2 PE=1 SV=1 - [COX2_HUMAN]	54.14	4.41	1	1	1	1	227	25.5482	4.81787
O75396	Vesicle-trafficking protein SEC22b OS=Homo sapiens GN=SEC22B PE=1 SV=4 - [SC22B_HUMAN]	53.92	5.58	1	1	1	1	215	24.5775	6.91748
P51884	Lumican OS=Homo sapiens GN=LUM PE=1 SV=2 - [LUM_HUMAN]	53.7932	8.28	1	2	2	2	338	38.4048	6.60986
P12429	Annexin A3 OS=Homo sapiens GN=ANXA3 PE=1 SV=3 - [ANXA3_HUMAN]	53.48	2.79	1	1	1	1	323	36.3527	5.92236
P10643	Complement component C7 OS=Homo sapiens GN=C7 PE=1 SV=2 - [CO7_HUMAN]	53.35	2.02	1	2	2	2	843	93.4573	6.48096
P29590	Protein PML OS=Homo sapiens GN=PML PE=1 SV=3 - [PML_HUMAN]	53.11	1.02	1	1	1	1	882	97.4889	6.21436
P19827	Inter-alpha-trypsin inhibitor heavy chain H1 OS=Homo sapiens GN=ITIH1 PE=1 SV=3 - [ITIH1_HUMAN]	52.62	1.32	1	1	1	1	911	101.326	6.78564
Q8TCJ2	Dolichyl-diphosphooligosaccharide--protein glycosyltransferase subunit STT3B OS=Homo sapiens GN=STT3B PE=1 SV=1 - [STT3B_HUMAN]	52.52	4	1	3	4	4	826	93.6137	8.90967
P54709	Sodium/potassium-transporting ATPase subunit beta-3 OS=Homo sapiens GN=ATP1B3 PE=1 SV=1 - [AT1B3_HUMAN]	52.27	5.38	1	1	1	1	279	31.4921	8.35303
Q6PIU2	Neutral cholesterol ester hydrolase 1 OS=Homo sapiens GN=NCEH1 PE=1 SV=3 - [NCEH1_HUMAN]	52.24	2.94	1	1	1	1	408	45.7787	7.2251
P07358	Complement component C8 beta chain OS=Homo sapiens GN=C8B PE=1 SV=3 - [CO8B_HUMAN]	52.19	1.52	1	1	1	1	591	67.0035	8.1333
P62826	GTP-binding nuclear protein Ran OS=Homo sapiens GN=RAN PE=1 SV=3 - [RAN_HUMAN]	51.88	5.09	1	1	1	1	216	24.4076	7.48877
Q08722	Leukocyte surface antigen CD47 OS=Homo sapiens GN=CD47 PE=1 SV=1 - [CD47_HUMAN]	51.46	5.88	1	2	2	2	323	35.1907	7.21045
P31151	Protein S100-A7 OS=Homo sapiens GN=S100A7 PE=1 SV=4 - [S10A7_HUMAN]	50.27	11.88	1	1	1	1	101	11.4636	6.771
Q8NE71	ATP-binding cassette sub-family F member 1 OS=Homo sapiens GN=ABCF1 PE=1 SV=2 - [ABCF1_HUMAN]	49.86	1.3	1	1	1	1	845	95.8665	6.80029
P08514	Integrin alpha-IIb OS=Homo sapiens GN=ITGA2B PE=1 SV=3 - [ITA2B_HUMAN]	49.62	1.35	1	1	1	1	1039	113.306	5.37646
P62244	40S ribosomal protein S15a OS=Homo sapiens GN=RPS15A PE=1 SV=2 - [RS15A_HUMAN]	49.55	10.77	1	1	1	1	130	14.83	10.1255
P09211	Glutathione S-transferase P OS=Homo sapiens GN=GSTP1 PE=1 SV=2 - [GSTP1_HUMAN]	49.47	5.24	1	1	1	1	210	23.341	5.64307
Q14728	Major facilitator superfamily domain-containing protein 10 OS=Homo sapiens GN=MFSD10 PE=2 SV=1 - [MFS10_HUMAN]	49.47	2.86	1	1	1	1	455	48.3079	9.59814
Q9H3N1	Thioredoxin-related transmembrane protein 1 OS=Homo sapiens GN=TMX1 PE=1 SV=1 - [TMX1_HUMAN]	49.3841	6.79	1	2	2	2	280	31.7708	4.98291
P61247	40S ribosomal protein S3a OS=Homo sapiens GN=RPS3A PE=1 SV=2 - [RS3A_HUMAN]	49.2517	7.95	1	2	2	2	264	29.9257	9.72998
P16070	CD44 antigen OS=Homo sapiens GN=CD44 PE=1 SV=3 - [CD44_HUMAN]	48.6	1.62	1	1	1	1	742	81.4874	5.32568
P51970	NADH dehydrogenase [ubiquinone] 1 alpha subcomplex subunit 8 OS=Homo sapiens GN=NDUFA8 PE=1 SV=3 - [NDUA8_HUMAN]	48.5	7.56	1	1	1	1	172	20.0921	7.6499
Q15363	Transmembrane emp24 domain-containing protein 2 OS=Homo sapiens GN=TMED2 PE=1 SV=1 - [TMED2_HUMAN]	48.4	7.46	1	2	2	2	201	22.7464	5.17334
O95972	Bone morphogenetic protein 15 OS=Homo sapiens GN=BMP15 PE=1 SV=2 - [BMP15_HUMAN]	48.22	1.79	1	1	1	1	392	45.0261	9.11475
P30040	Endoplasmic reticulum resident protein 29 OS=Homo sapiens GN=ERP29 PE=1 SV=4 - [ERP29_HUMAN]	48.06	3.83	1	1	1	1	261	28.9752	7.31299
O43143	Putative pre-mRNA-splicing factor ATP-dependent RNA helicase DHX15 OS=Homo sapiens GN=DHX15 PE=1 SV=2 - [DHX15_HUMAN]	47.94	1.51	1	1	1	1	795	90.8752	7.45947
P35268	60S ribosomal protein L22 OS=Homo sapiens GN=RPL22 PE=1 SV=2 - [RL22_HUMAN]	47.81	10.16	1	1	1	1	128	14.7778	9.18799
O60443	Non-syndromic hearing impairment protein 5 OS=Homo sapiens GN=DFNA5 PE=1 SV=2 - [DFNA5_HUMAN]	47.67	2.42	1	1	1	1	496	54.5204	5.17334
P02462	Collagen alpha-1(IV) chain OS=Homo sapiens OX=9606 GN=COL4A1 PE=1 SV=4 - [CO4A1_HUMAN]	47.57	0.84	2	1	1	1	1669	160.51	8.27979
Q9NRP0	Oligosaccharyltransferase complex subunit OSTC OS=Homo sapiens GN=OSTC PE=1 SV=1 - [OSTC_HUMAN]	47.52	8.05	1	1	1	1	149	16.8178	9.12939
P11169	Solute carrier family 2, facilitated glucose transporter member 3 OS=Homo sapiens GN=SLC2A3 PE=1 SV=1 - [GTR3_HUMAN]	47.0119	3.02	2	1	2	2	496	53.8893	7.1958
Q8TED1	Probable glutathione peroxidase 8 OS=Homo sapiens GN=GPX8 PE=1 SV=2 - [GPX8_HUMAN]	46.89	5.26	1	1	1	1	209	23.8658	9.34912
Q96AY3	Peptidyl-prolyl cis-trans isomerase FKBP10 OS=Homo sapiens GN=FKBP10 PE=1 SV=1 - [FKB10_HUMAN]	46.79	2.06	1	1	1	1	582	64.2042	5.61768
Q13530	Serine incorporator 3 OS=Homo sapiens GN=SERINC3 PE=2 SV=2 - [SERC3_HUMAN]	46.69	2.33	1	1	1	1	473	52.5457	7.45947
P29401	Transketolase OS=Homo sapiens GN=TKT PE=1 SV=3 - [TKT_HUMAN]	46.57	1.93	1	1	1	1	623	67.8347	7.66455
P43304	Glycerol-3-phosphate dehydrogenase, mitochondrial OS=Homo sapiens GN=GPD2 PE=1 SV=3 - [GPDM_HUMAN]	46.45	0.96	1	1	1	1	727	80.8016	7.69385
Q9P2B2	Prostaglandin F2 receptor negative regulator OS=Homo sapiens GN=PTGFRN PE=1 SV=2 - [FPRP_HUMAN]	46.11	4.44	1	4	4	4	879	98.4946	6.60986
P21964	Catechol O-methyltransferase OS=Homo sapiens GN=COMT PE=1 SV=2 - [COMT_HUMAN]	45.52	5.9	1	1	1	1	271	30.0176	5.46533
Q9UH99	SUN domain-containing protein 2 OS=Homo sapiens GN=SUN2 PE=1 SV=3 - [SUN2_HUMAN]	45.35	2.37	1	1	1	1	717	80.2616	6.72705
P46777	60S ribosomal protein L5 OS=Homo sapiens GN=RPL5 PE=1 SV=3 - [RL5_HUMAN]	45.26	4.71	1	1	1	1	297	34.3407	9.71533
Q9NYU2	UDP-glucose:glycoprotein glucosyltransferase 1 OS=Homo sapiens GN=UGGT1 PE=1 SV=3 - [UGGG1_HUMAN]	45.14	1.09	1	1	1	1	1555	177.078	5.63037
Q969X1	Protein lifeguard 3 OS=Homo sapiens GN=TMBIM1 PE=1 SV=2 - [LFG3_HUMAN]	44.91	4.5	1	1	1	1	311	34.5846	7.72314
Q9BZK3	Putative nascent polypeptide-associated complex subunit alpha-like protein OS=Homo sapiens GN=NACAP1 PE=5 SV=1 - [NACP1_HUMAN]	44.64	6.1	3	1	1	1	213	23.2919	4.58936
O15523	ATP-dependent RNA helicase DDX3Y OS=Homo sapiens GN=DDX3Y PE=1 SV=2 - [DDX3Y_HUMAN]	44.59	3.03	2	2	2	3	660	73.1081	7.54736
Q9H2G4	Testis-specific Y-encoded-like protein 2 OS=Homo sapiens GN=TSPYL2 PE=1 SV=1 - [TSYL2_HUMAN]	44.5	1.01	1	1	1	1	693	79.3868	4.57666
B9A064	Immunoglobulin lambda-like polypeptide 5 OS=Homo sapiens GN=IGLL5 PE=2 SV=2 - [IGLL5_HUMAN]	44.29	3.74	2	1	1	1	214	23.0486	8.83643
Q86UP2	Kinectin OS=Homo sapiens GN=KTN1 PE=1 SV=1 - [KTN1_HUMAN]	44.15	1.55	1	2	2	2	1357	156.179	5.64307
Q02809	Procollagen-lysine,2-oxoglutarate 5-dioxygenase 1 OS=Homo sapiens GN=PLOD1 PE=1 SV=2 - [PLOD1_HUMAN]	44.02	2.2	1	1	1	1	727	83.4974	6.94678
Q8IZP2	Putative protein FAM10A4 OS=Homo sapiens GN=ST13P4 PE=5 SV=1 - [ST134_HUMAN]	43.96	4.17	3	1	1	1	240	27.3897	5.08447
Q9UQN3	Charged multivesicular body protein 2b OS=Homo sapiens GN=CHMP2B PE=1 SV=1 - [CHM2B_HUMAN]	43.77	4.69	1	1	1	1	213	23.8912	8.76318
Q12846	Syntaxin-4 OS=Homo sapiens GN=STX4 PE=1 SV=2 - [STX4_HUMAN]	43.74	3.03	1	1	1	1	297	34.1589	6.27783
Q9Y678	Coatomer subunit gamma OS=Homo sapiens GN=COPG PE=1 SV=1 - [COPG_HUMAN]	43.63	1.03	1	1	1	1	874	97.6555	5.46533
Q9UNF0	Protein kinase C and casein kinase substrate in neurons protein 2 OS=Homo sapiens GN=PACSIN2 PE=1 SV=2 - [PACN2_HUMAN]	43.39	1.85	1	1	1	1	486	55.7039	5.19873
P53621	Coatomer subunit alpha OS=Homo sapiens GN=COPA PE=1 SV=2 - [COPA_HUMAN]	43.21	1.96	1	2	2	2	1224	138.258	7.66455
Q02413	Desmoglein-1 OS=Homo sapiens GN=DSG1 PE=1 SV=2 - [DSG1_HUMAN]	43.19	0.67	1	1	1	1	1049	113.676	5.03369
P08237	6-phosphofructokinase, muscle type OS=Homo sapiens GN=PFKM PE=1 SV=2 - [K6PF_HUMAN]	42.79	1.92	2	1	2	2	780	85.1284	7.98682
P61254	60S ribosomal protein L26 OS=Homo sapiens GN=RPL26 PE=1 SV=1 - [RL26_HUMAN]	42.35	15.86	2	2	2	2	145	17.2475	10.5503
P62917	60S ribosomal protein L8 OS=Homo sapiens GN=RPL8 PE=1 SV=2 - [RL8_HUMAN]	42.05	4.28	1	1	1	1	257	28.0073	11.0337
Q9NR12	PDZ and LIM domain protein 7 OS=Homo sapiens GN=PDLIM7 PE=1 SV=1 - [PDLI7_HUMAN]	41.99	2.84	1	1	1	1	457	49.8126	8.41162
P10619	Lysosomal protective protein OS=Homo sapiens GN=CTSA PE=1 SV=2 - [PPGB_HUMAN]	41.9582	6.46	1	3	3	3	480	54.4311	6.60986
O75947	ATP synthase subunit d, mitochondrial OS=Homo sapiens GN=ATP5H PE=1 SV=3 - [ATP5H_HUMAN]	41.74	10.56	1	1	1	1	161	18.4795	5.30029
Q96HC4	PDZ and LIM domain protein 5 OS=Homo sapiens GN=PDLIM5 PE=1 SV=5 - [PDLI5_HUMAN]	41.67	2.35	1	1	1	1	596	63.9045	8.20654
Q9UBR2	Cathepsin Z OS=Homo sapiens GN=CTSZ PE=1 SV=1 - [CATZ_HUMAN]	41.51	3.63	1	1	1	1	303	33.8462	7.10791
Q9BWM7	Sideroflexin-3 OS=Homo sapiens GN=SFXN3 PE=1 SV=3 - [SFXN3_HUMAN]	41.39	4.05	1	1	1	1	321	35.4805	9.1001
Q01105	Protein SET OS=Homo sapiens GN=SET PE=1 SV=3 - [SET_HUMAN]	41.36	3.45	2	1	1	1	290	33.4687	4.32275
P49821	NADH dehydrogenase [ubiquinone] flavoprotein 1, mitochondrial OS=Homo sapiens GN=NDUFV1 PE=1 SV=4 - [NDUV1_HUMAN]	41.15	2.16	1	1	1	1	464	50.7848	8.20654
Q16563	Synaptophysin-like protein 1 OS=Homo sapiens GN=SYPL1 PE=1 SV=1 - [SYPL1_HUMAN]	40.98	4.25	1	1	1	1	259	28.5467	8.42627
O94925	Glutaminase kidney isoform, mitochondrial OS=Homo sapiens GN=GLS PE=1 SV=1 - [GLSK_HUMAN]	40.93	1.2	1	1	1	1	669	73.4139	7.76709
P59998	Actin-related protein 2/3 complex subunit 4 OS=Homo sapiens GN=ARPC4 PE=1 SV=3 - [ARPC4_HUMAN]	40.84	4.76	1	1	1	1	168	19.6543	8.42627
P07225	Vitamin K-dependent protein S OS=Homo sapiens GN=PROS1 PE=1 SV=1 - [PROS_HUMAN]	40.79	1.18	1	1	1	1	676	75.0739	5.66846
O75131	Copine-3 OS=Homo sapiens GN=CPNE3 PE=1 SV=1 - [CPNE3_HUMAN]	40.74	1.68	8	1	1	1	537	60.0921	5.84619
P51572	B-cell receptor-associated protein 31 OS=Homo sapiens GN=BCAP31 PE=1 SV=3 - [BAP31_HUMAN]	40.68	6.5	1	1	1	1	246	27.974	8.44092
P18621	60S ribosomal protein L17 OS=Homo sapiens GN=RPL17 PE=1 SV=3 - [RL17_HUMAN]	40.44	7.61	1	1	1	1	184	21.3833	10.1694
Q13619	Cullin-4A OS=Homo sapiens GN=CUL4A PE=1 SV=3 - [CUL4A_HUMAN]	40.05	1.45	2	1	1	1	759	87.6244	8.1333
P46778	60S ribosomal protein L21 OS=Homo sapiens GN=RPL21 PE=1 SV=2 - [RL21_HUMAN]	39.96	9.38	1	1	1	1	160	18.5531	10.4917
P20020	Plasma membrane calcium-transporting ATPase 1 OS=Homo sapiens OX=9606 GN=ATP2B1 PE=1 SV=4 - [AT2B1_HUMAN]	39.95	1.15	2	1	1	1	1220	134.6	5.90967
O14818	Proteasome subunit alpha type-7 OS=Homo sapiens GN=PSMA7 PE=1 SV=1 - [PSA7_HUMAN]	39.94	6.05	1	1	1	1	248	27.8696	8.45557
Q9Y3A6	Transmembrane emp24 domain-containing protein 5 OS=Homo sapiens GN=TMED5 PE=1 SV=1 - [TMED5_HUMAN]	39.86	5.24	1	1	1	1	229	25.9882	4.84326
O43633	Charged multivesicular body protein 2a OS=Homo sapiens GN=CHMP2A PE=1 SV=1 - [CHM2A_HUMAN]	39.74	3.6	1	1	1	1	222	25.0879	5.97314
P49720	Proteasome subunit beta type-3 OS=Homo sapiens GN=PSMB3 PE=1 SV=2 - [PSB3_HUMAN]	39.68	7.8	1	1	1	1	205	22.9335	6.55127
P30049	ATP synthase subunit delta, mitochondrial OS=Homo sapiens GN=ATP5D PE=1 SV=2 - [ATPD_HUMAN]	39.53	5.36	1	1	1	1	168	17.4792	5.49072
P02750	Leucine-rich alpha-2-glycoprotein OS=Homo sapiens GN=LRG1 PE=1 SV=2 - [A2GL_HUMAN]	39.46	1.73	3	1	1	1	347	38.1541	6.94678
P63173	60S ribosomal protein L38 OS=Homo sapiens GN=RPL38 PE=1 SV=2 - [RL38_HUMAN]	39.42	14.29	1	1	1	1	70	8.21273	10.0962
P06732	Creatine kinase M-type OS=Homo sapiens GN=CKM PE=1 SV=2 - [KCRM_HUMAN]	39.37	1.57	1	1	1	1	381	43.0739	7.25439
Q8NI35	InaD-like protein OS=Homo sapiens GN=INADL PE=1 SV=3 - [INADL_HUMAN]	38.99	0.33	1	1	1	1	1801	196.247	4.94482
P51571	Translocon-associated protein subunit delta OS=Homo sapiens GN=SSR4 PE=1 SV=1 - [SSRD_HUMAN]	38.89	10.98	1	1	1	1	173	18.9866	6.15088
Q9UBI6	Guanine nucleotide-binding protein G(I)/G(S)/G(O) subunit gamma-12 OS=Homo sapiens GN=GNG12 PE=1 SV=3 - [GBG12_HUMAN]	38.88	22.22	1	1	1	1	72	8.00117	8.96826
Q9Y394	Dehydrogenase/reductase SDR family member 7 OS=Homo sapiens GN=DHRS7 PE=1 SV=1 - [DHRS7_HUMAN]	38.21	5.9	1	1	1	1	339	38.2741	8.32373
Q93050	V-type proton ATPase 116 kDa subunit a isoform 1 OS=Homo sapiens GN=ATP6V0A1 PE=1 SV=3 - [VPP1_HUMAN]	38.2	1.31	1	1	1	1	837	96.3501	6.43018
P62841	40S ribosomal protein S15 OS=Homo sapiens GN=RPS15 PE=1 SV=2 - [RS15_HUMAN]	38.18	8.97	1	1	1	1	145	17.0292	10.3892
Q03519	Antigen peptide transporter 2 OS=Homo sapiens GN=TAP2 PE=1 SV=1 - [TAP2_HUMAN]	38.07	1.17	3	1	1	1	686	75.6158	8.01611
P13224	Platelet glycoprotein Ib beta chain OS=Homo sapiens GN=GP1BB PE=1 SV=1 - [GP1BB_HUMAN]	37.77	5.34	1	1	1	1	206	21.7038	9.30518
P19320	Vascular cell adhesion protein 1 OS=Homo sapiens GN=VCAM1 PE=1 SV=1 - [VCAM1_HUMAN]	37.54	0.95	1	1	1	1	739	81.2243	5.22412
P07948	Tyrosine-protein kinase Lyn OS=Homo sapiens GN=LYN PE=1 SV=3 - [LYN_HUMAN]	37.51	1.56	5	1	1	1	512	58.5368	7.10791
Q8NBX0	Saccharopine dehydrogenase-like oxidoreductase OS=Homo sapiens GN=SCCPDH PE=1 SV=1 - [SCPDL_HUMAN]	37.35	3.03	1	1	1	1	429	47.1215	9.14404
Q8N883	Zinc finger protein 614 OS=Homo sapiens GN=ZNF614 PE=1 SV=2 - [ZN614_HUMAN]	37.35	1.03	1	1	1	1	585	67.1715	9.0415
P09493	Tropomyosin alpha-1 chain OS=Homo sapiens GN=TPM1 PE=1 SV=2 - [TPM1_HUMAN]	37.02	3.17	2	1	1	1	284	32.6887	4.7417
P17655	Calpain-2 catalytic subunit OS=Homo sapiens GN=CAPN2 PE=1 SV=6 - [CAN2_HUMAN]	36.8	1.14	1	1	1	1	700	79.9448	4.98291
Q04756	Hepatocyte growth factor activator OS=Homo sapiens GN=HGFAC PE=1 SV=1 - [HGFA_HUMAN]	36.79	1.68	1	1	1	1	655	70.6361	7.23975
Q9Y2B0	Protein canopy homolog 2 OS=Homo sapiens GN=CNPY2 PE=1 SV=1 - [CNPY2_HUMAN]	36.71	8.79	1	1	1	1	182	20.6392	4.91943
P50570	Dynamin-2 OS=Homo sapiens GN=DNM2 PE=1 SV=2 - [DYN2_HUMAN]	36.6	1.03	1	1	1	1	870	98.0032	7.44482
P04062	Glucosylceramidase OS=Homo sapiens GN=GBA PE=1 SV=3 - [GLCM_HUMAN]	36.43	2.43	1	1	1	1	536	59.6782	7.60596
O43242	26S proteasome non-ATPase regulatory subunit 3 OS=Homo sapiens GN=PSMD3 PE=1 SV=2 - [PSMD3_HUMAN]	36.42	4.68	1	2	2	2	534	60.9395	8.44092
Q9UJS0	Calcium-binding mitochondrial carrier protein Aralar2 OS=Homo sapiens GN=SLC25A13 PE=1 SV=2 - [CMC2_HUMAN]	36.42	1.33	2	1	1	1	675	74.1286	8.6167
Q9UGM3	Deleted in malignant brain tumors 1 protein OS=Homo sapiens GN=DMBT1 PE=1 SV=2 - [DMBT1_HUMAN]	36.35	2.49	1	1	1	1	2413	260.569	5.43994
O75915	PRA1 family protein 3 OS=Homo sapiens GN=ARL6IP5 PE=1 SV=1 - [PRAF3_HUMAN]	36.25	5.85	1	1	1	1	188	21.6004	9.77393
Q9ULV4	Coronin-1C OS=Homo sapiens GN=CORO1C PE=1 SV=1 - [COR1C_HUMAN]	36.1	2.32	1	1	1	1	474	53.2151	7.07861
Q13163	Dual specificity mitogen-activated protein kinase kinase 5 OS=Homo sapiens GN=MAP2K5 PE=1 SV=2 - [MP2K5_HUMAN]	35.84	1.56	1	1	1	1	448	50.0795	6.39209
P22695	Cytochrome b-c1 complex subunit 2, mitochondrial OS=Homo sapiens GN=UQCRC2 PE=1 SV=3 - [QCR2_HUMAN]	35.78	4.19	1	1	1	1	453	48.4129	8.63135
Q9BYT8	Neurolysin, mitochondrial OS=Homo sapiens GN=NLN PE=1 SV=1 - [NEUL_HUMAN]	35.63	0.85	1	1	1	1	704	80.5997	6.63916
P31939	Bifunctional purine biosynthesis protein PURH OS=Homo sapiens GN=ATIC PE=1 SV=3 - [PUR9_HUMAN]	35.52	1.35	1	1	1	1	592	64.5753	6.7124
P39748	Flap endonuclease 1 OS=Homo sapiens GN=FEN1 PE=1 SV=1 - [FEN1_HUMAN]	35.43	1.84	1	1	1	1	380	42.5661	8.6167
P11047	Laminin subunit gamma-1 OS=Homo sapiens GN=LAMC1 PE=1 SV=3 - [LAMC1_HUMAN]	35.34	0.93	1	1	1	1	1609	177.489	5.12256
P68400	Casein kinase II subunit alpha OS=Homo sapiens GN=CSNK2A1 PE=1 SV=1 - [CSK21_HUMAN]	34.8	3.58	2	1	1	1	391	45.1148	7.73779
P48059	LIM and senescent cell antigen-like-containing domain protein 1 OS=Homo sapiens GN=LIMS1 PE=1 SV=4 - [LIMS1_HUMAN]	34.77	4.92	1	1	1	1	325	37.2258	8.04541
Q7L1Q6	Basic leucine zipper and W2 domain-containing protein 1 OS=Homo sapiens GN=BZW1 PE=1 SV=1 - [BZW1_HUMAN]	34.28	6.21	1	1	1	1	419	48.0127	5.92236
Q5JRA6	Melanoma inhibitory activity protein 3 OS=Homo sapiens GN=MIA3 PE=1 SV=1 - [MIA3_HUMAN]	33.8	0.52	1	1	1	1	1907	213.57	4.84326
P00488	Coagulation factor XIII A chain OS=Homo sapiens GN=F13A1 PE=1 SV=4 - [F13A_HUMAN]	33.58	2.19	1	1	1	1	732	83.2146	6.0874
Q99460	26S proteasome non-ATPase regulatory subunit 1 OS=Homo sapiens GN=PSMD1 PE=1 SV=2 - [PSMD1_HUMAN]	33.46	1.15	1	1	1	1	953	105.769	5.38916
Q07021	Complement component 1 Q subcomponent-binding protein, mitochondrial OS=Homo sapiens GN=C1QBP PE=1 SV=1 - [C1QBP_HUMAN]	33.43	7.09	1	1	1	1	282	31.3426	4.84326
P0CW22	40S ribosomal protein S17-like OS=Homo sapiens GN=RPS17L PE=3 SV=1 - [RS17L_HUMAN]	33.01	7.41	1	1	1	1	135	15.5404	9.84717
Q15008	26S proteasome non-ATPase regulatory subunit 6 OS=Homo sapiens GN=PSMD6 PE=1 SV=1 - [PSMD6_HUMAN]	32.83	3.34	1	1	1	1	389	45.5023	5.61768
Q15691	Microtubule-associated protein RP/EB family member 1 OS=Homo sapiens GN=MAPRE1 PE=1 SV=3 - [MARE1_HUMAN]	32.67	2.24	2	1	1	1	268	29.9802	5.13525
P36957	Dihydrolipoyllysine-residue succinyltransferase component of 2-oxoglutarate dehydrogenase complex, mitochondrial OS=Homo sapiens GN=DLST PE=1 SV=4 - [ODO2_HUMAN]	32.54	1.77	1	1	1	1	453	48.7245	8.95361
Q8IWB7	WD repeat and FYVE domain-containing protein 1 OS=Homo sapiens GN=WDFY1 PE=1 SV=1 - [WDFY1_HUMAN]	32.5	2.44	1	1	1	1	410	46.2933	7.32764
O14672	Disintegrin and metalloproteinase domain-containing protein 10 OS=Homo sapiens GN=ADAM10 PE=1 SV=1 - [ADA10_HUMAN]	32.36	1.6	1	1	1	1	748	84.0877	7.76709
Q92520	Protein FAM3C OS=Homo sapiens GN=FAM3C PE=1 SV=1 - [FAM3C_HUMAN]	32.1	3.52	1	1	1	1	227	24.6646	8.29443
Q99832	T-complex protein 1 subunit eta OS=Homo sapiens GN=CCT7 PE=1 SV=2 - [TCPH_HUMAN]	31.93	1.29	1	1	1	1	543	59.3289	7.6499
Q14108	Lysosome membrane protein 2 OS=Homo sapiens GN=SCARB2 PE=1 SV=2 - [SCRB2_HUMAN]	31.78	2.72	1	1	1	1	478	54.2555	5.13525
Q9H0K1	Serine/threonine-protein kinase SIK2 OS=Homo sapiens GN=SIK2 PE=1 SV=1 - [SIK2_HUMAN]	31.75	0.76	1	1	1	1	926	103.849	6.02393
Q96JB1	Dynein heavy chain 8, axonemal OS=Homo sapiens GN=DNAH8 PE=1 SV=2 - [DYH8_HUMAN]	31.3777	0.16	1	1	1	2	4490	514.335	6.31592
O15511	Actin-related protein 2/3 complex subunit 5 OS=Homo sapiens GN=ARPC5 PE=1 SV=3 - [ARPC5_HUMAN]	30.94	7.95	1	1	1	1	151	16.3103	5.66846
Q14258	E3 ubiquitin/ISG15 ligase TRIM25 OS=Homo sapiens GN=TRIM25 PE=1 SV=2 - [TRI25_HUMAN]	30.83	1.59	1	1	1	1	630	70.9277	8.08936
Q15629	Translocating chain-associated membrane protein 1 OS=Homo sapiens GN=TRAM1 PE=1 SV=3 - [TRAM1_HUMAN]	30.78	2.94	1	1	1	1	374	43.0438	9.62744
Q06210	Glucosamine--fructose-6-phosphate aminotransferase [isomerizing] 1 OS=Homo sapiens GN=GFPT1 PE=1 SV=3 - [GFPT1_HUMAN]	30.7	1.29	1	1	1	1	699	78.7563	7.10791
Q9HCK1	DBF4-type zinc finger-containing protein 2 OS=Homo sapiens GN=ZDBF2 PE=1 SV=3 - [ZDBF2_HUMAN]	30.58	0.25	1	1	1	1	2354	265.453	6.16357
Q08211	ATP-dependent RNA helicase A OS=Homo sapiens GN=DHX9 PE=1 SV=4 - [DHX9_HUMAN]	30.57	1.42	1	1	1	1	1270	140.869	6.84424
P30086	Phosphatidylethanolamine-binding protein 1 OS=Homo sapiens GN=PEBP1 PE=1 SV=3 - [PEBP1_HUMAN]	30.53	4.28	1	1	1	1	187	21.0437	7.53271
P02749	Beta-2-glycoprotein 1 OS=Homo sapiens GN=APOH PE=1 SV=3 - [APOH_HUMAN]	30.31	1.74	1	1	1	1	345	38.2727	7.97217
P02675	Fibrinogen beta chain OS=Homo sapiens GN=FGB PE=1 SV=2 - [FIBB_HUMAN]	30.13	1.43	1	1	1	1	491	55.8923	8.26514
Q8NBQ5	Estradiol 17-beta-dehydrogenase 11 OS=Homo sapiens GN=HSD17B11 PE=1 SV=3 - [DHB11_HUMAN]	29.8	5	1	1	1	1	300	32.9147	9.0708
Q14696	LDLR chaperone MESD OS=Homo sapiens GN=MESDC2 PE=1 SV=2 - [MESD_HUMAN]	29.73	4.27	1	1	1	1	234	26.0603	7.78174
P61619	Protein transport protein Sec61 subunit alpha isoform 1 OS=Homo sapiens GN=SEC61A1 PE=1 SV=2 - [S61A1_HUMAN]	29.64	2.31	1	1	1	1	476	52.2305	8.06006
Q14376	UDP-glucose 4-epimerase OS=Homo sapiens GN=GALE PE=1 SV=2 - [GALE_HUMAN]	29.56	2.87	1	1	1	1	348	38.2573	6.72705
Q9C0E8	Protein lunapark OS=Homo sapiens GN=LNP PE=1 SV=2 - [LNP_HUMAN]	29.37	2.1	1	1	1	1	428	47.7102	5.10986
P11177	Pyruvate dehydrogenase E1 component subunit beta, mitochondrial OS=Homo sapiens GN=PDHB PE=1 SV=3 - [ODPB_HUMAN]	29.35	2.23	1	1	1	1	359	39.208	6.65381
Q9BTV4	Transmembrane protein 43 OS=Homo sapiens GN=TMEM43 PE=1 SV=1 - [TMM43_HUMAN]	29.29	2.5	1	1	1	1	400	44.8472	8.1333
P42704	Leucine-rich PPR motif-containing protein, mitochondrial OS=Homo sapiens GN=LRPPRC PE=1 SV=3 - [LPPRC_HUMAN]	28.83	0.65	1	1	1	1	1394	157.805	6.12549
P30050	60S ribosomal protein L12 OS=Homo sapiens GN=RPL12 PE=1 SV=1 - [RL12_HUMAN]	28.6	9.7	1	1	1	1	165	17.8075	9.42236
Q969N2	GPI transamidase component PIG-T OS=Homo sapiens GN=PIGT PE=1 SV=1 - [PIGT_HUMAN]	28.51	2.08	1	1	1	1	578	65.6579	8.38232
Q14019	Coactosin-like protein OS=Homo sapiens GN=COTL1 PE=1 SV=3 - [COTL1_HUMAN]	28.51	4.93	1	1	1	1	142	15.935	5.66846
O00148	ATP-dependent RNA helicase DDX39A OS=Homo sapiens GN=DDX39A PE=1 SV=2 - [DX39A_HUMAN]	28.36	2.34	2	1	1	1	427	49.098	5.68115
Q15005	Signal peptidase complex subunit 2 OS=Homo sapiens GN=SPCS2 PE=1 SV=3 - [SPCS2_HUMAN]	28.28	3.98	1	1	1	1	226	24.9867	8.47021
Q96S97	Myeloid-associated differentiation marker OS=Homo sapiens GN=MYADM PE=1 SV=2 - [MYADM_HUMAN]	28.17	3.11	1	1	1	1	322	35.2503	8.14795
P02787	Serotransferrin OS=Homo sapiens GN=TF PE=1 SV=3 - [TRFE_HUMAN]	28.01	1.15	1	1	1	1	698	77.0136	7.12256
Q9UBC5	Unconventional myosin-Ia OS=Homo sapiens GN=MYO1A PE=1 SV=1 - [MYO1A_HUMAN]	27.82	1.63	2	1	1	1	1043	118.326	9.30518
P54727	UV excision repair protein RAD23 homolog B OS=Homo sapiens GN=RAD23B PE=1 SV=1 - [RD23B_HUMAN]	27.27	1.96	1	1	1	1	409	43.1446	4.84326
Q15404	Ras suppressor protein 1 OS=Homo sapiens GN=RSU1 PE=1 SV=3 - [RSU1_HUMAN]	27.22	6.14	1	1	1	1	277	31.5207	8.646
Q02241	Kinesin-like protein KIF23 OS=Homo sapiens GN=KIF23 PE=1 SV=3 - [KIF23_HUMAN]	26.96	1.67	1	1	1	1	960	109.99	8.51416
Q9H5V8	CUB domain-containing protein 1 OS=Homo sapiens GN=CDCP1 PE=1 SV=3 - [CDCP1_HUMAN]	26.96	1.2	1	1	1	1	836	92.8724	7.95752
P05386	60S acidic ribosomal protein P1 OS=Homo sapiens GN=RPLP1 PE=1 SV=1 - [RLA1_HUMAN]	26.94	14.04	1	1	1	1	114	11.5067	4.32275
Q9H6S3	Epidermal growth factor receptor kinase substrate 8-like protein 2 OS=Homo sapiens GN=EPS8L2 PE=1 SV=2 - [ES8L2_HUMAN]	26.72	2.8	1	1	1	1	715	80.5701	6.84424
Q13586	Stromal interaction molecule 1 OS=Homo sapiens GN=STIM1 PE=1 SV=3 - [STIM1_HUMAN]	26.18	1.61	1	1	1	1	685	77.3753	6.66846
Q9Y6V0	Protein piccolo OS=Homo sapiens OX=9606 GN=PCLO PE=1 SV=5 - [PCLO_HUMAN]	25.79	0.18	1	1	1	4	5142	560.355	6.46826
Q14103	Heterogeneous nuclear ribonucleoprotein D0 OS=Homo sapiens GN=HNRNPD PE=1 SV=1 - [HNRPD_HUMAN]	25.79	2.25	2	1	1	1	355	38.4103	7.81104
Q8TBX8	Phosphatidylinositol-5-phosphate 4-kinase type-2 gamma OS=Homo sapiens GN=PIP4K2C PE=1 SV=3 - [PI42C_HUMAN]	25.45	3.33	1	1	1	1	421	47.2701	6.84424
O00151	PDZ and LIM domain protein 1 OS=Homo sapiens GN=PDLIM1 PE=1 SV=4 - [PDLI1_HUMAN]	25.41	4.56	1	1	1	1	329	36.049	7.02002
Q03181	Peroxisome proliferator-activated receptor delta OS=Homo sapiens GN=PPARD PE=1 SV=1 - [PPARD_HUMAN]	25.29	1.59	1	1	1	1	441	49.8712	7.59131
P78527	DNA-dependent protein kinase catalytic subunit OS=Homo sapiens GN=PRKDC PE=1 SV=3 - [PRKDC_HUMAN]	25.14	0.17	1	1	1	1	4128	468.788	7.12256
P62191	26S protease regulatory subunit 4 OS=Homo sapiens GN=PSMC1 PE=1 SV=1 - [PRS4_HUMAN]	24.81	2.05	1	1	1	1	440	49.1537	6.21436
Q16851	UTP--glucose-1-phosphate uridylyltransferase OS=Homo sapiens GN=UGP2 PE=1 SV=5 - [UGPA_HUMAN]	24.4	2.36	1	1	1	1	508	56.9047	8.14795
P12270	Nucleoprotein TPR OS=Homo sapiens GN=TPR PE=1 SV=3 - [TPR_HUMAN]	24.36	0.51	1	1	1	1	2363	267.131	5.021
P07954	Fumarate hydratase, mitochondrial OS=Homo sapiens GN=FH PE=1 SV=3 - [FUMH_HUMAN]	24.33	2.16	1	1	1	1	510	54.6022	8.76318
O00116	Alkyldihydroxyacetonephosphate synthase, peroxisomal OS=Homo sapiens GN=AGPS PE=1 SV=1 - [ADAS_HUMAN]	24.27	2.58	1	1	1	1	658	72.8658	7.34229
Q9Y265	RuvB-like 1 OS=Homo sapiens GN=RUVBL1 PE=1 SV=1 - [RUVB1_HUMAN]	24.03	2.41	1	1	1	1	456	50.1963	6.41748
O75955	Flotillin-1 OS=Homo sapiens GN=FLOT1 PE=1 SV=3 - [FLOT1_HUMAN]	23.99	2.58	1	1	1	1	427	47.3256	7.48877
P62910	60S ribosomal protein L32 OS=Homo sapiens GN=RPL32 PE=1 SV=2 - [RL32_HUMAN]	23.94	5.19	1	1	1	1	135	15.8498	11.3267
P46779	60S ribosomal protein L28 OS=Homo sapiens GN=RPL28 PE=1 SV=3 - [RL28_HUMAN]	23.86	8.03	1	1	1	1	137	15.7377	12.0151
Q9Y305	Acyl-coenzyme A thioesterase 9, mitochondrial OS=Homo sapiens GN=ACOT9 PE=1 SV=2 - [ACOT9_HUMAN]	23.81	2.28	1	1	1	1	439	49.8695	8.60205
P47985	Cytochrome b-c1 complex subunit Rieske, mitochondrial OS=Homo sapiens GN=UQCRFS1 PE=1 SV=2 - [UCRI_HUMAN]	23.8	2.55	2	1	1	1	274	29.6494	8.32373
Q14247	Src substrate cortactin OS=Homo sapiens GN=CTTN PE=1 SV=2 - [SRC8_HUMAN]	23.61	2.73	1	1	1	1	550	61.5485	5.40186
Q9NVJ2	ADP-ribosylation factor-like protein 8B OS=Homo sapiens GN=ARL8B PE=1 SV=1 - [ARL8B_HUMAN]	23.21	4.84	1	1	1	1	186	21.5251	8.42627
Q969H8	UPF0556 protein C19orf10 OS=Homo sapiens GN=C19orf10 PE=1 SV=1 - [CS010_HUMAN]	23.07	5.2	1	1	1	1	173	18.7833	6.68311
Q7L9L4	MOB kinase activator 1B OS=Homo sapiens GN=MOB1B PE=1 SV=3 - [MOB1B_HUMAN]	22.64	5.09	2	1	1	1	216	25.0746	6.72705
O75844	CAAX prenyl protease 1 homolog OS=Homo sapiens GN=ZMPSTE24 PE=1 SV=2 - [FACE1_HUMAN]	22.2	1.68	1	1	1	1	475	54.7775	7.48877
P84098	60S ribosomal protein L19 OS=Homo sapiens GN=RPL19 PE=1 SV=1 - [RL19_HUMAN]	22.17	4.08	1	1	1	1	196	23.4512	11.4731
P60842	Eukaryotic initiation factor 4A-I OS=Homo sapiens GN=EIF4A1 PE=1 SV=1 - [IF4A1_HUMAN]	21.55	2.22	1	1	1	1	406	46.1246	5.47803
Q00341	Vigilin OS=Homo sapiens GN=HDLBP PE=1 SV=2 - [VIGLN_HUMAN]	21.54	1.5	1	1	1	1	1268	141.368	6.87354
P22314	Ubiquitin-like modifier-activating enzyme 1 OS=Homo sapiens GN=UBA1 PE=1 SV=3 - [UBA1_HUMAN]	21.24	0.76	1	1	1	1	1058	117.774	5.75732
O14967	Calmegin OS=Homo sapiens GN=CLGN PE=1 SV=1 - [CLGN_HUMAN]	21.2	1.8	1	1	1	1	610	69.9944	4.69092
P09669	Cytochrome c oxidase subunit 6C OS=Homo sapiens GN=COX6C PE=1 SV=2 - [COX6C_HUMAN]	21.17	9.33	1	1	1	1	75	8.77569	10.3892
P61421	V-type proton ATPase subunit d 1 OS=Homo sapiens GN=ATP6V0D1 PE=1 SV=1 - [VA0D1_HUMAN]	20.94	1.99	1	1	1	1	351	40.3032	4.99561
O14787	Transportin-2 OS=Homo sapiens GN=TNPO2 PE=1 SV=3 - [TNPO2_HUMAN]	20.76	1	2	1	1	1	897	101.322	5.0083
Q92820	Gamma-glutamyl hydrolase OS=Homo sapiens GN=GGH PE=1 SV=2 - [GGH_HUMAN]	20.46	3.14	1	1	1	1	318	35.9412	7.10791
P06744	Glucose-6-phosphate isomerase OS=Homo sapiens GN=GPI PE=1 SV=4 - [G6PI_HUMAN]	20.21	1.43	1	1	1	1	558	63.1072	8.32373
Q9UNE2	Rab effector Noc2 OS=Homo sapiens GN=RPH3AL PE=1 SV=1 - [RPH3L_HUMAN]	15.68	1.59	1	1	1	1	315	34.4423	8.98291

## Sheet: HCV-29 Biol rep 1 Tech rep 3
Proteins identified in HCV-29 ectosomes (Biological replicate 1 / Technical replicate 3)
Accession	Description	Score	Coverage	# Proteins	# Unique Peptides	# Peptides	# PSMs	# AAs	MW [kDa]	calc. pI
P02751	Fibronectin OS=Homo sapiens OX=9606 GN=FN1 PE=1 SV=5 - [FINC_HUMAN]	13145.5	55.67	1	81	81	330	2477	272.15	5.50342
P35579	Myosin-9 OS=Homo sapiens GN=MYH9 PE=1 SV=4 - [MYH9_HUMAN]	5463.49	43.11	12	60	69	116	1960	226.392	5.60498
P21333	Filamin-A OS=Homo sapiens GN=FLNA PE=1 SV=4 - [FLNA_HUMAN]	2515.56	29.92	2	47	51	62	2647	280.564	6.06201
P13645	Keratin, type I cytoskeletal 10 OS=Homo sapiens GN=KRT10 PE=1 SV=6 - [K1C10_HUMAN]	1767.9	49.49	15	22	25	38	584	58.7917	5.21143
Q9Y490	Talin-1 OS=Homo sapiens GN=TLN1 PE=1 SV=3 - [TLN1_HUMAN]	1669.17	18.54	2	33	33	35	2541	269.599	6.07471
P60709	Actin, cytoplasmic 1 OS=Homo sapiens GN=ACTB PE=1 SV=1 - [ACTB_HUMAN]	1664.01	60	7	1	15	42	375	41.7097	5.47803
P63261	Actin, cytoplasmic 2 OS=Homo sapiens GN=ACTG1 PE=1 SV=1 - [ACTG_HUMAN]	1579.57	60	7	1	15	41	375	41.7658	5.47803
P02768	Serum albumin OS=Homo sapiens GN=ALB PE=1 SV=2 - [ALBU_HUMAN]	1467.58	8.87	1	8	8	75	609	69.3215	6.27783
P12111	Collagen alpha-3(VI) chain OS=Homo sapiens GN=COL6A3 PE=1 SV=5 - [CO6A3_HUMAN]	1455.21	15.14	1	36	36	37	3177	343.457	6.68311
P04264	Keratin, type II cytoskeletal 1 OS=Homo sapiens GN=KRT1 PE=1 SV=6 - [K2C1_HUMAN]	1438.34	40.68	3	19	23	35	644	65.999	8.11865
P07237	Protein disulfide-isomerase OS=Homo sapiens GN=P4HB PE=1 SV=3 - [PDIA1_HUMAN]	1419.72	55.71	1	22	22	35	508	57.0807	4.86865
Q00610	Clathrin heavy chain 1 OS=Homo sapiens GN=CLTC PE=1 SV=5 - [CLH1_HUMAN]	1401.24	23.88	2	28	28	35	1675	191.493	5.69385
P14625	Endoplasmin OS=Homo sapiens GN=HSP90B1 PE=1 SV=1 - [ENPL_HUMAN]	1274.86	33.25	3	23	24	36	803	92.4113	4.84326
P11021	78 kDa glucose-regulated protein OS=Homo sapiens GN=HSPA5 PE=1 SV=2 - [GRP78_HUMAN]	1268.93	47.09	2	23	25	39	654	72.2884	5.16064
P35908	Keratin, type II cytoskeletal 2 epidermal OS=Homo sapiens GN=KRT2 PE=1 SV=2 - [K22E_HUMAN]	1266.38	40.53	11	16	22	27	639	65.3932	8.00146
P24821	Tenascin OS=Homo sapiens GN=TNC PE=1 SV=3 - [TENA_HUMAN]	1224.62	19.22	1	29	29	32	2201	240.7	4.89404
P35527	Keratin, type I cytoskeletal 9 OS=Homo sapiens GN=KRT9 PE=1 SV=3 - [K1C9_HUMAN]	1212.23	48.64	1	17	17	29	623	62.0268	5.23682
P12814	Alpha-actinin-1 OS=Homo sapiens GN=ACTN1 PE=1 SV=2 - [ACTN1_HUMAN]	1204.59	34.42	2	17	25	34	892	102.993	5.41455
P13667	Protein disulfide-isomerase A4 OS=Homo sapiens GN=PDIA4 PE=1 SV=2 - [PDIA4_HUMAN]	1140.75	46.98	3	26	26	31	645	72.887	5.07178
P07355	Annexin A2 OS=Homo sapiens GN=ANXA2 PE=1 SV=2 - [ANXA2_HUMAN]	1077.14	62.83	2	19	19	26	339	38.5798	7.75244
P07437	Tubulin beta chain OS=Homo sapiens GN=TUBB PE=1 SV=2 - [TBB5_HUMAN]	1048.62	57.88	2	4	17	30	444	49.639	4.89404
P14618	Pyruvate kinase isozymes M1/M2 OS=Homo sapiens GN=PKM2 PE=1 SV=4 - [KPYM_HUMAN]	1001.14	47.27	2	18	18	25	531	57.9	7.84033
P68371	Tubulin beta-4B chain OS=Homo sapiens GN=TUBB4B PE=1 SV=1 - [TBB4B_HUMAN]	988.313	55.06	6	4	17	28	445	49.799	4.89404
P11142	Heat shock cognate 71 kDa protein OS=Homo sapiens GN=HSPA8 PE=1 SV=1 - [HSP7C_HUMAN]	972.783	36.53	2	14	17	24	646	70.8542	5.51611
O00468	Agrin OS=Homo sapiens OX=9606 GN=AGRN PE=1 SV=6 - [AGRIN_HUMAN]	939.904	16.73	1	26	26	26	2068	217.179	6.39209
Q07065	Cytoskeleton-associated protein 4 OS=Homo sapiens GN=CKAP4 PE=1 SV=2 - [CKAP4_HUMAN]	928.875	29.73	1	15	15	19	602	65.9827	5.92236
P10809	60 kDa heat shock protein, mitochondrial OS=Homo sapiens GN=HSPD1 PE=1 SV=2 - [CH60_HUMAN]	897.625	34.55	1	14	14	17	573	61.0164	5.87158
P30101	Protein disulfide-isomerase A3 OS=Homo sapiens GN=PDIA3 PE=1 SV=4 - [PDIA3_HUMAN]	897.181	36.63	1	15	15	20	505	56.7468	6.354
Q9BQE3	Tubulin alpha-1C chain OS=Homo sapiens GN=TUBA1C PE=1 SV=1 - [TBA1C_HUMAN]	882.157	42.09	7	5	13	21	449	49.8635	5.09717
P68366	Tubulin alpha-4A chain OS=Homo sapiens GN=TUBA4A PE=1 SV=1 - [TBA4A_HUMAN]	861.321	42.19	3	5	13	21	448	49.8924	5.05908
P02545	Prelamin-A/C OS=Homo sapiens GN=LMNA PE=1 SV=1 - [LMNA_HUMAN]	858.706	33.73	1	21	21	22	664	74.0947	7.02002
P25705	ATP synthase subunit alpha, mitochondrial OS=Homo sapiens GN=ATP5A1 PE=1 SV=1 - [ATPA_HUMAN]	849.169	30.2	1	14	14	18	553	59.7136	9.12939
P06576	ATP synthase subunit beta, mitochondrial OS=Homo sapiens GN=ATP5B PE=1 SV=3 - [ATPB_HUMAN]	844.461	38	1	14	14	22	529	56.5246	5.40186
P08670	Vimentin OS=Homo sapiens GN=VIM PE=1 SV=4 - [VIME_HUMAN]	794.577	47.21	7	19	19	22	466	53.6191	5.12256
P35580	Myosin-10 OS=Homo sapiens GN=MYH10 PE=1 SV=3 - [MYH10_HUMAN]	749.569	6.33	10	1	10	18	1976	228.858	5.5415
P27797	Calreticulin OS=Homo sapiens GN=CALR PE=1 SV=1 - [CALR_HUMAN]	745.837	52.76	1	13	13	20	417	48.1118	4.43701
P07900	Heat shock protein HSP 90-alpha OS=Homo sapiens GN=HSP90AA1 PE=1 SV=5 - [HS90A_HUMAN]	745.21	23.91	8	10	19	22	732	84.6067	5.021
P08238	Heat shock protein HSP 90-beta OS=Homo sapiens GN=HSP90AB1 PE=1 SV=4 - [HS90B_HUMAN]	728.537	22.38	6	8	17	20	724	83.2121	5.03369
P05106	Integrin beta-3 OS=Homo sapiens GN=ITGB3 PE=1 SV=2 - [ITB3_HUMAN]	711.062	19.04	1	12	12	15	788	87.0004	5.23682
Q15149	Plectin OS=Homo sapiens GN=PLEC PE=1 SV=3 - [PLEC_HUMAN]	684.847	5.66	1	23	23	23	4684	531.466	5.96045
P21980	Protein-glutamine gamma-glutamyltransferase 2 OS=Homo sapiens GN=TGM2 PE=1 SV=2 - [TGM2_HUMAN]	683.937	24.45	1	14	14	16	687	77.2797	5.22412
P63267	Actin, gamma-enteric smooth muscle OS=Homo sapiens GN=ACTG2 PE=1 SV=1 - [ACTH_HUMAN]	669.46	21.28	5	1	7	24	376	41.8498	5.47803
O43707	Alpha-actinin-4 OS=Homo sapiens GN=ACTN4 PE=1 SV=2 - [ACTN4_HUMAN]	651.403	18.33	1	7	15	19	911	104.788	5.43994
P26038	Moesin OS=Homo sapiens GN=MSN PE=1 SV=3 - [MOES_HUMAN]	649.722	32.06	1	9	17	23	577	67.7778	6.40479
Q15084	Protein disulfide-isomerase A6 OS=Homo sapiens GN=PDIA6 PE=1 SV=1 - [PDIA6_HUMAN]	631.979	26.59	1	8	8	12	440	48.0913	5.08447
P06733	Alpha-enolase OS=Homo sapiens GN=ENO1 PE=1 SV=2 - [ENOA_HUMAN]	630.608	31.57	2	7	10	13	434	47.1393	7.38623
P04406	Glyceraldehyde-3-phosphate dehydrogenase OS=Homo sapiens GN=GAPDH PE=1 SV=3 - [G3P_HUMAN]	622.532	41.19	2	9	9	16	335	36.0304	8.45557
P08758	Annexin A5 OS=Homo sapiens GN=ANXA5 PE=1 SV=2 - [ANXA5_HUMAN]	618.256	42.19	1	10	11	12	320	35.9144	5.04639
P08133	Annexin A6 OS=Homo sapiens GN=ANXA6 PE=1 SV=3 - [ANXA6_HUMAN]	612.806	28.23	1	16	16	17	673	75.8256	5.60498
P00338	L-lactate dehydrogenase A chain OS=Homo sapiens GN=LDHA PE=1 SV=2 - [LDHA_HUMAN]	521.886	42.47	4	12	14	17	332	36.6654	8.26514
P27824	Calnexin OS=Homo sapiens GN=CANX PE=1 SV=2 - [CALX_HUMAN]	519.589	17.23	1	8	8	13	592	67.5259	4.60205
P21589	5'-nucleotidase OS=Homo sapiens GN=NT5E PE=1 SV=1 - [5NTD_HUMAN]	514.11	21.6	1	9	9	12	574	63.3275	7.03467
O00299	Chloride intracellular channel protein 1 OS=Homo sapiens GN=CLIC1 PE=1 SV=4 - [CLIC1_HUMAN]	500.446	59.75	1	10	10	11	241	26.9057	5.17334
P04843	Dolichyl-diphosphooligosaccharide--protein glycosyltransferase subunit 1 OS=Homo sapiens GN=RPN1 PE=1 SV=1 - [RPN1_HUMAN]	499.905	19.6	1	10	10	12	607	68.5268	6.37939
P15311	Ezrin OS=Homo sapiens GN=EZR PE=1 SV=4 - [EZRI_HUMAN]	492.823	18.6	1	2	11	17	586	69.3697	6.26514
Q15582	Transforming growth factor-beta-induced protein ig-h3 OS=Homo sapiens GN=TGFBI PE=1 SV=1 - [BGH3_HUMAN]	481.698	21.38	1	13	13	16	683	74.634	7.7085
P31946	14-3-3 protein beta/alpha OS=Homo sapiens GN=YWHAB PE=1 SV=3 - [1433B_HUMAN]	477.032	45.12	2	6	8	10	246	28.0648	4.83057
P21796	Voltage-dependent anion-selective channel protein 1 OS=Homo sapiens GN=VDAC1 PE=1 SV=2 - [VDAC1_HUMAN]	475.62	49.12	1	9	10	12	283	30.7536	8.54346
P04083	Annexin A1 OS=Homo sapiens GN=ANXA1 PE=1 SV=2 - [ANXA1_HUMAN]	474.5	34.39	1	9	9	10	346	38.69	7.02002
P06748	Nucleophosmin OS=Homo sapiens GN=NPM1 PE=1 SV=2 - [NPM_HUMAN]	471.802	22.79	2	5	5	10	294	32.5548	4.77979
P62258	14-3-3 protein epsilon OS=Homo sapiens GN=YWHAE PE=1 SV=1 - [1433E_HUMAN]	471.06	35.69	2	6	8	11	255	29.1554	4.7417
P01024	Complement C3 OS=Homo sapiens GN=C3 PE=1 SV=2 - [CO3_HUMAN]	465.922	6.19	1	9	9	13	1663	187.03	6.40479
P49755	Transmembrane emp24 domain-containing protein 10 OS=Homo sapiens GN=TMED10 PE=1 SV=2 - [TMEDA_HUMAN]	453.994	31.51	1	5	5	9	219	24.96	7.44482
P27487	Dipeptidyl peptidase 4 OS=Homo sapiens GN=DPP4 PE=1 SV=2 - [DPP4_HUMAN]	450.186	20.23	1	13	13	13	766	88.2225	6.03662
P00734	Prothrombin OS=Homo sapiens GN=F2 PE=1 SV=2 - [THRB_HUMAN]	448.957	9	1	6	6	8	622	69.9921	5.89697
P19367	Hexokinase-1 OS=Homo sapiens GN=HK1 PE=1 SV=3 - [HXK1_HUMAN]	441.526	13.09	3	11	11	12	917	102.42	6.80029
O75369	Filamin-B OS=Homo sapiens GN=FLNB PE=1 SV=2 - [FLNB_HUMAN]	433.214	4.8	1	6	10	12	2602	277.99	5.73193
P68104	Elongation factor 1-alpha 1 OS=Homo sapiens GN=EEF1A1 PE=1 SV=1 - [EF1A1_HUMAN]	433.099	22.29	3	7	7	12	462	50.1091	9.01221
P61204	ADP-ribosylation factor 3 OS=Homo sapiens GN=ARF3 PE=1 SV=2 - [ARF3_HUMAN]	430.161	47.51	3	5	7	10	181	20.5877	7.43018
P00558	Phosphoglycerate kinase 1 OS=Homo sapiens GN=PGK1 PE=1 SV=3 - [PGK1_HUMAN]	429.903	33.33	2	11	11	12	417	44.5861	8.104
P23528	Cofilin-1 OS=Homo sapiens GN=CFL1 PE=1 SV=3 - [COF1_HUMAN]	424.268	47.59	1	7	7	9	166	18.4907	8.08936
P08582	Melanotransferrin OS=Homo sapiens GN=MFI2 PE=1 SV=2 - [TRFM_HUMAN]	418.15	16.4	1	9	9	11	738	80.1633	5.93506
P08779	Keratin, type I cytoskeletal 16 OS=Homo sapiens GN=KRT16 PE=1 SV=4 - [K1C16_HUMAN]	417.793	13.11	11	2	6	10	473	51.2362	5.04639
P69905	Hemoglobin subunit alpha OS=Homo sapiens GN=HBA1 PE=1 SV=2 - [HBA_HUMAN]	416.475	42.96	2	6	6	18	142	15.2479	8.67529
P63104	14-3-3 protein zeta/delta OS=Homo sapiens GN=YWHAZ PE=1 SV=1 - [1433Z_HUMAN]	416.332	33.06	2	4	6	9	245	27.7277	4.79248
P35241	Radixin OS=Homo sapiens GN=RDX PE=1 SV=1 - [RADI_HUMAN]	415.732	19.21	1	2	11	16	583	68.5214	6.3667
P19105	Myosin regulatory light chain 12A OS=Homo sapiens GN=MYL12A PE=1 SV=2 - [ML12A_HUMAN]	412.136	46.2	2	3	8	13	171	19.7815	4.80518
P06396	Gelsolin OS=Homo sapiens GN=GSN PE=1 SV=1 - [GELS_HUMAN]	406.109	12.15	1	9	9	10	782	85.6442	6.27783
Q96HE7	ERO1-like protein alpha OS=Homo sapiens GN=ERO1L PE=1 SV=2 - [ERO1A_HUMAN]	405.096	25.21	1	9	9	9	468	54.3581	5.68115
P60660	Myosin light polypeptide 6 OS=Homo sapiens GN=MYL6 PE=1 SV=2 - [MYL6_HUMAN]	402.432	63.58	4	9	9	12	151	16.9191	4.65283
O43852	Calumenin OS=Homo sapiens GN=CALU PE=1 SV=2 - [CALU_HUMAN]	400.917	32.38	1	7	7	9	315	37.0835	4.64014
P02533	Keratin, type I cytoskeletal 14 OS=Homo sapiens GN=KRT14 PE=1 SV=4 - [K1C14_HUMAN]	385.718	12.29	12	2	7	11	472	51.5294	5.16064
P05023	Sodium/potassium-transporting ATPase subunit alpha-1 OS=Homo sapiens GN=ATP1A1 PE=1 SV=1 - [AT1A1_HUMAN]	379.954	10.07	6	9	9	11	1023	112.824	5.49072
P04899	Guanine nucleotide-binding protein G(i) subunit alpha-2 OS=Homo sapiens GN=GNAI2 PE=1 SV=3 - [GNAI2_HUMAN]	369.065	28.17	10	7	8	9	355	40.4251	5.5415
P24844	Myosin regulatory light polypeptide 9 OS=Homo sapiens GN=MYL9 PE=1 SV=4 - [MYL9_HUMAN]	368.094	39.53	1	1	6	11	172	19.8144	4.91943
Q14697	Neutral alpha-glucosidase AB OS=Homo sapiens GN=GANAB PE=1 SV=3 - [GANAB_HUMAN]	360.639	18.54	1	14	14	14	944	106.807	6.13818
Q9BUF5	Tubulin beta-6 chain OS=Homo sapiens GN=TUBB6 PE=1 SV=1 - [TBB6_HUMAN]	353.753	25.78	1	5	9	12	446	49.825	4.88135
P13796	Plastin-2 OS=Homo sapiens GN=LCP1 PE=1 SV=6 - [PLSL_HUMAN]	350.882	17.54	1	7	9	11	627	70.2439	5.42725
P61224	Ras-related protein Rap-1b OS=Homo sapiens GN=RAP1B PE=1 SV=1 - [RAP1B_HUMAN]	350.7	33.15	2	3	6	10	184	20.8116	5.78271
P05161	Ubiquitin-like protein ISG15 OS=Homo sapiens GN=ISG15 PE=1 SV=5 - [ISG15_HUMAN]	346.378	36.97	1	5	5	8	165	17.8763	7.44482
P22626	Heterogeneous nuclear ribonucleoproteins A2/B1 OS=Homo sapiens GN=HNRNPA2B1 PE=1 SV=2 - [ROA2_HUMAN]	345.682	21.25	2	5	6	8	353	37.4067	8.95361
P13647	Keratin, type II cytoskeletal 5 OS=Homo sapiens GN=KRT5 PE=1 SV=3 - [K2C5_HUMAN]	341.735	20.51	7	8	12	12	590	62.34	7.73779
Q14204	Cytoplasmic dynein 1 heavy chain 1 OS=Homo sapiens GN=DYNC1H1 PE=1 SV=5 - [DYHC1_HUMAN]	339.802	2.52	1	10	10	10	4646	532.072	6.40479
P01023	Alpha-2-macroglobulin OS=Homo sapiens GN=A2M PE=1 SV=3 - [A2MG_HUMAN]	338.492	6.72	1	6	8	13	1474	163.188	6.45557
P02774	Vitamin D-binding protein OS=Homo sapiens OX=9606 GN=GC PE=1 SV=2 - [VTDB_HUMAN]	334.617	8.44	1	3	3	6	474	52.8829	5.45264
Q9Y4L1	Hypoxia up-regulated protein 1 OS=Homo sapiens GN=HYOU1 PE=1 SV=1 - [HYOU1_HUMAN]	330.516	10.31	1	7	7	7	999	111.266	5.22412
Q06033	Inter-alpha-trypsin inhibitor heavy chain H3 OS=Homo sapiens GN=ITIH3 PE=1 SV=2 - [ITIH3_HUMAN]	324.816	4.72	1	5	5	9	890	99.7865	5.74463
P51991	Heterogeneous nuclear ribonucleoprotein A3 OS=Homo sapiens GN=HNRNPA3 PE=1 SV=2 - [ROA3_HUMAN]	323.418	28.57	2	7	8	11	378	39.5706	9.01221
P07996	Thrombospondin-1 OS=Homo sapiens GN=THBS1 PE=1 SV=2 - [TSP1_HUMAN]	319.647	8.8	3	9	9	9	1170	129.3	4.94482
P05787	Keratin, type II cytoskeletal 8 OS=Homo sapiens GN=KRT8 PE=1 SV=7 - [K2C8_HUMAN]	319.045	19.67	9	7	9	9	483	53.6711	5.59229
Q99623	Prohibitin-2 OS=Homo sapiens GN=PHB2 PE=1 SV=2 - [PHB2_HUMAN]	318.323	26.42	1	7	7	7	299	33.2759	9.83252
P26006	Integrin alpha-3 OS=Homo sapiens GN=ITGA3 PE=1 SV=5 - [ITA3_HUMAN]	312.499	7.61	1	7	7	9	1051	116.538	6.771
P12259	Coagulation factor V OS=Homo sapiens GN=F5 PE=1 SV=4 - [FA5_HUMAN]	311.026	4.14	1	9	9	10	2224	251.546	6.04932
P61978	Heterogeneous nuclear ribonucleoprotein K OS=Homo sapiens GN=HNRNPK PE=1 SV=1 - [HNRPK_HUMAN]	307.692	18.14	1	7	7	9	463	50.9444	5.5415
P23396	40S ribosomal protein S3 OS=Homo sapiens GN=RPS3 PE=1 SV=2 - [RS3_HUMAN]	303.918	33.74	1	8	8	9	243	26.6714	9.65674
Q01813	6-phosphofructokinase type C OS=Homo sapiens GN=PFKP PE=1 SV=2 - [K6PP_HUMAN]	303.294	12.88	1	8	9	12	784	85.5415	7.54736
P13929	Beta-enolase OS=Homo sapiens GN=ENO3 PE=1 SV=5 - [ENOB_HUMAN]	297.692	12.21	2	1	4	5	434	46.9573	7.7085
P05141	ADP/ATP translocase 2 OS=Homo sapiens GN=SLC25A5 PE=1 SV=7 - [ADT2_HUMAN]	295.357	30.2	3	3	9	10	298	32.8312	9.68604
Q6YHK3	CD109 antigen OS=Homo sapiens GN=CD109 PE=1 SV=2 - [CD109_HUMAN]	294.88	10.87	1	11	11	11	1445	161.587	5.84619
P62805	Histone H4 OS=Homo sapiens GN=HIST1H4A PE=1 SV=2 - [H4_HUMAN]	286.291	41.75	1	5	5	8	103	11.3604	11.356
P01889	HLA class I histocompatibility antigen, B-7 alpha chain OS=Homo sapiens GN=HLA-B PE=1 SV=3 - [1B07_HUMAN]	285.853	20.17	2	1	5	9	362	40.435	5.84619
P27348	14-3-3 protein theta OS=Homo sapiens GN=YWHAQ PE=1 SV=1 - [1433T_HUMAN]	277.025	20.82	2	2	4	7	245	27.7468	4.77979
P08107	Heat shock 70 kDa protein 1A/1B OS=Homo sapiens GN=HSPA1A PE=1 SV=5 - [HSP71_HUMAN]	273.639	13.57	2	5	7	7	641	70.009	5.65576
P51149	Ras-related protein Rab-7a OS=Homo sapiens GN=RAB7A PE=1 SV=1 - [RAB7A_HUMAN]	273.285	35.27	1	6	6	7	207	23.4748	6.69775
P10321	HLA class I histocompatibility antigen, Cw-7 alpha chain OS=Homo sapiens GN=HLA-C PE=1 SV=3 - [1C07_HUMAN]	273.218	21.04	1	1	5	8	366	40.6229	6.03662
P18206	Vinculin OS=Homo sapiens GN=VCL PE=1 SV=4 - [VINC_HUMAN]	272.89	7.94	1	7	7	8	1134	123.722	5.65576
P09525	Annexin A4 OS=Homo sapiens GN=ANXA4 PE=1 SV=4 - [ANXA4_HUMAN]	272.549	17.87	1	4	5	5	319	35.8601	6.12549
Q6NZI2	Polymerase I and transcript release factor OS=Homo sapiens GN=PTRF PE=1 SV=1 - [PTRF_HUMAN]	269.39	11.03	1	3	3	4	390	43.4498	5.60498
P17301	Integrin alpha-2 OS=Homo sapiens GN=ITGA2 PE=1 SV=1 - [ITA2_HUMAN]	268.402	5.59	1	5	5	5	1181	129.214	5.31299
P07737	Profilin-1 OS=Homo sapiens GN=PFN1 PE=1 SV=2 - [PROF1_HUMAN]	268.147	53.57	1	5	5	7	140	15.0446	8.26514
Q9NQC3	Reticulon-4 OS=Homo sapiens GN=RTN4 PE=1 SV=2 - [RTN4_HUMAN]	266.5	3.44	1	3	3	4	1192	129.851	4.50049
P04259	Keratin, type II cytoskeletal 6B OS=Homo sapiens GN=KRT6B PE=1 SV=5 - [K2C6B_HUMAN]	265.972	12.59	7	1	7	7	564	60.0303	8.00146
P08865	40S ribosomal protein SA OS=Homo sapiens GN=RPSA PE=1 SV=4 - [RSSA_HUMAN]	264.1	26.1	1	5	5	5	295	32.8334	4.86865
Q9NZM1	Myoferlin OS=Homo sapiens GN=MYOF PE=1 SV=1 - [MYOF_HUMAN]	263.219	5.34	2	8	8	8	2061	234.561	6.17627
P50990	T-complex protein 1 subunit theta OS=Homo sapiens GN=CCT8 PE=1 SV=4 - [TCPQ_HUMAN]	263.107	13.14	1	6	6	6	548	59.5825	5.60498
P62701	40S ribosomal protein S4, X isoform OS=Homo sapiens GN=RPS4X PE=1 SV=2 - [RS4X_HUMAN]	261.06	30.42	2	4	8	10	263	29.5791	10.1548
P12956	X-ray repair cross-complementing protein 6 OS=Homo sapiens GN=XRCC6 PE=1 SV=2 - [XRCC6_HUMAN]	260.154	13.79	1	7	7	7	609	69.7991	6.63916
P07910	Heterogeneous nuclear ribonucleoproteins C1/C2 OS=Homo sapiens GN=HNRNPC PE=1 SV=4 - [HNRPC_HUMAN]	257.282	15.69	4	4	4	4	306	33.6495	5.08447
P06756	Integrin alpha-V OS=Homo sapiens GN=ITGAV PE=1 SV=2 - [ITAV_HUMAN]	257.144	10.78	1	8	8	8	1048	115.964	5.68115
P08473	Neprilysin OS=Homo sapiens GN=MME PE=1 SV=2 - [NEP_HUMAN]	256.228	13.73	1	10	10	10	750	85.4599	5.73193
Q9H444	Charged multivesicular body protein 4b OS=Homo sapiens GN=CHMP4B PE=1 SV=1 - [CHM4B_HUMAN]	255.881	28.13	1	4	4	5	224	24.9346	4.81787
Q08431	Lactadherin OS=Homo sapiens OX=9606 GN=MFGE8 PE=1 SV=3 - [MFGM_HUMAN]	253.279	20.16	1	6	6	7	387	43.0775	8.14795
P01008	Antithrombin-III OS=Homo sapiens GN=SERPINC1 PE=1 SV=1 - [ANT3_HUMAN]	248.529	8.84	1	3	3	6	464	52.5689	6.7124
P04114	Apolipoprotein B-100 OS=Homo sapiens GN=APOB PE=1 SV=2 - [APOB_HUMAN]	245.497	2.43	4	11	11	11	4563	515.283	7.04932
Q14764	Major vault protein OS=Homo sapiens GN=MVP PE=1 SV=4 - [MVP_HUMAN]	244.19	12.77	1	9	9	9	893	99.2659	5.47803
P23284	Peptidyl-prolyl cis-trans isomerase B OS=Homo sapiens GN=PPIB PE=1 SV=2 - [PPIB_HUMAN]	243.905	30.09	1	7	7	9	216	23.7275	9.40771
Q99536	Synaptic vesicle membrane protein VAT-1 homolog OS=Homo sapiens GN=VAT1 PE=1 SV=2 - [VAT1_HUMAN]	240.89	11.45	1	3	3	5	393	41.8934	6.29053
P12236	ADP/ATP translocase 3 OS=Homo sapiens GN=SLC25A6 PE=1 SV=4 - [ADT3_HUMAN]	238.137	26.17	3	2	8	9	298	32.8452	9.74463
P53396	ATP-citrate synthase OS=Homo sapiens GN=ACLY PE=1 SV=3 - [ACLY_HUMAN]	237.97	5.72	1	5	5	6	1101	120.762	7.32764
Q06830	Peroxiredoxin-1 OS=Homo sapiens GN=PRDX1 PE=1 SV=1 - [PRDX1_HUMAN]	236.79	37.69	1	6	8	8	199	22.0963	8.1333
P60174	Triosephosphate isomerase OS=Homo sapiens GN=TPI1 PE=1 SV=3 - [TPIS_HUMAN]	234.317	33.92	1	6	6	6	286	30.7717	5.92236
P04844	Dolichyl-diphosphooligosaccharide--protein glycosyltransferase subunit 2 OS=Homo sapiens GN=RPN2 PE=1 SV=3 - [RPN2_HUMAN]	232.475	12.84	1	7	7	7	631	69.241	5.69385
Q15019	Septin-2 OS=Homo sapiens GN=SEPT2 PE=1 SV=1 - [SEPT2_HUMAN]	230.788	18.01	1	5	5	5	361	41.4613	6.59521
P13747	HLA class I histocompatibility antigen, alpha chain E OS=Homo sapiens OX=9606 GN=HLA-E PE=1 SV=4 - [HLAE_HUMAN]	228.977	15.08	1	1	4	7	358	40.0327	5.8335
P08727	Keratin, type I cytoskeletal 19 OS=Homo sapiens GN=KRT19 PE=1 SV=4 - [K1C19_HUMAN]	225.539	15.75	10	2	7	8	400	44.0791	5.13525
P07339	Cathepsin D OS=Homo sapiens GN=CTSD PE=1 SV=1 - [CATD_HUMAN]	223.75	23.54	1	8	8	9	412	44.5236	6.53662
P61981	14-3-3 protein gamma OS=Homo sapiens GN=YWHAG PE=1 SV=2 - [1433G_HUMAN]	220.123	24.7	2	3	5	7	247	28.2849	4.89404
P14314	Glucosidase 2 subunit beta OS=Homo sapiens GN=PRKCSH PE=1 SV=2 - [GLU2B_HUMAN]	219.808	9.28	2	5	5	6	528	59.3878	4.41162
P18085	ADP-ribosylation factor 4 OS=Homo sapiens GN=ARF4 PE=1 SV=3 - [ARF4_HUMAN]	219.544	27.22	1	2	4	6	180	20.4977	7.13721
Q15063	Periostin OS=Homo sapiens GN=POSTN PE=1 SV=2 - [POSTN_HUMAN]	219.429	11.84	1	7	7	7	836	93.2553	7.53271
Q13423	NAD(P) transhydrogenase, mitochondrial OS=Homo sapiens GN=NNT PE=1 SV=3 - [NNTM_HUMAN]	214.72	9.85	1	8	8	10	1086	113.823	8.08936
P07195	L-lactate dehydrogenase B chain OS=Homo sapiens GN=LDHB PE=1 SV=2 - [LDHB_HUMAN]	213.439	13.17	3	2	4	4	334	36.6151	6.04932
O60814	Histone H2B type 1-K OS=Homo sapiens GN=HIST1H2BK PE=1 SV=3 - [H2B1K_HUMAN]	212.467	26.98	15	4	4	6	126	13.8816	10.3159
P78371	T-complex protein 1 subunit beta OS=Homo sapiens GN=CCT2 PE=1 SV=4 - [TCPB_HUMAN]	211.13	11.96	1	4	4	5	535	57.4521	6.45557
P19338	Nucleolin OS=Homo sapiens GN=NCL PE=1 SV=3 - [NUCL_HUMAN]	210.479	10.28	1	6	6	6	710	76.5684	4.70361
Q9H0U4	Ras-related protein Rab-1B OS=Homo sapiens GN=RAB1B PE=1 SV=1 - [RAB1B_HUMAN]	206.626	33.33	22	4	6	9	201	22.1572	5.73193
Q32P51	Heterogeneous nuclear ribonucleoprotein A1-like 2 OS=Homo sapiens GN=HNRNPA1L2 PE=2 SV=2 - [RA1L2_HUMAN]	206.543	19.06	3	4	5	7	320	34.2043	8.99756
Q99829	Copine-1 OS=Homo sapiens GN=CPNE1 PE=1 SV=1 - [CPNE1_HUMAN]	205.822	15.27	1	6	6	6	537	59.0215	5.8335
P39656	Dolichyl-diphosphooligosaccharide--protein glycosyltransferase 48 kDa subunit OS=Homo sapiens GN=DDOST PE=1 SV=4 - [OST48_HUMAN]	205.486	16.45	1	7	7	7	456	50.769	6.55127
P46940	Ras GTPase-activating-like protein IQGAP1 OS=Homo sapiens GN=IQGAP1 PE=1 SV=1 - [IQGA1_HUMAN]	204.967	5.49	1	6	6	6	1657	189.134	6.48096
Q13162	Peroxiredoxin-4 OS=Homo sapiens GN=PRDX4 PE=1 SV=1 - [PRDX4_HUMAN]	204.3	21.4	1	4	5	5	271	30.5208	6.29053
A0AVT1	Ubiquitin-like modifier-activating enzyme 6 OS=Homo sapiens GN=UBA6 PE=1 SV=1 - [UBA6_HUMAN]	204.15	6.18	1	5	5	5	1052	117.895	6.13818
P62873	Guanine nucleotide-binding protein G(I)/G(S)/G(T) subunit beta-1 OS=Homo sapiens GN=GNB1 PE=1 SV=3 - [GBB1_HUMAN]	203.002	16.18	2	3	5	5	340	37.353	5.99854
P35232	Prohibitin OS=Homo sapiens GN=PHB PE=1 SV=1 - [PHB_HUMAN]	202.141	33.09	1	8	8	8	272	29.7859	5.75732
O75083	WD repeat-containing protein 1 OS=Homo sapiens GN=WDR1 PE=1 SV=4 - [WDR1_HUMAN]	201.09	11.22	1	6	6	6	606	66.1519	6.65381
P31943	Heterogeneous nuclear ribonucleoprotein H OS=Homo sapiens GN=HNRNPH1 PE=1 SV=4 - [HNRH1_HUMAN]	200.264	9.58	3	3	3	4	449	49.1984	6.30322
Q8WUM4	Programmed cell death 6-interacting protein OS=Homo sapiens GN=PDCD6IP PE=1 SV=1 - [PDC6I_HUMAN]	200.12	8.06	1	7	7	7	868	95.9631	6.52197
P09382	Galectin-1 OS=Homo sapiens GN=LGALS1 PE=1 SV=2 - [LEG1_HUMAN]	199.81	28.89	1	3	3	4	135	14.7062	5.50342
P09486	SPARC OS=Homo sapiens GN=SPARC PE=1 SV=1 - [SPRC_HUMAN]	196.22	29.04	1	7	7	7	303	34.6097	4.84326
P04179	Superoxide dismutase [Mn], mitochondrial OS=Homo sapiens GN=SOD2 PE=1 SV=3 - [SODM_HUMAN]	193.102	26.58	1	6	6	6	222	24.7346	8.25049
P55072	Transitional endoplasmic reticulum ATPase OS=Homo sapiens GN=VCP PE=1 SV=4 - [TERA_HUMAN]	191.26	7.2	2	4	4	4	806	89.2657	5.26221
P20742	Pregnancy zone protein OS=Homo sapiens GN=PZP PE=1 SV=4 - [PZP_HUMAN]	191.001	2.29	1	1	3	7	1482	163.76	6.37939
P23142	Fibulin-1 OS=Homo sapiens GN=FBLN1 PE=1 SV=4 - [FBLN1_HUMAN]	190.186	10.1	1	5	5	7	703	77.1624	5.22412
P62241	40S ribosomal protein S8 OS=Homo sapiens GN=RPS8 PE=1 SV=2 - [RS8_HUMAN]	188.98	27.88	1	5	5	5	208	24.1902	10.3159
P36955	Pigment epithelium-derived factor OS=Homo sapiens GN=SERPINF1 PE=1 SV=4 - [PEDF_HUMAN]	188.88	9.09	1	3	3	3	418	46.2833	6.37939
P19823	Inter-alpha-trypsin inhibitor heavy chain H2 OS=Homo sapiens GN=ITIH2 PE=1 SV=2 - [ITIH2_HUMAN]	188.511	3.49	1	3	3	4	946	106.397	6.85889
P05452	Tetranectin OS=Homo sapiens GN=CLEC3B PE=1 SV=3 - [TETN_HUMAN]	186.59	23.27	1	3	3	5	202	22.5223	5.66846
P04075	Fructose-bisphosphate aldolase A OS=Homo sapiens GN=ALDOA PE=1 SV=2 - [ALDOA_HUMAN]	186.335	9.62	2	3	4	4	364	39.3953	8.08936
Q9H4B7	Tubulin beta-1 chain OS=Homo sapiens GN=TUBB1 PE=1 SV=1 - [TBB1_HUMAN]	186.13	9.76	1	2	4	6	451	50.2946	5.17334
P61586	Transforming protein RhoA OS=Homo sapiens GN=RHOA PE=1 SV=1 - [RHOA_HUMAN]	186.09	34.2	2	3	4	5	193	21.7541	6.1001
Q14974	Importin subunit beta-1 OS=Homo sapiens GN=KPNB1 PE=1 SV=2 - [IMB1_HUMAN]	186.02	5.94	1	4	4	5	876	97.108	4.77979
P98160	Basement membrane-specific heparan sulfate proteoglycan core protein OS=Homo sapiens GN=HSPG2 PE=1 SV=4 - [PGBM_HUMAN]	185.434	1.3	1	5	5	7	4391	468.532	6.50732
Q00839	Heterogeneous nuclear ribonucleoprotein U OS=Homo sapiens GN=HNRNPU PE=1 SV=6 - [HNRPU_HUMAN]	182.323	6.79	1	5	5	5	825	90.528	5.99854
Q14165	Malectin OS=Homo sapiens GN=MLEC PE=1 SV=1 - [MLEC_HUMAN]	181.944	15.75	1	4	4	6	292	32.2136	5.41455
Q07020	60S ribosomal protein L18 OS=Homo sapiens GN=RPL18 PE=1 SV=2 - [RL18_HUMAN]	181.67	26.6	1	4	4	4	188	21.6211	11.7222
P40939	Trifunctional enzyme subunit alpha, mitochondrial OS=Homo sapiens GN=HADHA PE=1 SV=2 - [ECHA_HUMAN]	181.158	11.14	1	5	5	5	763	82.9469	9.0415
P00367	Glutamate dehydrogenase 1, mitochondrial OS=Homo sapiens GN=GLUD1 PE=1 SV=2 - [DHE3_HUMAN]	180.02	11.29	2	4	4	4	558	61.3592	7.79639
P62834	Ras-related protein Rap-1A OS=Homo sapiens GN=RAP1A PE=1 SV=1 - [RAP1A_HUMAN]	176.923	25	1	1	4	4	184	20.9737	6.66846
P49747	Cartilage oligomeric matrix protein OS=Homo sapiens GN=COMP PE=1 SV=2 - [COMP_HUMAN]	174.59	6.08	2	4	4	4	757	82.8076	4.60205
Q99832	T-complex protein 1 subunit eta OS=Homo sapiens GN=CCT7 PE=1 SV=2 - [TCPH_HUMAN]	173.502	9.76	1	4	4	4	543	59.3289	7.6499
P02765	Alpha-2-HS-glycoprotein OS=Homo sapiens OX=9606 GN=AHSG PE=1 SV=2 - [FETUA_HUMAN]	173.353	7.08	1	4	4	6	367	39.3157	5.71924
Q04917	14-3-3 protein eta OS=Homo sapiens GN=YWHAH PE=1 SV=4 - [1433F_HUMAN]	170.807	19.92	2	2	4	6	246	28.201	4.84326
P32455	Interferon-induced guanylate-binding protein 1 OS=Homo sapiens GN=GBP1 PE=1 SV=2 - [GBP1_HUMAN]	170.188	12.67	2	7	7	7	592	67.8877	6.31592
P12109	Collagen alpha-1(VI) chain OS=Homo sapiens GN=COL6A1 PE=1 SV=3 - [CO6A1_HUMAN]	170.12	4.28	1	3	3	4	1028	108.462	5.42725
P00387	NADH-cytochrome b5 reductase 3 OS=Homo sapiens GN=CYB5R3 PE=1 SV=3 - [NB5R3_HUMAN]	169.69	14.62	1	4	4	5	301	34.2127	7.59131
P50454	Serpin H1 OS=Homo sapiens GN=SERPINH1 PE=1 SV=2 - [SERPH_HUMAN]	169.437	10.29	1	4	4	4	418	46.4112	8.68994
P37802	Transgelin-2 OS=Homo sapiens GN=TAGLN2 PE=1 SV=3 - [TAGL2_HUMAN]	169.437	23.12	1	3	3	3	199	22.3772	8.25049
Q9BSJ8	Extended synaptotagmin-1 OS=Homo sapiens GN=ESYT1 PE=1 SV=1 - [ESYT1_HUMAN]	168.325	4.8	1	4	4	4	1104	122.78	5.8335
P55290	Cadherin-13 OS=Homo sapiens GN=CDH13 PE=1 SV=1 - [CAD13_HUMAN]	166.936	6.87	1	5	5	5	713	78.2379	4.98291
O60443	Non-syndromic hearing impairment protein 5 OS=Homo sapiens GN=DFNA5 PE=1 SV=2 - [DFNA5_HUMAN]	165.85	10.89	1	4	4	4	496	54.5204	5.17334
Q9Y696	Chloride intracellular channel protein 4 OS=Homo sapiens GN=CLIC4 PE=1 SV=4 - [CLIC4_HUMAN]	165.463	14.23	1	3	3	3	253	28.7537	5.59229
P22090	40S ribosomal protein S4, Y isoform 1 OS=Homo sapiens GN=RPS4Y1 PE=2 SV=2 - [RS4Y1_HUMAN]	162.569	14.83	2	1	5	7	263	29.437	10.2427
P15559	NAD(P)H dehydrogenase [quinone] 1 OS=Homo sapiens GN=NQO1 PE=1 SV=1 - [NQO1_HUMAN]	162.53	10.22	1	2	2	4	274	30.848	8.88037
P12268	Inosine-5'-monophosphate dehydrogenase 2 OS=Homo sapiens GN=IMPDH2 PE=1 SV=2 - [IMDH2_HUMAN]	160.675	9.73	1	3	3	3	514	55.7696	6.90283
P61006	Ras-related protein Rab-8A OS=Homo sapiens GN=RAB8A PE=1 SV=1 - [RAB8A_HUMAN]	158.962	27.54	20	1	5	7	207	23.6532	9.0708
P02461	Collagen alpha-1(III) chain OS=Homo sapiens GN=COL3A1 PE=1 SV=4 - [CO3A1_HUMAN]	158.231	2.66	1	3	3	3	1466	138.479	6.60986
O00159	Unconventional myosin-Ic OS=Homo sapiens GN=MYO1C PE=1 SV=4 - [MYO1C_HUMAN]	157.168	5.36	1	4	4	4	1063	121.606	9.40771
P62280	40S ribosomal protein S11 OS=Homo sapiens GN=RPS11 PE=1 SV=3 - [RS11_HUMAN]	156.706	33.54	1	5	5	5	158	18.419	10.3013
P09972	Fructose-bisphosphate aldolase C OS=Homo sapiens GN=ALDOC PE=1 SV=2 - [ALDOC_HUMAN]	156.108	8.24	2	1	2	3	364	39.4312	6.87354
O15427	Monocarboxylate transporter 4 OS=Homo sapiens GN=SLC16A3 PE=1 SV=1 - [MOT4_HUMAN]	155.7	9.89	1	4	4	5	465	49.4369	7.95752
P47756	F-actin-capping protein subunit beta OS=Homo sapiens GN=CAPZB PE=1 SV=4 - [CAPZB_HUMAN]	154.66	18.05	1	4	4	4	277	31.3308	5.59229
P13797	Plastin-3 OS=Homo sapiens GN=PLS3 PE=1 SV=4 - [PLST_HUMAN]	154.271	5.71	2	1	3	4	630	70.7662	5.60498
Q9Y6N5	Sulfide:quinone oxidoreductase, mitochondrial OS=Homo sapiens GN=SQRDL PE=1 SV=1 - [SQRD_HUMAN]	153.869	10.22	1	4	4	4	450	49.9289	9.11475
P18124	60S ribosomal protein L7 OS=Homo sapiens GN=RPL7 PE=1 SV=1 - [RL7_HUMAN]	153.568	12.1	1	3	3	3	248	29.2072	10.6528
P50991	T-complex protein 1 subunit delta OS=Homo sapiens GN=CCT4 PE=1 SV=4 - [TCPD_HUMAN]	151.893	7.98	1	3	3	3	539	57.8878	7.82568
Q92930	Ras-related protein Rab-8B OS=Homo sapiens GN=RAB8B PE=1 SV=2 - [RAB8B_HUMAN]	150.622	27.54	20	1	5	7	207	23.5691	9.0708
P10301	Ras-related protein R-Ras OS=Homo sapiens GN=RRAS PE=1 SV=1 - [RRAS_HUMAN]	149.52	17.89	2	3	3	3	218	23.4659	6.93213
P52272	Heterogeneous nuclear ribonucleoprotein M OS=Homo sapiens GN=HNRNPM PE=1 SV=3 - [HNRPM_HUMAN]	149.163	4.93	1	3	3	3	730	77.4643	8.70459
Q9Y4K0	Lysyl oxidase homolog 2 OS=Homo sapiens GN=LOXL2 PE=1 SV=1 - [LOXL2_HUMAN]	149.117	6.33	1	3	3	3	774	86.6683	6.37939
Q9BVK6	Transmembrane emp24 domain-containing protein 9 OS=Homo sapiens GN=TMED9 PE=1 SV=2 - [TMED9_HUMAN]	145.335	16.17	2	3	3	3	235	27.2602	8.01611
Q01518	Adenylyl cyclase-associated protein 1 OS=Homo sapiens GN=CAP1 PE=1 SV=5 - [CAP1_HUMAN]	143.08	14.11	1	3	4	5	475	51.8687	8.06006
P15121	Aldose reductase OS=Homo sapiens GN=AKR1B1 PE=1 SV=3 - [ALDR_HUMAN]	142.773	11.71	3	4	4	4	316	35.8305	6.97607
P62937	Peptidyl-prolyl cis-trans isomerase A OS=Homo sapiens GN=PPIA PE=1 SV=2 - [PPIA_HUMAN]	141.32	36.36	7	6	6	6	165	18.0009	7.81104
Q15365	Poly(rC)-binding protein 1 OS=Homo sapiens GN=PCBP1 PE=1 SV=2 - [PCBP1_HUMAN]	140.97	19.94	1	3	5	5	356	37.4739	7.09326
P49411	Elongation factor Tu, mitochondrial OS=Homo sapiens GN=TUFM PE=1 SV=2 - [EFTU_HUMAN]	138.294	13.27	1	4	4	4	452	49.5102	7.60596
P60953	Cell division control protein 42 homolog OS=Homo sapiens GN=CDC42 PE=1 SV=2 - [CDC42_HUMAN]	137.52	14.66	1	2	2	3	191	21.245	6.55127
P51148	Ras-related protein Rab-5C OS=Homo sapiens GN=RAB5C PE=1 SV=2 - [RAB5C_HUMAN]	136.483	16.67	3	3	3	3	216	23.4678	8.41162
P62249	40S ribosomal protein S16 OS=Homo sapiens GN=RPS16 PE=1 SV=2 - [RS16_HUMAN]	135.754	19.18	1	3	3	3	146	16.435	10.2134
P27635	60S ribosomal protein L10 OS=Homo sapiens GN=RPL10 PE=1 SV=4 - [RL10_HUMAN]	135.479	28.04	2	4	4	4	214	24.5879	10.0815
P61769	Beta-2-microglobulin OS=Homo sapiens GN=B2M PE=1 SV=1 - [B2MG_HUMAN]	134.96	16.81	1	2	2	4	119	13.7059	6.52197
P05388	60S acidic ribosomal protein P0 OS=Homo sapiens GN=RPLP0 PE=1 SV=1 - [RLA0_HUMAN]	134.167	8.2	2	3	3	3	317	34.2518	5.97314
P13639	Elongation factor 2 OS=Homo sapiens GN=EEF2 PE=1 SV=4 - [EF2_HUMAN]	133.729	5.94	1	4	5	7	858	95.277	6.82959
P36542	ATP synthase subunit gamma, mitochondrial OS=Homo sapiens GN=ATP5C1 PE=1 SV=1 - [ATPG_HUMAN]	130.511	10.07	1	3	3	3	298	32.9753	9.21729
P62269	40S ribosomal protein S18 OS=Homo sapiens GN=RPS18 PE=1 SV=3 - [RS18_HUMAN]	130.233	13.16	1	3	3	3	152	17.7079	10.9897
Q96AG4	Leucine-rich repeat-containing protein 59 OS=Homo sapiens GN=LRRC59 PE=1 SV=1 - [LRC59_HUMAN]	129.127	13.36	1	3	3	3	307	34.9089	9.56885
P04632	Calpain small subunit 1 OS=Homo sapiens GN=CAPNS1 PE=1 SV=1 - [CPNS1_HUMAN]	128.747	8.21	2	2	2	3	268	28.2977	5.19873
P49748	Very long-chain specific acyl-CoA dehydrogenase, mitochondrial OS=Homo sapiens GN=ACADVL PE=1 SV=1 - [ACADV_HUMAN]	125.69	5.19	1	3	3	3	655	70.3454	8.74854
Q00325	Phosphate carrier protein, mitochondrial OS=Homo sapiens GN=SLC25A3 PE=1 SV=2 - [MPCP_HUMAN]	125.459	14.64	1	6	6	6	362	40.0687	9.37842
Q04756	Hepatocyte growth factor activator OS=Homo sapiens GN=HGFAC PE=1 SV=1 - [HGFA_HUMAN]	125.05	4.12	1	2	2	2	655	70.6361	7.23975
P02794	Ferritin heavy chain OS=Homo sapiens GN=FTH1 PE=1 SV=2 - [FRIH_HUMAN]	124.89	17.49	1	3	3	4	183	21.2123	5.5542
Q9Y277	Voltage-dependent anion-selective channel protein 3 OS=Homo sapiens GN=VDAC3 PE=1 SV=1 - [VDAC3_HUMAN]	123.222	8.13	1	1	2	3	283	30.6393	8.66064
O95084	Serine protease 23 OS=Homo sapiens GN=PRSS23 PE=1 SV=1 - [PRS23_HUMAN]	122.692	12.01	1	4	4	4	383	42.9738	9.42236
P62888	60S ribosomal protein L30 OS=Homo sapiens GN=RPL30 PE=1 SV=2 - [RL30_HUMAN]	121.69	30.43	1	2	2	2	115	12.7757	9.62744
P67936	Tropomyosin alpha-4 chain OS=Homo sapiens GN=TPM4 PE=1 SV=3 - [TPM4_HUMAN]	121.207	11.69	2	3	3	3	248	28.5045	4.69092
P0C0L4	Complement C4-A OS=Homo sapiens GN=C4A PE=1 SV=2 - [CO4A_HUMAN]	121.135	3.27	2	5	5	6	1744	192.664	7.07861
Q15293	Reticulocalbin-1 OS=Homo sapiens GN=RCN1 PE=1 SV=1 - [RCN1_HUMAN]	121.02	13.9	1	4	4	4	331	38.8662	4.99561
P16403	Histone H1.2 OS=Homo sapiens GN=HIST1H1C PE=1 SV=2 - [H12_HUMAN]	120.446	15.02	5	3	3	3	213	21.3517	10.9312
P61106	Ras-related protein Rab-14 OS=Homo sapiens GN=RAB14 PE=1 SV=4 - [RAB14_HUMAN]	120.228	12.09	16	1	2	3	215	23.8819	6.21436
P61247	40S ribosomal protein S3a OS=Homo sapiens GN=RPS3A PE=1 SV=2 - [RS3A_HUMAN]	118.972	12.88	1	3	3	3	264	29.9257	9.72998
P02788	Lactotransferrin OS=Homo sapiens GN=LTF PE=1 SV=6 - [TRFL_HUMAN]	118.02	5.49	1	4	4	6	710	78.1319	8.11865
O94905	Erlin-2 OS=Homo sapiens GN=ERLIN2 PE=1 SV=1 - [ERLN2_HUMAN]	117.713	7.08	2	2	2	2	339	37.8155	5.61768
P13010	X-ray repair cross-complementing protein 5 OS=Homo sapiens GN=XRCC5 PE=1 SV=3 - [XRCC5_HUMAN]	116.856	6.56	1	4	4	4	732	82.6523	5.80811
O75947	ATP synthase subunit d, mitochondrial OS=Homo sapiens GN=ATP5H PE=1 SV=3 - [ATP5H_HUMAN]	116.253	29.19	1	3	3	3	161	18.4795	5.30029
O00560	Syntenin-1 OS=Homo sapiens GN=SDCBP PE=1 SV=1 - [SDCB1_HUMAN]	115.325	14.77	1	3	3	4	298	32.4239	7.53271
P61160	Actin-related protein 2 OS=Homo sapiens GN=ACTR2 PE=1 SV=1 - [ARP2_HUMAN]	114.71	8.88	1	3	3	4	394	44.7322	6.7417
P52907	F-actin-capping protein subunit alpha-1 OS=Homo sapiens GN=CAPZA1 PE=1 SV=3 - [CAZA1_HUMAN]	114.597	15.73	2	3	3	3	286	32.9023	5.69385
P07858	Cathepsin B OS=Homo sapiens GN=CTSB PE=1 SV=3 - [CATB_HUMAN]	114.333	9.14	1	2	2	2	339	37.7968	6.30322
P60903	Protein S100-A10 OS=Homo sapiens GN=S100A10 PE=1 SV=2 - [S10AA_HUMAN]	114.127	17.53	1	2	2	3	97	11.1955	7.37158
P45880	Voltage-dependent anion-selective channel protein 2 OS=Homo sapiens GN=VDAC2 PE=1 SV=2 - [VDAC2_HUMAN]	114.08	15.99	1	4	4	4	294	31.5465	7.56201
P40429	60S ribosomal protein L13a OS=Homo sapiens GN=RPL13A PE=1 SV=2 - [RL13A_HUMAN]	112.73	10.84	2	2	2	2	203	23.5624	10.9312
P13073	Cytochrome c oxidase subunit 4 isoform 1, mitochondrial OS=Homo sapiens GN=COX4I1 PE=1 SV=1 - [COX41_HUMAN]	112.52	19.53	1	3	3	4	169	19.564	9.51025
P02786	Transferrin receptor protein 1 OS=Homo sapiens GN=TFRC PE=1 SV=2 - [TFR1_HUMAN]	111.639	5.53	1	4	4	4	760	84.8179	6.60986
O15173	Membrane-associated progesterone receptor component 2 OS=Homo sapiens GN=PGRMC2 PE=1 SV=1 - [PGRC2_HUMAN]	111.04	12.11	1	2	2	2	223	23.8037	4.88135
P62879	Guanine nucleotide-binding protein G(I)/G(S)/G(T) subunit beta-2 OS=Homo sapiens GN=GNB2 PE=1 SV=3 - [GBB2_HUMAN]	110.988	8.82	3	1	3	3	340	37.3071	5.99854
Q9P0S9	Transmembrane protein 14C OS=Homo sapiens GN=TMEM14C PE=1 SV=1 - [TM14C_HUMAN]	110.203	24.11	1	2	2	3	112	11.557	9.87646
P55084	Trifunctional enzyme subunit beta, mitochondrial OS=Homo sapiens GN=HADHB PE=1 SV=3 - [ECHB_HUMAN]	109.56	5.27	1	2	2	2	474	51.2615	9.40771
P15880	40S ribosomal protein S2 OS=Homo sapiens GN=RPS2 PE=1 SV=2 - [RS2_HUMAN]	108.962	14.68	2	5	5	5	293	31.3046	10.2427
P05156	Complement factor I OS=Homo sapiens GN=CFI PE=1 SV=2 - [CFAI_HUMAN]	108.47	3.43	1	2	2	2	583	65.7066	7.50342
P04439	HLA class I histocompatibility antigen, A-3 alpha chain OS=Homo sapiens GN=HLA-A PE=1 SV=2 - [1A03_HUMAN]	107.682	14.79	2	1	4	5	365	40.8152	5.99854
P02771	Alpha-fetoprotein OS=Homo sapiens GN=AFP PE=1 SV=1 - [FETA_HUMAN]	106.777	5.58	1	3	3	4	609	68.633	5.68115
P29692	Elongation factor 1-delta OS=Homo sapiens GN=EEF1D PE=1 SV=5 - [EF1D_HUMAN]	106.641	12.81	2	3	3	3	281	31.1028	5.0083
P40227	T-complex protein 1 subunit zeta OS=Homo sapiens GN=CCT6A PE=1 SV=3 - [TCPZ_HUMAN]	106.576	6.03	1	3	3	3	531	57.9876	6.68311
P23526	Adenosylhomocysteinase OS=Homo sapiens GN=AHCY PE=1 SV=4 - [SAHH_HUMAN]	105.26	13.43	3	5	5	6	432	47.6852	6.34131
P02452	Collagen alpha-1(I) chain OS=Homo sapiens GN=COL1A1 PE=1 SV=5 - [CO1A1_HUMAN]	105.07	2.19	1	2	2	2	1464	138.857	5.79541
P05543	Thyroxine-binding globulin OS=Homo sapiens GN=SERPINA7 PE=1 SV=2 - [THBG_HUMAN]	104.637	8.92	1	4	4	5	415	46.2946	6.30322
P46781	40S ribosomal protein S9 OS=Homo sapiens GN=RPS9 PE=1 SV=3 - [RS9_HUMAN]	104.27	16.49	1	4	4	4	194	22.5776	10.6528
P0CG48	Polyubiquitin-C OS=Homo sapiens GN=UBC PE=1 SV=3 - [UBC_HUMAN]	104.235	28.91	4	2	2	3	685	76.9915	7.66455
P53621	Coatomer subunit alpha OS=Homo sapiens GN=COPA PE=1 SV=2 - [COPA_HUMAN]	104.161	2.94	1	3	3	3	1224	138.258	7.66455
O75340	Programmed cell death protein 6 OS=Homo sapiens GN=PDCD6 PE=1 SV=1 - [PDCD6_HUMAN]	104.088	5.76	1	1	1	2	191	21.8548	5.40186
Q969H8	UPF0556 protein C19orf10 OS=Homo sapiens GN=C19orf10 PE=1 SV=1 - [CS010_HUMAN]	103.688	10.98	1	2	2	3	173	18.7833	6.68311
P15153	Ras-related C3 botulinum toxin substrate 2 OS=Homo sapiens GN=RAC2 PE=1 SV=1 - [RAC2_HUMAN]	103.529	12.5	1	1	2	2	192	21.4151	7.60596
P49257	Protein ERGIC-53 OS=Homo sapiens GN=LMAN1 PE=1 SV=2 - [LMAN1_HUMAN]	103.388	7.06	1	2	2	3	510	57.513	6.771
P51659	Peroxisomal multifunctional enzyme type 2 OS=Homo sapiens GN=HSD17B4 PE=1 SV=3 - [DHB4_HUMAN]	102.69	6.25	1	3	3	3	736	79.6363	8.83643
Q01105	Protein SET OS=Homo sapiens GN=SET PE=1 SV=3 - [SET_HUMAN]	102.36	8.28	2	2	2	2	290	33.4687	4.32275
P30043	Flavin reductase (NADPH) OS=Homo sapiens GN=BLVRB PE=1 SV=3 - [BLVRB_HUMAN]	101.82	7.28	1	1	1	1	206	22.1054	7.6499
Q15363	Transmembrane emp24 domain-containing protein 2 OS=Homo sapiens GN=TMED2 PE=1 SV=1 - [TMED2_HUMAN]	100.933	10.95	1	2	2	3	201	22.7464	5.17334
P62424	60S ribosomal protein L7a OS=Homo sapiens GN=RPL7A PE=1 SV=2 - [RL7A_HUMAN]	99.91	10.15	1	2	2	2	266	29.977	10.6089
Q32P28	Prolyl 3-hydroxylase 1 OS=Homo sapiens GN=LEPRE1 PE=1 SV=2 - [P3H1_HUMAN]	99.75	4.62	1	3	3	4	736	83.3411	5.13525
Q14956	Transmembrane glycoprotein NMB OS=Homo sapiens GN=GPNMB PE=1 SV=2 - [GPNMB_HUMAN]	99.65	3.15	1	1	1	2	572	63.8819	6.63916
Q12907	Vesicular integral-membrane protein VIP36 OS=Homo sapiens GN=LMAN2 PE=1 SV=1 - [LMAN2_HUMAN]	99.6486	13.76	1	4	4	4	356	40.2031	6.94678
O15460	Prolyl 4-hydroxylase subunit alpha-2 OS=Homo sapiens GN=P4HA2 PE=1 SV=1 - [P4HA2_HUMAN]	98.82	7.85	1	3	3	3	535	60.8636	5.70654
O00469	Procollagen-lysine,2-oxoglutarate 5-dioxygenase 2 OS=Homo sapiens GN=PLOD2 PE=1 SV=2 - [PLOD2_HUMAN]	98.8	1.9	1	1	1	1	737	84.6316	6.7124
P61158	Actin-related protein 3 OS=Homo sapiens GN=ACTR3 PE=1 SV=3 - [ARP3_HUMAN]	98.3833	10.29	3	3	3	3	418	47.341	5.88428
P07686	Beta-hexosaminidase subunit beta OS=Homo sapiens GN=HEXB PE=1 SV=3 - [HEXB_HUMAN]	98.37	3.78	1	2	2	2	556	63.0712	6.75635
P02647	Apolipoprotein A-I OS=Homo sapiens GN=APOA1 PE=1 SV=1 - [APOA1_HUMAN]	98.14	5.99	1	1	1	3	267	30.7589	5.75732
Q70UQ0	Inhibitor of nuclear factor kappa-B kinase-interacting protein OS=Homo sapiens GN=IKBIP PE=1 SV=1 - [IKIP_HUMAN]	97.48	8.57	1	2	2	2	350	39.285	9.17334
Q9HDC9	Adipocyte plasma membrane-associated protein OS=Homo sapiens GN=APMAP PE=1 SV=2 - [APMAP_HUMAN]	96.99	10.1	1	3	3	3	416	46.4509	6.16357
P61163	Alpha-centractin OS=Homo sapiens GN=ACTR1A PE=1 SV=1 - [ACTZ_HUMAN]	96.94	10.37	1	2	2	2	376	42.5869	6.63916
P05556	Integrin beta-1 OS=Homo sapiens GN=ITGB1 PE=1 SV=2 - [ITB1_HUMAN]	96.5433	4.51	1	3	3	3	798	88.357	5.38916
Q9H3N1	Thioredoxin-related transmembrane protein 1 OS=Homo sapiens GN=TMX1 PE=1 SV=1 - [TMX1_HUMAN]	95.7041	7.5	1	2	2	2	280	31.7708	4.98291
P17844	Probable ATP-dependent RNA helicase DDX5 OS=Homo sapiens GN=DDX5 PE=1 SV=1 - [DDX5_HUMAN]	95.25	4.07	2	2	2	2	614	69.1047	8.92432
Q9UHB6	LIM domain and actin-binding protein 1 OS=Homo sapiens GN=LIMA1 PE=1 SV=1 - [LIMA1_HUMAN]	94.67	3.43	1	2	2	3	759	85.1734	6.84424
O00148	ATP-dependent RNA helicase DDX39A OS=Homo sapiens GN=DDX39A PE=1 SV=2 - [DX39A_HUMAN]	94.4682	4.68	2	2	2	3	427	49.098	5.68115
Q96KK5	Histone H2A type 1-H OS=Homo sapiens GN=HIST1H2AH PE=1 SV=3 - [H2A1H_HUMAN]	94.0549	27.34	13	1	3	3	128	13.8978	10.8872
O00160	Unconventional myosin-If OS=Homo sapiens GN=MYO1F PE=1 SV=3 - [MYO1F_HUMAN]	94.02	1.55	2	1	1	1	1098	124.766	9.11475
P00450	Ceruloplasmin OS=Homo sapiens GN=CP PE=1 SV=1 - [CERU_HUMAN]	93.9767	1.97	1	2	2	3	1065	122.128	5.71924
P62851	40S ribosomal protein S25 OS=Homo sapiens GN=RPS25 PE=1 SV=1 - [RS25_HUMAN]	93.8918	15.2	1	2	2	2	125	13.7337	10.1108
P19827	Inter-alpha-trypsin inhibitor heavy chain H1 OS=Homo sapiens GN=ITIH1 PE=1 SV=3 - [ITIH1_HUMAN]	93.8823	2.41	1	2	2	2	911	101.326	6.78564
P17987	T-complex protein 1 subunit alpha OS=Homo sapiens GN=TCP1 PE=1 SV=1 - [TCPA_HUMAN]	93.8464	3.96	1	2	2	2	556	60.3056	6.11279
Q02543	60S ribosomal protein L18a OS=Homo sapiens GN=RPL18A PE=1 SV=2 - [RL18A_HUMAN]	93.5575	21.02	1	3	3	3	176	20.7489	10.7114
Q96N66	Lysophospholipid acyltransferase 7 OS=Homo sapiens GN=MBOAT7 PE=1 SV=2 - [MBOA7_HUMAN]	93.5123	6.14	1	2	2	2	472	52.7303	8.96826
P00742	Coagulation factor X OS=Homo sapiens GN=F10 PE=1 SV=2 - [FA10_HUMAN]	93.3752	3.69	1	2	2	3	488	54.6965	5.93506
P04004	Vitronectin OS=Homo sapiens GN=VTN PE=1 SV=1 - [VTNC_HUMAN]	93.22	3.14	1	1	1	2	478	54.2712	5.79541
P13674	Prolyl 4-hydroxylase subunit alpha-1 OS=Homo sapiens GN=P4HA1 PE=1 SV=2 - [P4HA1_HUMAN]	92.0783	5.24	1	2	2	2	534	61.011	6.01123
P11413	Glucose-6-phosphate 1-dehydrogenase OS=Homo sapiens GN=G6PD PE=1 SV=4 - [G6PD_HUMAN]	91.7492	10.29	1	5	5	5	515	59.219	6.84424
P48047	ATP synthase subunit O, mitochondrial OS=Homo sapiens GN=ATP5O PE=1 SV=1 - [ATPO_HUMAN]	91.57	7.98	1	1	1	1	213	23.2627	9.96436
Q9BS26	Endoplasmic reticulum resident protein 44 OS=Homo sapiens GN=ERP44 PE=1 SV=1 - [ERP44_HUMAN]	91.281	7.88	1	3	3	3	406	46.9414	5.26221
P62491	Ras-related protein Rab-11A OS=Homo sapiens GN=RAB11A PE=1 SV=3 - [RB11A_HUMAN]	90.6967	16.2	2	3	3	3	216	24.3784	6.56592
Q96AY3	Peptidyl-prolyl cis-trans isomerase FKBP10 OS=Homo sapiens GN=FKBP10 PE=1 SV=1 - [FKB10_HUMAN]	90.5262	4.81	2	3	3	3	582	64.2042	5.61768
O15533	Tapasin OS=Homo sapiens GN=TAPBP PE=1 SV=1 - [TPSN_HUMAN]	90.02	7.14	1	3	3	3	448	47.5957	7.15186
Q6NXT2	Histone H3.3C OS=Homo sapiens GN=H3F3C PE=1 SV=3 - [H3C_HUMAN]	89.962	11.85	5	2	2	3	135	15.2044	11.1069
P05546	Heparin cofactor 2 OS=Homo sapiens GN=SERPIND1 PE=1 SV=3 - [HEP2_HUMAN]	89.62	3.81	1	2	2	2	499	57.0342	6.90283
O15144	Actin-related protein 2/3 complex subunit 2 OS=Homo sapiens GN=ARPC2 PE=1 SV=1 - [ARPC2_HUMAN]	88.9533	9	1	3	3	3	300	34.3115	7.35693
P60763	Ras-related C3 botulinum toxin substrate 3 OS=Homo sapiens GN=RAC3 PE=1 SV=1 - [RAC3_HUMAN]	88.9277	9.9	2	1	2	2	192	21.3651	8.14795
P05783	Keratin, type I cytoskeletal 18 OS=Homo sapiens GN=KRT18 PE=1 SV=2 - [K1C18_HUMAN]	88.823	6.51	8	1	3	3	430	48.0285	5.45264
P04040	Catalase OS=Homo sapiens GN=CAT PE=1 SV=3 - [CATA_HUMAN]	88.2245	6.45	1	3	3	3	527	59.7188	7.38623
P00747	Plasminogen OS=Homo sapiens GN=PLG PE=1 SV=2 - [PLMN_HUMAN]	88.1376	3.33	1	2	2	3	810	90.5102	7.23975
Q02878	60S ribosomal protein L6 OS=Homo sapiens GN=RPL6 PE=1 SV=3 - [RL6_HUMAN]	87.8	10.42	1	3	3	3	288	32.7076	10.5796
P17980	26S protease regulatory subunit 6A OS=Homo sapiens GN=PSMC3 PE=1 SV=3 - [PRS6A_HUMAN]	87.4467	9.34	1	3	3	3	439	49.1725	5.23682
P30044	Peroxiredoxin-5, mitochondrial OS=Homo sapiens GN=PRDX5 PE=1 SV=4 - [PRDX5_HUMAN]	87.01	17.29	1	3	3	3	214	22.0725	8.70459
Q16891	Mitochondrial inner membrane protein OS=Homo sapiens GN=IMMT PE=1 SV=1 - [IMMT_HUMAN]	86.78	4.62	1	2	2	2	758	83.6264	6.48096
P11166	Solute carrier family 2, facilitated glucose transporter member 1 OS=Homo sapiens GN=SLC2A1 PE=1 SV=2 - [GTR1_HUMAN]	86.7793	7.93	1	3	4	4	492	54.0485	8.71924
P27701	CD82 antigen OS=Homo sapiens GN=CD82 PE=1 SV=1 - [CD82_HUMAN]	85.9	10.49	1	2	2	2	267	29.6058	5.23682
Q14573	Inositol 1,4,5-trisphosphate receptor type 3 OS=Homo sapiens GN=ITPR3 PE=1 SV=2 - [ITPR3_HUMAN]	85.54	0.52	1	1	1	1	2671	303.912	6.48096
P46782	40S ribosomal protein S5 OS=Homo sapiens GN=RPS5 PE=1 SV=4 - [RS5_HUMAN]	85.18	11.76	1	2	2	2	204	22.8621	9.71533
Q14624	Inter-alpha-trypsin inhibitor heavy chain H4 OS=Homo sapiens GN=ITIH4 PE=1 SV=4 - [ITIH4_HUMAN]	84.5907	1.94	1	2	2	4	930	103.293	6.97607
P26641	Elongation factor 1-gamma OS=Homo sapiens GN=EEF1G PE=1 SV=3 - [EF1G_HUMAN]	84.58	5.95	1	2	2	2	437	50.0871	6.66846
P05067	Amyloid beta A4 protein OS=Homo sapiens GN=APP PE=1 SV=3 - [A4_HUMAN]	84.1486	2.73	1	2	2	2	770	86.8881	4.81787
P0C0S5	Histone H2A.Z OS=Homo sapiens GN=H2AFZ PE=1 SV=2 - [H2AZ_HUMAN]	83.8283	20.31	5	1	3	3	128	13.5446	10.5796
P62266	40S ribosomal protein S23 OS=Homo sapiens GN=RPS23 PE=1 SV=3 - [RS23_HUMAN]	83.6632	15.38	1	2	2	2	143	15.7977	10.4917
O00231	26S proteasome non-ATPase regulatory subunit 11 OS=Homo sapiens GN=PSMD11 PE=1 SV=3 - [PSD11_HUMAN]	83.66	5.45	1	2	2	2	422	47.434	6.48096
Q8TCT9	Minor histocompatibility antigen H13 OS=Homo sapiens GN=HM13 PE=1 SV=1 - [HM13_HUMAN]	83.6446	6.37	1	2	2	2	377	41.4616	6.43018
P32119	Peroxiredoxin-2 OS=Homo sapiens GN=PRDX2 PE=1 SV=5 - [PRDX2_HUMAN]	83.43	18.18	1	2	3	3	198	21.8782	5.97314
Q9NZN3	EH domain-containing protein 3 OS=Homo sapiens GN=EHD3 PE=1 SV=2 - [EHD3_HUMAN]	83.32	4.11	2	2	2	2	535	60.8487	6.56592
P62854	40S ribosomal protein S26 OS=Homo sapiens GN=RPS26 PE=1 SV=3 - [RS26_HUMAN]	83.08	20.87	2	2	2	2	115	13.0071	11.0044
P06753	Tropomyosin alpha-3 chain OS=Homo sapiens GN=TPM3 PE=1 SV=2 - [TPM3_HUMAN]	82.36	7.72	2	2	2	2	285	32.9298	4.71631
P31949	Protein S100-A11 OS=Homo sapiens GN=S100A11 PE=1 SV=2 - [S10AB_HUMAN]	81.68	25.71	1	2	2	2	105	11.7328	7.12256
P20774	Mimecan OS=Homo sapiens GN=OGN PE=1 SV=1 - [MIME_HUMAN]	81.62	6.04	1	1	1	1	298	33.9009	5.63037
Q9P0L0	Vesicle-associated membrane protein-associated protein A OS=Homo sapiens GN=VAPA PE=1 SV=3 - [VAPA_HUMAN]	81.53	6.43	1	1	1	2	249	27.8752	8.6167
P10599	Thioredoxin OS=Homo sapiens GN=TXN PE=1 SV=3 - [THIO_HUMAN]	80.28	12.38	1	1	1	1	105	11.7297	4.91943
P08240	Signal recognition particle receptor subunit alpha OS=Homo sapiens GN=SRPR PE=1 SV=2 - [SRPR_HUMAN]	79.89	2.19	1	1	1	1	638	69.7672	8.95361
P08514	Integrin alpha-IIb OS=Homo sapiens GN=ITGA2B PE=1 SV=3 - [ITA2B_HUMAN]	79.26	1.06	1	1	1	2	1039	113.306	5.37646
P18669	Phosphoglycerate mutase 1 OS=Homo sapiens GN=PGAM1 PE=1 SV=2 - [PGAM1_HUMAN]	79.18	12.6	3	2	2	2	254	28.7858	7.18115
P55209	Nucleosome assembly protein 1-like 1 OS=Homo sapiens GN=NAP1L1 PE=1 SV=1 - [NP1L1_HUMAN]	78.86	9.72	2	3	3	3	391	45.3459	4.4624
Q9NVA2	Septin-11 OS=Homo sapiens GN=SEPT11 PE=1 SV=3 - [SEP11_HUMAN]	78.68	5.36	4	1	2	2	429	49.3672	6.81494
P02462	Collagen alpha-1(IV) chain OS=Homo sapiens OX=9606 GN=COL4A1 PE=1 SV=4 - [CO4A1_HUMAN]	78.44	1.44	2	2	2	2	1669	160.51	8.27979
P61604	10 kDa heat shock protein, mitochondrial OS=Homo sapiens GN=HSPE1 PE=1 SV=2 - [CH10_HUMAN]	78.2408	22.55	1	3	3	3	102	10.9249	8.92432
Q9UN37	Vacuolar protein sorting-associated protein 4A OS=Homo sapiens GN=VPS4A PE=1 SV=1 - [VPS4A_HUMAN]	78.21	4.58	3	2	2	2	437	48.867	7.79639
P49368	T-complex protein 1 subunit gamma OS=Homo sapiens GN=CCT3 PE=1 SV=4 - [TCPG_HUMAN]	78.1524	5.87	1	3	3	3	545	60.4953	6.49365
P20073	Annexin A7 OS=Homo sapiens GN=ANXA7 PE=1 SV=3 - [ANXA7_HUMAN]	77.29	3.28	1	1	1	1	488	52.7058	5.68115
P48643	T-complex protein 1 subunit epsilon OS=Homo sapiens GN=CCT5 PE=1 SV=1 - [TCPE_HUMAN]	76.3495	6.47	1	3	3	3	541	59.6328	5.65576
Q13200	26S proteasome non-ATPase regulatory subunit 2 OS=Homo sapiens GN=PSMD2 PE=1 SV=3 - [PSMD2_HUMAN]	75.4395	3.74	1	3	3	3	908	100.136	5.19873
P02753	Retinol-binding protein 4 OS=Homo sapiens GN=RBP4 PE=1 SV=3 - [RET4_HUMAN]	75.0821	4.98	1	2	2	3	201	22.9953	6.07471
P62263	40S ribosomal protein S14 OS=Homo sapiens GN=RPS14 PE=1 SV=3 - [RS14_HUMAN]	74.97	15.89	1	2	2	2	151	16.2625	10.0522
Q9BZR8	Apoptosis facilitator Bcl-2-like protein 14 OS=Homo sapiens GN=BCL2L14 PE=1 SV=1 - [B2L14_HUMAN]	74.5464	1.83	3	1	1	3	327	36.5755	6.62451
P84098	60S ribosomal protein L19 OS=Homo sapiens GN=RPL19 PE=1 SV=1 - [RL19_HUMAN]	74.26	12.76	1	2	2	2	196	23.4512	11.4731
P62277	40S ribosomal protein S13 OS=Homo sapiens GN=RPS13 PE=1 SV=2 - [RS13_HUMAN]	74.2486	12.58	1	2	2	2	151	17.2117	10.5356
Q07954	Prolow-density lipoprotein receptor-related protein 1 OS=Homo sapiens GN=LRP1 PE=1 SV=2 - [LRP1_HUMAN]	74.07	0.31	1	1	1	1	4544	504.276	5.38916
P62745	Rho-related GTP-binding protein RhoB OS=Homo sapiens GN=RHOB PE=1 SV=1 - [RHOB_HUMAN]	73.85	20.92	1	1	2	2	196	22.1091	5.23682
Q99715	Collagen alpha-1(XII) chain OS=Homo sapiens GN=COL12A1 PE=1 SV=2 - [COCA1_HUMAN]	73.7088	1.24	1	3	3	3	3063	332.941	5.52881
O95445	Apolipoprotein M OS=Homo sapiens GN=APOM PE=1 SV=2 - [APOM_HUMAN]	72.8857	10.64	1	3	3	3	188	21.2394	6.01123
O75396	Vesicle-trafficking protein SEC22b OS=Homo sapiens GN=SEC22B PE=1 SV=4 - [SC22B_HUMAN]	72.71	9.3	1	2	2	2	215	24.5775	6.91748
P23246	Splicing factor, proline- and glutamine-rich OS=Homo sapiens GN=SFPQ PE=1 SV=2 - [SFPQ_HUMAN]	72.11	2.26	1	1	1	1	707	76.1016	9.43701
P62826	GTP-binding nuclear protein Ran OS=Homo sapiens GN=RAN PE=1 SV=3 - [RAN_HUMAN]	71.984	8.8	1	2	2	2	216	24.4076	7.48877
P53007	Tricarboxylate transport protein, mitochondrial OS=Homo sapiens GN=SLC25A1 PE=1 SV=2 - [TXTP_HUMAN]	71.96	3.54	1	1	1	2	311	33.991	9.89111
Q9BZG1	Ras-related protein Rab-34 OS=Homo sapiens GN=RAB34 PE=1 SV=1 - [RAB34_HUMAN]	71.29	5.79	1	1	1	1	259	29.0259	7.88428
P40926	Malate dehydrogenase, mitochondrial OS=Homo sapiens GN=MDH2 PE=1 SV=3 - [MDHM_HUMAN]	70.93	3.25	1	1	1	1	338	35.4807	8.67529
P02100	Hemoglobin subunit epsilon OS=Homo sapiens GN=HBE1 PE=1 SV=2 - [HBE_HUMAN]	70.6967	12.93	3	1	2	3	147	16.1925	8.63135
P38646	Stress-70 protein, mitochondrial OS=Homo sapiens GN=HSPA9 PE=1 SV=2 - [GRP75_HUMAN]	70.43	3.53	1	2	2	2	679	73.6348	6.16357
Q9H361	Polyadenylate-binding protein 3 OS=Homo sapiens GN=PABPC3 PE=1 SV=2 - [PABP3_HUMAN]	69.68	3.17	4	2	2	2	631	69.9867	9.67139
P05120	Plasminogen activator inhibitor 2 OS=Homo sapiens GN=SERPINB2 PE=1 SV=2 - [PAI2_HUMAN]	69.65	4.34	1	2	2	2	415	46.5661	5.63037
O00194	Ras-related protein Rab-27B OS=Homo sapiens GN=RAB27B PE=1 SV=4 - [RB27B_HUMAN]	69.43	5.05	1	1	1	1	218	24.5922	5.51611
P02649	Apolipoprotein E OS=Homo sapiens GN=APOE PE=1 SV=1 - [APOE_HUMAN]	69.1403	11.04	1	4	4	4	317	36.1318	5.73193
P62753	40S ribosomal protein S6 OS=Homo sapiens GN=RPS6 PE=1 SV=1 - [RS6_HUMAN]	69.02	6.02	1	1	1	1	249	28.663	10.8433
P62829	60S ribosomal protein L23 OS=Homo sapiens GN=RPL23 PE=1 SV=1 - [RL23_HUMAN]	69.02	20	1	2	2	2	140	14.8561	10.5063
Q15366	Poly(rC)-binding protein 2 OS=Homo sapiens GN=PCBP2 PE=1 SV=1 - [PCBP2_HUMAN]	69.0167	12.33	2	1	3	3	365	38.5556	6.78564
Q9Y625	Glypican-6 OS=Homo sapiens GN=GPC6 PE=2 SV=1 - [GPC6_HUMAN]	68.96	3.06	2	1	1	1	555	62.6949	5.41455
P80303	Nucleobindin-2 OS=Homo sapiens OX=9606 GN=NUCB2 PE=1 SV=3 - [NUCB2_HUMAN]	68.81	4.76	1	2	2	2	420	50.1914	5.12256
O43175	D-3-phosphoglycerate dehydrogenase OS=Homo sapiens GN=PHGDH PE=1 SV=4 - [SERA_HUMAN]	67.36	2.81	1	1	1	1	533	56.6144	6.7124
P30041	Peroxiredoxin-6 OS=Homo sapiens GN=PRDX6 PE=1 SV=3 - [PRDX6_HUMAN]	66.2786	7.14	1	2	2	2	224	25.0192	6.37939
O75874	Isocitrate dehydrogenase [NADP] cytoplasmic OS=Homo sapiens GN=IDH1 PE=1 SV=2 - [IDHC_HUMAN]	65.94	3.14	1	1	1	1	414	46.6295	7.00537
Q9UNL2	Translocon-associated protein subunit gamma OS=Homo sapiens GN=SSR3 PE=1 SV=1 - [SSRG_HUMAN]	65.6	7.57	1	1	1	1	185	21.0672	9.61279
P21926	CD9 antigen OS=Homo sapiens GN=CD9 PE=1 SV=4 - [CD9_HUMAN]	64.7246	7.46	1	2	2	2	228	25.399	7.15186
P46776	60S ribosomal protein L27a OS=Homo sapiens GN=RPL27A PE=1 SV=2 - [RL27A_HUMAN]	64.64	7.43	1	1	1	1	148	16.551	11.0044
Q02218	2-oxoglutarate dehydrogenase, mitochondrial OS=Homo sapiens GN=OGDH PE=1 SV=3 - [ODO1_HUMAN]	64.57	2.64	1	2	2	2	1023	115.861	6.85889
P61803	Dolichyl-diphosphooligosaccharide--protein glycosyltransferase subunit DAD1 OS=Homo sapiens GN=DAD1 PE=1 SV=3 - [DAD1_HUMAN]	64.04	8.85	1	1	1	1	113	12.4886	7.07861
P04066	Tissue alpha-L-fucosidase OS=Homo sapiens GN=FUCA1 PE=1 SV=4 - [FUCO_HUMAN]	63.96	4.72	1	2	2	2	466	53.6547	6.84424
O00264	Membrane-associated progesterone receptor component 1 OS=Homo sapiens GN=PGRMC1 PE=1 SV=3 - [PGRC1_HUMAN]	63.8	7.18	1	1	1	1	195	21.6578	4.70361
P56134	ATP synthase subunit f, mitochondrial OS=Homo sapiens GN=ATP5J2 PE=1 SV=3 - [ATPK_HUMAN]	63.65	25.53	1	2	2	2	94	10.9107	9.67139
P60900	Proteasome subunit alpha type-6 OS=Homo sapiens GN=PSMA6 PE=1 SV=1 - [PSA6_HUMAN]	63.22	4.88	1	1	1	1	246	27.3818	6.75635
O95197	Reticulon-3 OS=Homo sapiens GN=RTN3 PE=1 SV=2 - [RTN3_HUMAN]	62.83	1.07	1	1	1	2	1032	112.541	4.95752
Q16181	Septin-7 OS=Homo sapiens GN=SEPT7 PE=1 SV=2 - [SEPT7_HUMAN]	62.07	4.35	4	1	2	2	437	50.648	8.63135
P61353	60S ribosomal protein L27 OS=Homo sapiens GN=RPL27 PE=1 SV=2 - [RL27_HUMAN]	61.858	12.5	1	2	2	2	136	15.7877	10.5649
P11047	Laminin subunit gamma-1 OS=Homo sapiens GN=LAMC1 PE=1 SV=3 - [LAMC1_HUMAN]	61.71	0.87	1	1	1	1	1609	177.489	5.12256
Q9UJZ1	Stomatin-like protein 2 OS=Homo sapiens GN=STOML2 PE=1 SV=1 - [STML2_HUMAN]	61.68	4.78	1	1	1	1	356	38.5102	7.38623
P10515	Dihydrolipoyllysine-residue acetyltransferase component of pyruvate dehydrogenase complex, mitochondrial OS=Homo sapiens GN=DLAT PE=1 SV=3 - [ODP2_HUMAN]	61.5	2.32	1	1	1	1	647	68.9531	7.84033
Q9HD42	Charged multivesicular body protein 1a OS=Homo sapiens GN=CHMP1A PE=1 SV=1 - [CHM1A_HUMAN]	61.48	8.67	1	2	2	2	196	21.6892	8.06006
P47985	Cytochrome b-c1 complex subunit Rieske, mitochondrial OS=Homo sapiens GN=UQCRFS1 PE=1 SV=2 - [UCRI_HUMAN]	60.98	5.11	1	1	1	1	274	29.6494	8.32373
O95497	Pantetheinase OS=Homo sapiens GN=VNN1 PE=1 SV=2 - [VNN1_HUMAN]	60.83	3.12	1	2	2	2	513	56.9751	5.5542
Q9Y6B6	GTP-binding protein SAR1b OS=Homo sapiens GN=SAR1B PE=1 SV=1 - [SAR1B_HUMAN]	60.81	11.11	2	2	2	2	198	22.3955	6.11279
Q92616	Translational activator GCN1 OS=Homo sapiens GN=GCN1L1 PE=1 SV=6 - [GCN1L_HUMAN]	60.74	0.49	1	1	1	2	2671	292.572	7.47412
P62913	60S ribosomal protein L11 OS=Homo sapiens GN=RPL11 PE=1 SV=2 - [RL11_HUMAN]	60.63	7.87	1	1	1	1	178	20.2396	9.59814
P09211	Glutathione S-transferase P OS=Homo sapiens GN=GSTP1 PE=1 SV=2 - [GSTP1_HUMAN]	60.57	5.24	1	1	1	1	210	23.341	5.64307
P62917	60S ribosomal protein L8 OS=Homo sapiens GN=RPL8 PE=1 SV=2 - [RL8_HUMAN]	60.44	7	1	2	2	2	257	28.0073	11.0337
Q9Y3B3	Transmembrane emp24 domain-containing protein 7 OS=Homo sapiens GN=TMED7 PE=1 SV=2 - [TMED7_HUMAN]	60.39	4.46	1	1	1	2	224	25.1556	6.88818
Q14728	Major facilitator superfamily domain-containing protein 10 OS=Homo sapiens GN=MFSD10 PE=2 SV=1 - [MFS10_HUMAN]	60.25	2.86	1	1	1	1	455	48.3079	9.59814
P31151	Protein S100-A7 OS=Homo sapiens GN=S100A7 PE=1 SV=4 - [S10A7_HUMAN]	60.04	11.88	1	1	1	1	101	11.4636	6.771
P21964	Catechol O-methyltransferase OS=Homo sapiens GN=COMT PE=1 SV=2 - [COMT_HUMAN]	59.78	5.9	1	1	1	1	271	30.0176	5.46533
Q6NUK1	Calcium-binding mitochondrial carrier protein SCaMC-1 OS=Homo sapiens GN=SLC25A24 PE=1 SV=2 - [SCMC1_HUMAN]	59.76	4.4	1	2	2	2	477	53.3203	6.32861
Q9NRP0	Oligosaccharyltransferase complex subunit OSTC OS=Homo sapiens GN=OSTC PE=1 SV=1 - [OSTC_HUMAN]	59.75	8.05	1	1	1	1	149	16.8178	9.12939
O15371	Eukaryotic translation initiation factor 3 subunit D OS=Homo sapiens GN=EIF3D PE=1 SV=1 - [EIF3D_HUMAN]	58.93	1.82	1	1	1	1	548	63.9324	6.04932
O60884	DnaJ homolog subfamily A member 2 OS=Homo sapiens GN=DNAJA2 PE=1 SV=1 - [DNJA2_HUMAN]	58.88	6.07	1	2	2	2	412	45.7166	6.48096
P00403	Cytochrome c oxidase subunit 2 OS=Homo sapiens GN=MT-CO2 PE=1 SV=1 - [COX2_HUMAN]	58.88	4.41	1	1	1	1	227	25.5482	4.81787
P14923	Junction plakoglobin OS=Homo sapiens GN=JUP PE=1 SV=3 - [PLAK_HUMAN]	58.73	1.07	2	1	1	1	745	81.6927	6.13818
Q14257	Reticulocalbin-2 OS=Homo sapiens GN=RCN2 PE=1 SV=1 - [RCN2_HUMAN]	58.4	5.05	1	1	1	1	317	36.8536	4.39893
Q86SE5	RNA-binding Raly-like protein OS=Homo sapiens GN=RALYL PE=2 SV=2 - [RALYL_HUMAN]	58.37	4.12	2	1	1	1	291	32.3106	7.92822
P11586	C-1-tetrahydrofolate synthase, cytoplasmic OS=Homo sapiens GN=MTHFD1 PE=1 SV=3 - [C1TC_HUMAN]	58.3548	2.35	1	2	2	2	935	101.495	7.29834
Q6UVY6	DBH-like monooxygenase protein 1 OS=Homo sapiens GN=MOXD1 PE=1 SV=1 - [MOXD1_HUMAN]	57.79	4.24	1	2	2	2	613	69.6077	6.43018
Q9BRK5	45 kDa calcium-binding protein OS=Homo sapiens GN=SDF4 PE=1 SV=1 - [CAB45_HUMAN]	57.66	3.31	1	1	1	1	362	41.7805	4.85596
P02042	Hemoglobin subunit delta OS=Homo sapiens GN=HBD PE=1 SV=2 - [HBD_HUMAN]	57.2833	12.93	2	1	2	3	147	16.0453	8.04541
P11169	Solute carrier family 2, facilitated glucose transporter member 3 OS=Homo sapiens GN=SLC2A3 PE=1 SV=1 - [GTR3_HUMAN]	57.2619	3.02	2	1	2	2	496	53.8893	7.1958
P62314	Small nuclear ribonucleoprotein Sm D1 OS=Homo sapiens GN=SNRPD1 PE=1 SV=1 - [SMD1_HUMAN]	57.06	16.81	1	1	1	1	119	13.2734	11.561
O75489	NADH dehydrogenase [ubiquinone] iron-sulfur protein 3, mitochondrial OS=Homo sapiens GN=NDUFS3 PE=1 SV=1 - [NDUS3_HUMAN]	56.63	9.09	1	2	2	2	264	30.2227	7.50342
Q08554	Desmocollin-1 OS=Homo sapiens GN=DSC1 PE=1 SV=2 - [DSC1_HUMAN]	56.63	1.45	1	1	1	2	894	99.9238	5.42725
P62330	ADP-ribosylation factor 6 OS=Homo sapiens GN=ARF6 PE=1 SV=2 - [ARF6_HUMAN]	56.42	5.71	2	1	1	1	175	20.0694	8.95361
P36873	Serine/threonine-protein phosphatase PP1-gamma catalytic subunit OS=Homo sapiens GN=PPP1CC PE=1 SV=1 - [PP1G_HUMAN]	56.07	5.26	3	1	1	1	323	36.9597	6.53662
Q15833	Syntaxin-binding protein 2 OS=Homo sapiens GN=STXBP2 PE=1 SV=2 - [STXB2_HUMAN]	55.94	1.69	1	1	1	1	593	66.4105	6.55127
P26373	60S ribosomal protein L13 OS=Homo sapiens GN=RPL13 PE=1 SV=4 - [RL13_HUMAN]	55.86	5.21	1	1	1	1	211	24.2465	11.6489
Q9ULV4	Coronin-1C OS=Homo sapiens GN=CORO1C PE=1 SV=1 - [COR1C_HUMAN]	55.68	2.32	1	1	1	1	474	53.2151	7.07861
Q9NZ08	Endoplasmic reticulum aminopeptidase 1 OS=Homo sapiens GN=ERAP1 PE=1 SV=3 - [ERAP1_HUMAN]	55.68	3.29	1	2	2	2	941	107.166	6.45557
Q9H0E2	Toll-interacting protein OS=Homo sapiens GN=TOLLIP PE=1 SV=1 - [TOLIP_HUMAN]	55.57	5.11	1	1	1	1	274	30.2622	5.97314
P09543	2',3'-cyclic-nucleotide 3'-phosphodiesterase OS=Homo sapiens GN=CNP PE=1 SV=2 - [CN37_HUMAN]	55.52	2.61	1	1	1	2	421	47.5487	9.0708
Q99735	Microsomal glutathione S-transferase 2 OS=Homo sapiens GN=MGST2 PE=1 SV=1 - [MGST2_HUMAN]	55.45	9.52	1	1	1	1	147	16.6098	9.5542
Q03135	Caveolin-1 OS=Homo sapiens GN=CAV1 PE=1 SV=4 - [CAV1_HUMAN]	55.3436	17.42	2	3	3	3	178	20.4585	6.02393
P83111	Serine beta-lactamase-like protein LACTB, mitochondrial OS=Homo sapiens GN=LACTB PE=1 SV=2 - [LACTB_HUMAN]	55.22	5.85	1	2	2	2	547	60.655	8.52881
P36578	60S ribosomal protein L4 OS=Homo sapiens GN=RPL4 PE=1 SV=5 - [RL4_HUMAN]	55.21	3.28	1	1	1	1	427	47.6674	11.063
Q16563	Synaptophysin-like protein 1 OS=Homo sapiens GN=SYPL1 PE=1 SV=1 - [SYPL1_HUMAN]	54.95	4.25	1	1	1	1	259	28.5467	8.42627
Q86UX7	Fermitin family homolog 3 OS=Homo sapiens GN=FERMT3 PE=1 SV=1 - [URP2_HUMAN]	54.6	2.85	1	2	2	2	667	75.905	6.97607
Q9NYU2	UDP-glucose:glycoprotein glucosyltransferase 1 OS=Homo sapiens GN=UGGT1 PE=1 SV=3 - [UGGG1_HUMAN]	54.25	1.09	1	1	1	1	1555	177.078	5.63037
P63092	Guanine nucleotide-binding protein G(s) subunit alpha isoforms short OS=Homo sapiens GN=GNAS PE=1 SV=1 - [GNAS2_HUMAN]	53.3406	5.33	7	1	2	2	394	45.6359	5.8208
Q13418	Integrin-linked protein kinase OS=Homo sapiens GN=ILK PE=1 SV=2 - [ILK_HUMAN]	53.13	5.53	1	2	2	2	452	51.3859	8.07471
Q09666	Neuroblast differentiation-associated protein AHNAK OS=Homo sapiens GN=AHNAK PE=1 SV=2 - [AHNK_HUMAN]	52.8033	2.39	1	3	3	3	5890	628.699	6.15088
O14879	Interferon-induced protein with tetratricopeptide repeats 3 OS=Homo sapiens GN=IFIT3 PE=1 SV=1 - [IFIT3_HUMAN]	51.99	2.86	1	1	1	1	490	55.9495	5.19873
P04062	Glucosylceramidase OS=Homo sapiens GN=GBA PE=1 SV=3 - [GLCM_HUMAN]	51.7	2.43	1	1	1	1	536	59.6782	7.60596
P07358	Complement component C8 beta chain OS=Homo sapiens GN=C8B PE=1 SV=3 - [CO8B_HUMAN]	51.64	1.52	1	1	1	1	591	67.0035	8.1333
Q9BTV4	Transmembrane protein 43 OS=Homo sapiens GN=TMEM43 PE=1 SV=1 - [TMM43_HUMAN]	51.1554	5	1	2	2	2	400	44.8472	8.1333
P31689	DnaJ homolog subfamily A member 1 OS=Homo sapiens GN=DNAJA1 PE=1 SV=2 - [DNJA1_HUMAN]	50.99	3.27	1	1	1	1	397	44.8395	7.07861
P01042	Kininogen-1 OS=Homo sapiens GN=KNG1 PE=1 SV=2 - [KNG1_HUMAN]	50.9881	1.4	1	1	1	2	644	71.9122	6.81494
P62158	Calmodulin OS=Homo sapiens GN=CALM1 PE=1 SV=2 - [CALM_HUMAN]	50.47	8.72	1	1	1	1	149	16.8268	4.22119
P08237	6-phosphofructokinase, muscle type OS=Homo sapiens GN=PFKM PE=1 SV=2 - [K6PF_HUMAN]	50.13	1.92	2	1	2	2	780	85.1284	7.98682
P15531	Nucleoside diphosphate kinase A OS=Homo sapiens GN=NME1 PE=1 SV=1 - [NDKA_HUMAN]	50.06	7.89	2	1	1	2	152	17.1377	6.18896
P01031	Complement C5 OS=Homo sapiens GN=C5 PE=1 SV=4 - [CO5_HUMAN]	49.74	0.6	1	1	1	1	1676	188.186	6.52197
O94973	AP-2 complex subunit alpha-2 OS=Homo sapiens GN=AP2A2 PE=1 SV=2 - [AP2A2_HUMAN]	49.64	1.06	2	1	1	1	939	103.895	6.96143
P63010	AP-2 complex subunit beta OS=Homo sapiens GN=AP2B1 PE=1 SV=1 - [AP2B1_HUMAN]	49.5119	5.23	1	3	3	3	937	104.486	5.37646
P02787	Serotransferrin OS=Homo sapiens GN=TF PE=1 SV=3 - [TRFE_HUMAN]	48.99	2.01	1	1	1	1	698	77.0136	7.12256
Q9H6S3	Epidermal growth factor receptor kinase substrate 8-like protein 2 OS=Homo sapiens GN=EPS8L2 PE=1 SV=2 - [ES8L2_HUMAN]	48.63	2.8	1	1	1	1	715	80.5701	6.84424
P02748	Complement component C9 OS=Homo sapiens GN=C9 PE=1 SV=2 - [CO9_HUMAN]	48.22	2.15	1	1	1	1	559	63.1327	5.59229
P07948	Tyrosine-protein kinase Lyn OS=Homo sapiens GN=LYN PE=1 SV=3 - [LYN_HUMAN]	48.15	1.56	5	1	1	1	512	58.5368	7.10791
P51884	Lumican OS=Homo sapiens GN=LUM PE=1 SV=2 - [LUM_HUMAN]	48.08	8.28	1	2	2	2	338	38.4048	6.60986
P62333	26S protease regulatory subunit 10B OS=Homo sapiens GN=PSMC6 PE=1 SV=1 - [PRS10_HUMAN]	47.99	3.86	1	1	1	1	389	44.1451	7.48877
P40121	Macrophage-capping protein OS=Homo sapiens GN=CAPG PE=1 SV=2 - [CAPG_HUMAN]	47.96	3.45	1	1	1	1	348	38.4745	6.18896
O75915	PRA1 family protein 3 OS=Homo sapiens GN=ARL6IP5 PE=1 SV=1 - [PRAF3_HUMAN]	47.88	5.85	1	1	1	1	188	21.6004	9.77393
P51571	Translocon-associated protein subunit delta OS=Homo sapiens GN=SSR4 PE=1 SV=1 - [SSRD_HUMAN]	47.22	10.98	1	1	1	1	173	18.9866	6.15088
P08123	Collagen alpha-2(I) chain OS=Homo sapiens GN=COL1A2 PE=1 SV=7 - [CO1A2_HUMAN]	47.1588	1.32	1	2	2	2	1366	129.235	8.95361
O96005	Cleft lip and palate transmembrane protein 1 OS=Homo sapiens GN=CLPTM1 PE=1 SV=1 - [CLPT1_HUMAN]	47.02	2.39	1	1	1	1	669	76.0485	6.30322
Q9Y3Q3	Transmembrane emp24 domain-containing protein 3 OS=Homo sapiens GN=TMED3 PE=1 SV=1 - [TMED3_HUMAN]	46.8	4.61	1	1	1	1	217	24.7613	5.60498
Q99613	Eukaryotic translation initiation factor 3 subunit C OS=Homo sapiens GN=EIF3C PE=1 SV=1 - [EIF3C_HUMAN]	46.54	1.1	2	1	1	1	913	105.278	5.68115
Q8TCJ2	Dolichyl-diphosphooligosaccharide--protein glycosyltransferase subunit STT3B OS=Homo sapiens GN=STT3B PE=1 SV=1 - [STT3B_HUMAN]	46.49	2.3	1	2	2	2	826	93.6137	8.90967
Q8NBQ5	Estradiol 17-beta-dehydrogenase 11 OS=Homo sapiens GN=HSD17B11 PE=1 SV=3 - [DHB11_HUMAN]	46.39	5	1	1	1	1	300	32.9147	9.0708
P51572	B-cell receptor-associated protein 31 OS=Homo sapiens GN=BCAP31 PE=1 SV=3 - [BAP31_HUMAN]	46.29	6.5	1	1	1	1	246	27.974	8.44092
O43242	26S proteasome non-ATPase regulatory subunit 3 OS=Homo sapiens GN=PSMD3 PE=1 SV=2 - [PSMD3_HUMAN]	46.16	2.81	1	1	1	1	534	60.9395	8.44092
P16070	CD44 antigen OS=Homo sapiens GN=CD44 PE=1 SV=3 - [CD44_HUMAN]	46.13	1.62	1	1	1	1	742	81.4874	5.32568
P0CW22	40S ribosomal protein S17-like OS=Homo sapiens GN=RPS17L PE=3 SV=1 - [RS17L_HUMAN]	45.84	16.3	1	1	1	1	135	15.5404	9.84717
O75352	Mannose-P-dolichol utilization defect 1 protein OS=Homo sapiens GN=MPDU1 PE=1 SV=2 - [MPU1_HUMAN]	45.77	4.05	1	1	1	1	247	26.6205	8.93896
P20700	Lamin-B1 OS=Homo sapiens GN=LMNB1 PE=1 SV=2 - [LMNB1_HUMAN]	45.54	1.88	1	1	1	1	586	66.3676	5.16064
Q08380	Galectin-3-binding protein OS=Homo sapiens GN=LGALS3BP PE=1 SV=1 - [LG3BP_HUMAN]	45.41	5.81	1	3	3	3	585	65.2893	5.2749
Q9BWM7	Sideroflexin-3 OS=Homo sapiens GN=SFXN3 PE=1 SV=3 - [SFXN3_HUMAN]	45.27	3.12	1	1	1	1	321	35.4805	9.1001
P61225	Ras-related protein Rap-2b OS=Homo sapiens GN=RAP2B PE=1 SV=1 - [RAP2B_HUMAN]	45.13	6.56	1	1	1	1	183	20.4912	4.80518
Q9BZK3	Putative nascent polypeptide-associated complex subunit alpha-like protein OS=Homo sapiens GN=NACAP1 PE=5 SV=1 - [NACP1_HUMAN]	44.86	6.1	3	1	1	1	213	23.2919	4.58936
P10619	Lysosomal protective protein OS=Homo sapiens GN=CTSA PE=1 SV=2 - [PPGB_HUMAN]	44.77	2.71	1	1	1	1	480	54.4311	6.60986
Q9H2G4	Testis-specific Y-encoded-like protein 2 OS=Homo sapiens GN=TSPYL2 PE=1 SV=1 - [TSYL2_HUMAN]	44.56	1.01	1	1	1	1	693	79.3868	4.57666
P30040	Endoplasmic reticulum resident protein 29 OS=Homo sapiens GN=ERP29 PE=1 SV=4 - [ERP29_HUMAN]	44.33	3.83	1	1	1	1	261	28.9752	7.31299
Q96HC4	PDZ and LIM domain protein 5 OS=Homo sapiens GN=PDLIM5 PE=1 SV=5 - [PDLI5_HUMAN]	44.32	2.35	1	1	1	1	596	63.9045	8.20654
P18621	60S ribosomal protein L17 OS=Homo sapiens GN=RPL17 PE=1 SV=3 - [RL17_HUMAN]	44.28	7.61	1	1	1	1	184	21.3833	10.1694
B9A064	Immunoglobulin lambda-like polypeptide 5 OS=Homo sapiens GN=IGLL5 PE=2 SV=2 - [IGLL5_HUMAN]	44.14	3.74	2	1	1	1	214	23.0486	8.83643
O00754	Lysosomal alpha-mannosidase OS=Homo sapiens GN=MAN2B1 PE=1 SV=3 - [MA2B1_HUMAN]	43.75	1.09	1	1	1	1	1011	113.672	7.28369
Q53GQ0	Very-long-chain 3-oxoacyl-CoA reductase OS=Homo sapiens GN=HSD17B12 PE=1 SV=2 - [DHB12_HUMAN]	43.58	4.81	1	1	1	1	312	34.3022	9.31982
Q9HD45	Transmembrane 9 superfamily member 3 OS=Homo sapiens GN=TM9SF3 PE=1 SV=2 - [TM9S3_HUMAN]	43.44	1.87	1	1	1	1	589	67.8431	7.21045
Q8WU68	Splicing factor U2AF 26 kDa subunit OS=Homo sapiens GN=U2AF1L4 PE=1 SV=2 - [U2AF4_HUMAN]	43.37	5.45	2	1	1	1	220	25.7272	7.15186
O43143	Putative pre-mRNA-splicing factor ATP-dependent RNA helicase DHX15 OS=Homo sapiens GN=DHX15 PE=1 SV=2 - [DHX15_HUMAN]	43.14	1.51	1	1	1	1	795	90.8752	7.45947
P05386	60S acidic ribosomal protein P1 OS=Homo sapiens GN=RPLP1 PE=1 SV=1 - [RLA1_HUMAN]	43.12	14.04	1	1	1	1	114	11.5067	4.32275
O60684	Importin subunit alpha-7 OS=Homo sapiens GN=KPNA6 PE=1 SV=1 - [IMA7_HUMAN]	42.97	2.61	1	1	1	1	536	59.9915	4.98291
Q9H4M9	EH domain-containing protein 1 OS=Homo sapiens GN=EHD1 PE=1 SV=2 - [EHD1_HUMAN]	42.96	2.06	1	1	1	1	534	60.5887	6.82959
P18077	60S ribosomal protein L35a OS=Homo sapiens GN=RPL35A PE=1 SV=2 - [RL35A_HUMAN]	42.51	14.55	1	2	2	2	110	12.5298	11.063
P20020	Plasma membrane calcium-transporting ATPase 1 OS=Homo sapiens OX=9606 GN=ATP2B1 PE=1 SV=4 - [AT2B1_HUMAN]	42.49	1.15	2	1	1	1	1220	134.6	5.90967
P46977	Dolichyl-diphosphooligosaccharide--protein glycosyltransferase subunit STT3A OS=Homo sapiens GN=STT3A PE=1 SV=2 - [STT3A_HUMAN]	41.93	3.26	1	3	3	3	705	80.4768	8.07471
P07225	Vitamin K-dependent protein S OS=Homo sapiens GN=PROS1 PE=1 SV=1 - [PROS_HUMAN]	41.47	1.18	1	1	1	1	676	75.0739	5.66846
Q14520	Hyaluronan-binding protein 2 OS=Homo sapiens GN=HABP2 PE=1 SV=1 - [HABP2_HUMAN]	41.21	1.79	1	1	1	1	560	62.6304	6.53662
P08574	Cytochrome c1, heme protein, mitochondrial OS=Homo sapiens GN=CYC1 PE=1 SV=3 - [CY1_HUMAN]	40.99	3.69	1	1	1	1	325	35.399	8.99756
Q86UP2	Kinectin OS=Homo sapiens GN=KTN1 PE=1 SV=1 - [KTN1_HUMAN]	40.9	0.88	1	1	1	1	1357	156.179	5.64307
Q15436	Protein transport protein Sec23A OS=Homo sapiens GN=SEC23A PE=1 SV=2 - [SC23A_HUMAN]	40.48	1.83	2	1	1	1	765	86.1053	7.07861
Q15233	Non-POU domain-containing octamer-binding protein OS=Homo sapiens GN=NONO PE=1 SV=4 - [NONO_HUMAN]	40.41	4.88	1	1	1	1	471	54.1973	8.95361
P46459	Vesicle-fusing ATPase OS=Homo sapiens GN=NSF PE=1 SV=3 - [NSF_HUMAN]	40	0.94	1	1	1	1	744	82.5421	6.94678
Q02750	Dual specificity mitogen-activated protein kinase kinase 1 OS=Homo sapiens GN=MAP2K1 PE=1 SV=2 - [MP2K1_HUMAN]	39.42	3.05	1	1	1	1	393	43.4113	6.62451
Q07021	Complement component 1 Q subcomponent-binding protein, mitochondrial OS=Homo sapiens GN=C1QBP PE=1 SV=1 - [C1QBP_HUMAN]	39.41	7.09	1	1	1	1	282	31.3426	4.84326
Q9H299	SH3 domain-binding glutamic acid-rich-like protein 3 OS=Homo sapiens GN=SH3BGRL3 PE=1 SV=1 - [SH3L3_HUMAN]	39.16	16.13	1	1	1	1	93	10.4313	4.93213
O75534	Cold shock domain-containing protein E1 OS=Homo sapiens GN=CSDE1 PE=1 SV=2 - [CSDE1_HUMAN]	38.79	1.75	1	1	1	1	798	88.8289	6.25244
P22314	Ubiquitin-like modifier-activating enzyme 1 OS=Homo sapiens GN=UBA1 PE=1 SV=3 - [UBA1_HUMAN]	38.48	2.17	1	2	2	2	1058	117.774	5.75732
Q15029	116 kDa U5 small nuclear ribonucleoprotein component OS=Homo sapiens GN=EFTUD2 PE=1 SV=1 - [U5S1_HUMAN]	38.43	2.26	1	1	2	2	972	109.366	4.99561
Q9BXJ4	Complement C1q tumor necrosis factor-related protein 3 OS=Homo sapiens GN=C1QTNF3 PE=1 SV=1 - [C1QT3_HUMAN]	38.29	2.85	1	1	1	1	246	26.9768	6.52197
Q9NU22	Midasin OS=Homo sapiens GN=MDN1 PE=1 SV=2 - [MDN1_HUMAN]	38.25	0.14	1	1	1	2	5596	632.42	5.68115
O15145	Actin-related protein 2/3 complex subunit 3 OS=Homo sapiens GN=ARPC3 PE=1 SV=3 - [ARPC3_HUMAN]	38.15	14.61	1	2	2	2	178	20.5334	8.5874
Q96JJ7	Protein disulfide-isomerase TMX3 OS=Homo sapiens GN=TMX3 PE=1 SV=2 - [TMX3_HUMAN]	38.09	1.98	1	1	1	1	454	51.8389	4.90674
O75131	Copine-3 OS=Homo sapiens GN=CPNE3 PE=1 SV=1 - [CPNE3_HUMAN]	38.04	1.68	8	1	1	1	537	60.0921	5.84619
P59998	Actin-related protein 2/3 complex subunit 4 OS=Homo sapiens GN=ARPC4 PE=1 SV=3 - [ARPC4_HUMAN]	37.94	4.76	1	1	1	1	168	19.6543	8.42627
P43652	Afamin OS=Homo sapiens GN=AFM PE=1 SV=1 - [AFAM_HUMAN]	37.91	1.17	1	1	1	1	599	69.024	5.89697
O14672	Disintegrin and metalloproteinase domain-containing protein 10 OS=Homo sapiens GN=ADAM10 PE=1 SV=1 - [ADA10_HUMAN]	37.76	1.6	1	1	1	1	748	84.0877	7.76709
Q9UJS0	Calcium-binding mitochondrial carrier protein Aralar2 OS=Homo sapiens GN=SLC25A13 PE=1 SV=2 - [CMC2_HUMAN]	37.7258	2.96	2	2	2	2	675	74.1286	8.6167
O43292	Glycosylphosphatidylinositol anchor attachment 1 protein OS=Homo sapiens GN=GPAA1 PE=1 SV=3 - [GPAA1_HUMAN]	37.59	1.77	1	1	1	1	621	67.58	8.06006
P62244	40S ribosomal protein S15a OS=Homo sapiens GN=RPS15A PE=1 SV=2 - [RS15A_HUMAN]	37.44	6.92	1	1	1	1	130	14.83	10.1255
P83731	60S ribosomal protein L24 OS=Homo sapiens GN=RPL24 PE=1 SV=1 - [RL24_HUMAN]	37.34	5.1	1	1	1	1	157	17.7679	11.2534
Q8IZP2	Putative protein FAM10A4 OS=Homo sapiens GN=ST13P4 PE=5 SV=1 - [ST134_HUMAN]	37.15	4.17	3	1	1	1	240	27.3897	5.08447
P12429	Annexin A3 OS=Homo sapiens GN=ANXA3 PE=1 SV=3 - [ANXA3_HUMAN]	36.8	2.79	1	1	1	1	323	36.3527	5.92236
P46779	60S ribosomal protein L28 OS=Homo sapiens GN=RPL28 PE=1 SV=3 - [RL28_HUMAN]	36.46	13.14	1	2	2	2	137	15.7377	12.0151
P00488	Coagulation factor XIII A chain OS=Homo sapiens GN=F13A1 PE=1 SV=4 - [F13A_HUMAN]	36.42	2.19	1	1	1	1	732	83.2146	6.0874
Q8NBM4	Ubiquitin-associated domain-containing protein 2 OS=Homo sapiens GN=UBAC2 PE=2 SV=1 - [UBAC2_HUMAN]	35.86	2.33	1	1	1	1	344	38.9382	9.01221
P02749	Beta-2-glycoprotein 1 OS=Homo sapiens GN=APOH PE=1 SV=3 - [APOH_HUMAN]	35.72	4.35	1	2	2	2	345	38.2727	7.97217
P04792	Heat shock protein beta-1 OS=Homo sapiens GN=HSPB1 PE=1 SV=2 - [HSPB1_HUMAN]	35.66	7.8	1	1	1	1	205	22.7685	6.40479
Q9BYT8	Neurolysin, mitochondrial OS=Homo sapiens GN=NLN PE=1 SV=1 - [NEUL_HUMAN]	35.65	0.85	1	1	1	1	704	80.5997	6.63916
P39748	Flap endonuclease 1 OS=Homo sapiens GN=FEN1 PE=1 SV=1 - [FEN1_HUMAN]	35.63	1.84	1	1	1	1	380	42.5661	8.6167
P30049	ATP synthase subunit delta, mitochondrial OS=Homo sapiens GN=ATP5D PE=1 SV=2 - [ATPD_HUMAN]	35.43	5.36	1	1	1	1	168	17.4792	5.49072
P29590	Protein PML OS=Homo sapiens GN=PML PE=1 SV=3 - [PML_HUMAN]	35.4	1.02	1	1	1	1	882	97.4889	6.21436
P01111	GTPase NRas OS=Homo sapiens GN=NRAS PE=1 SV=1 - [RASN_HUMAN]	35.21	6.35	2	1	1	1	189	21.2155	5.17334
P02675	Fibrinogen beta chain OS=Homo sapiens GN=FGB PE=1 SV=2 - [FIBB_HUMAN]	35.12	1.43	1	1	1	1	491	55.8923	8.26514
Q16706	Alpha-mannosidase 2 OS=Homo sapiens GN=MAN2A1 PE=1 SV=2 - [MA2A1_HUMAN]	34.82	0.96	1	1	1	1	1144	131.057	7.57666
P19320	Vascular cell adhesion protein 1 OS=Homo sapiens GN=VCAM1 PE=1 SV=1 - [VCAM1_HUMAN]	34.77	0.95	1	1	1	1	739	81.2243	5.22412
P67812	Signal peptidase complex catalytic subunit SEC11A OS=Homo sapiens GN=SEC11A PE=1 SV=1 - [SC11A_HUMAN]	34.6	5.03	1	1	1	1	179	20.6121	9.48096
Q96S97	Myeloid-associated differentiation marker OS=Homo sapiens GN=MYADM PE=1 SV=2 - [MYADM_HUMAN]	34.58	3.11	1	1	1	1	322	35.2503	8.14795
P50570	Dynamin-2 OS=Homo sapiens GN=DNM2 PE=1 SV=2 - [DYN2_HUMAN]	34.5	1.38	1	1	1	1	870	98.0032	7.44482
Q15629	Translocating chain-associated membrane protein 1 OS=Homo sapiens GN=TRAM1 PE=1 SV=3 - [TRAM1_HUMAN]	34.45	2.94	1	1	1	1	374	43.0438	9.62744
P61254	60S ribosomal protein L26 OS=Homo sapiens GN=RPL26 PE=1 SV=1 - [RL26_HUMAN]	34.2	6.21	2	1	1	1	145	17.2475	10.5503
P17655	Calpain-2 catalytic subunit OS=Homo sapiens GN=CAPN2 PE=1 SV=6 - [CAN2_HUMAN]	34.16	1.14	1	1	1	1	700	79.9448	4.98291
Q9UBI6	Guanine nucleotide-binding protein G(I)/G(S)/G(O) subunit gamma-12 OS=Homo sapiens GN=GNG12 PE=1 SV=3 - [GBG12_HUMAN]	34.15	22.22	1	1	1	1	72	8.00117	8.96826
P61619	Protein transport protein Sec61 subunit alpha isoform 1 OS=Homo sapiens GN=SEC61A1 PE=1 SV=2 - [S61A1_HUMAN]	33.86	2.31	1	1	1	1	476	52.2305	8.06006
Q96AQ6	Pre-B-cell leukemia transcription factor-interacting protein 1 OS=Homo sapiens GN=PBXIP1 PE=1 SV=1 - [PBIP1_HUMAN]	33.81	2.19	1	1	1	1	731	80.5941	5.32568
P62191	26S protease regulatory subunit 4 OS=Homo sapiens GN=PSMC1 PE=1 SV=1 - [PRS4_HUMAN]	33.49	2.95	1	1	1	1	440	49.1537	6.21436
Q9Y3A6	Transmembrane emp24 domain-containing protein 5 OS=Homo sapiens GN=TMED5 PE=1 SV=1 - [TMED5_HUMAN]	33.44	5.24	1	1	1	1	229	25.9882	4.84326
Q14258	E3 ubiquitin/ISG15 ligase TRIM25 OS=Homo sapiens GN=TRIM25 PE=1 SV=2 - [TRI25_HUMAN]	33.4	1.59	1	1	1	1	630	70.9277	8.08936
Q7Z6J4	FYVE, RhoGEF and PH domain-containing protein 2 OS=Homo sapiens GN=FGD2 PE=2 SV=1 - [FGD2_HUMAN]	33.14	0.92	3	1	1	1	655	74.8448	6.93213
P49821	NADH dehydrogenase [ubiquinone] flavoprotein 1, mitochondrial OS=Homo sapiens GN=NDUFV1 PE=1 SV=4 - [NDUV1_HUMAN]	33.05	2.16	1	1	1	1	464	50.7848	8.20654
P31040	Succinate dehydrogenase [ubiquinone] flavoprotein subunit, mitochondrial OS=Homo sapiens GN=SDHA PE=1 SV=2 - [DHSA_HUMAN]	32.96	1.96	1	1	1	1	664	72.6453	7.38623
P50914	60S ribosomal protein L14 OS=Homo sapiens GN=RPL14 PE=1 SV=4 - [RL14_HUMAN]	32.92	5.58	1	1	1	1	215	23.417	10.9312
P13224	Platelet glycoprotein Ib beta chain OS=Homo sapiens GN=GP1BB PE=1 SV=1 - [GP1BB_HUMAN]	32.88	5.34	1	1	1	1	206	21.7038	9.30518
Q15691	Microtubule-associated protein RP/EB family member 1 OS=Homo sapiens GN=MAPRE1 PE=1 SV=3 - [MARE1_HUMAN]	32.8	2.24	2	1	1	1	268	29.9802	5.13525
O75531	Barrier-to-autointegration factor OS=Homo sapiens GN=BANF1 PE=1 SV=1 - [BAF_HUMAN]	32.46	26.97	1	1	1	1	89	10.052	6.0874
P35606	Coatomer subunit beta' OS=Homo sapiens GN=COPB2 PE=1 SV=2 - [COPB2_HUMAN]	32.19	0.77	1	1	1	1	906	102.422	5.2749
P27105	Erythrocyte band 7 integral membrane protein OS=Homo sapiens GN=STOM PE=1 SV=3 - [STOM_HUMAN]	31.84	2.43	2	1	1	1	288	31.7107	7.88428
P53990	IST1 homolog OS=Homo sapiens GN=IST1 PE=1 SV=1 - [IST1_HUMAN]	31.71	1.92	1	1	1	1	364	39.7255	5.35107
Q15942	Zyxin OS=Homo sapiens GN=ZYX PE=1 SV=1 - [ZYX_HUMAN]	31.54	1.92	1	1	1	1	572	61.2382	6.66846
Q9UNF0	Protein kinase C and casein kinase substrate in neurons protein 2 OS=Homo sapiens GN=PACSIN2 PE=1 SV=2 - [PACN2_HUMAN]	31.42	2.26	1	1	1	1	486	55.7039	5.19873
Q9NX62	Inositol monophosphatase 3 OS=Homo sapiens GN=IMPAD1 PE=1 SV=1 - [IMPA3_HUMAN]	31.38	1.95	1	1	1	1	359	38.657	6.85889
Q9H9B4	Sideroflexin-1 OS=Homo sapiens GN=SFXN1 PE=1 SV=4 - [SFXN1_HUMAN]	31.3	4.66	1	1	1	1	322	35.5963	9.0708
Q9Y5X1	Sorting nexin-9 OS=Homo sapiens GN=SNX9 PE=1 SV=1 - [SNX9_HUMAN]	30.77	2.18	1	1	1	1	595	66.5496	5.57959
P24539	ATP synthase subunit b, mitochondrial OS=Homo sapiens GN=ATP5F1 PE=1 SV=2 - [AT5F1_HUMAN]	30.74	5.86	1	1	1	1	256	28.8903	9.36377
P60866	40S ribosomal protein S20 OS=Homo sapiens GN=RPS20 PE=1 SV=1 - [RS20_HUMAN]	30.73	10.08	1	1	1	1	119	13.3643	9.93506
P30086	Phosphatidylethanolamine-binding protein 1 OS=Homo sapiens GN=PEBP1 PE=1 SV=3 - [PEBP1_HUMAN]	30.72	4.28	1	1	1	1	187	21.0437	7.53271
P10643	Complement component C7 OS=Homo sapiens GN=C7 PE=1 SV=2 - [CO7_HUMAN]	30.62	1.07	1	1	1	1	843	93.4573	6.48096
P53365	Arfaptin-2 OS=Homo sapiens GN=ARFIP2 PE=1 SV=1 - [ARFP2_HUMAN]	30.59	4.99	1	1	1	1	341	37.8324	6.03662
Q9HCK1	DBF4-type zinc finger-containing protein 2 OS=Homo sapiens GN=ZDBF2 PE=1 SV=3 - [ZDBF2_HUMAN]	30.51	0.25	1	1	1	1	2354	265.453	6.16357
P51970	NADH dehydrogenase [ubiquinone] 1 alpha subcomplex subunit 8 OS=Homo sapiens GN=NDUFA8 PE=1 SV=3 - [NDUA8_HUMAN]	30.11	7.56	1	1	1	1	172	20.0921	7.6499
P11177	Pyruvate dehydrogenase E1 component subunit beta, mitochondrial OS=Homo sapiens GN=PDHB PE=1 SV=3 - [ODPB_HUMAN]	29.59	2.23	1	1	1	1	359	39.208	6.65381
Q14108	Lysosome membrane protein 2 OS=Homo sapiens GN=SCARB2 PE=1 SV=2 - [SCRB2_HUMAN]	29.51	2.72	1	1	1	1	478	54.2555	5.13525
P07814	Bifunctional glutamate/proline--tRNA ligase OS=Homo sapiens GN=EPRS PE=1 SV=5 - [SYEP_HUMAN]	29.42	0.73	1	1	1	1	1512	170.483	7.32764
Q02241	Kinesin-like protein KIF23 OS=Homo sapiens GN=KIF23 PE=1 SV=3 - [KIF23_HUMAN]	29.34	1.67	1	1	1	1	960	109.99	8.51416
Q92734	Protein TFG OS=Homo sapiens GN=TFG PE=1 SV=2 - [TFG_HUMAN]	29.29	2.5	1	1	1	1	400	43.4212	5.09717
Q02818	Nucleobindin-1 OS=Homo sapiens GN=NUCB1 PE=1 SV=4 - [NUCB1_HUMAN]	29.23	2.82	1	1	1	1	461	53.8463	5.24951
P15529	Membrane cofactor protein OS=Homo sapiens GN=CD46 PE=1 SV=3 - [MCP_HUMAN]	29.22	2.55	1	1	1	1	392	43.7187	6.7417
Q9H8M2	Bromodomain-containing protein 9 OS=Homo sapiens GN=BRD9 PE=1 SV=2 - [BRD9_HUMAN]	29.15	1.17	1	1	1	1	597	66.9584	6.18896
Q9C0E8	Protein lunapark OS=Homo sapiens GN=LNP PE=1 SV=2 - [LNP_HUMAN]	29.09	2.1	1	1	1	1	428	47.7102	5.10986
P24347	Stromelysin-3 OS=Homo sapiens GN=MMP11 PE=1 SV=3 - [MMP11_HUMAN]	28.91	1.43	2	1	1	1	488	54.5556	6.87354
Q9P2B2	Prostaglandin F2 receptor negative regulator OS=Homo sapiens GN=PTGFRN PE=1 SV=2 - [FPRP_HUMAN]	28.76	2.28	1	2	2	2	879	98.4946	6.60986
P46783	40S ribosomal protein S10 OS=Homo sapiens GN=RPS10 PE=1 SV=1 - [RS10_HUMAN]	28.61	5.45	1	1	1	1	165	18.8859	10.1548
O43300	Leucine-rich repeat transmembrane neuronal protein 2 OS=Homo sapiens GN=LRRTM2 PE=2 SV=3 - [LRRT2_HUMAN]	28.5	1.16	1	1	1	1	516	59.038	8.00146
P49720	Proteasome subunit beta type-3 OS=Homo sapiens GN=PSMB3 PE=1 SV=2 - [PSB3_HUMAN]	28.39	7.8	1	1	1	1	205	22.9335	6.55127
O00151	PDZ and LIM domain protein 1 OS=Homo sapiens GN=PDLIM1 PE=1 SV=4 - [PDLI1_HUMAN]	28.23	4.56	1	1	1	1	329	36.049	7.02002
P43243	Matrin-3 OS=Homo sapiens GN=MATR3 PE=1 SV=2 - [MATR3_HUMAN]	27.98	1.77	1	1	1	1	847	94.5648	6.25244
Q92820	Gamma-glutamyl hydrolase OS=Homo sapiens GN=GGH PE=1 SV=2 - [GGH_HUMAN]	27.68	2.2	1	1	1	1	318	35.9412	7.10791
Q12805	EGF-containing fibulin-like extracellular matrix protein 1 OS=Homo sapiens GN=EFEMP1 PE=1 SV=2 - [FBLN3_HUMAN]	27.64	2.23	1	1	1	1	493	54.6042	5.07178
Q9Y320	Thioredoxin-related transmembrane protein 2 OS=Homo sapiens GN=TMX2 PE=1 SV=1 - [TMX2_HUMAN]	27.57	4.05	1	1	1	1	296	34.0156	8.68994
Q8NBS9	Thioredoxin domain-containing protein 5 OS=Homo sapiens GN=TXNDC5 PE=1 SV=2 - [TXND5_HUMAN]	26.87	2.31	1	1	1	2	432	47.5987	5.97314
Q1KMD3	Heterogeneous nuclear ribonucleoprotein U-like protein 2 OS=Homo sapiens GN=HNRNPUL2 PE=1 SV=1 - [HNRL2_HUMAN]	26.85	2.95	1	1	1	1	747	85.0522	4.90674
Q9UNP9	Peptidyl-prolyl cis-trans isomerase E OS=Homo sapiens GN=PPIE PE=1 SV=1 - [PPIE_HUMAN]	26.74	2.99	1	1	1	1	301	33.4096	5.60498
P06732	Creatine kinase M-type OS=Homo sapiens GN=CKM PE=1 SV=2 - [KCRM_HUMAN]	26.67	1.57	1	1	1	1	381	43.0739	7.25439
Q9Y230	RuvB-like 2 OS=Homo sapiens GN=RUVBL2 PE=1 SV=3 - [RUVB2_HUMAN]	26.63	2.38	1	1	1	1	463	51.1246	5.64307
P32969	60S ribosomal protein L9 OS=Homo sapiens GN=RPL9 PE=1 SV=1 - [RL9_HUMAN]	26.56	5.21	1	1	1	1	192	21.8498	9.94971
P10253	Lysosomal alpha-glucosidase OS=Homo sapiens GN=GAA PE=1 SV=4 - [LYAG_HUMAN]	25.97	1.89	1	1	1	1	952	105.257	5.99854
P26927	Hepatocyte growth factor-like protein OS=Homo sapiens GN=MST1 PE=1 SV=2 - [HGFL_HUMAN]	25.9	1.41	1	1	1	1	711	80.2675	7.6792
Q16658	Fascin OS=Homo sapiens GN=FSCN1 PE=1 SV=3 - [FSCN1_HUMAN]	25.87	2.43	1	1	1	1	493	54.4961	7.23975
O00391	Sulfhydryl oxidase 1 OS=Homo sapiens GN=QSOX1 PE=1 SV=3 - [QSOX1_HUMAN]	25.68	1.74	1	1	1	1	747	82.5255	8.92432
P62841	40S ribosomal protein S15 OS=Homo sapiens GN=RPS15 PE=1 SV=2 - [RS15_HUMAN]	25.56	8.97	1	1	1	1	145	17.0292	10.3892
Q8TCC7	Solute carrier family 22 member 8 OS=Homo sapiens GN=SLC22A8 PE=1 SV=1 - [S22A8_HUMAN]	25.26	1.29	1	1	1	1	542	59.8174	8.85107
Q03181	Peroxisome proliferator-activated receptor delta OS=Homo sapiens GN=PPARD PE=1 SV=1 - [PPARD_HUMAN]	25.22	1.59	1	1	1	1	441	49.8712	7.59131
P62304	Small nuclear ribonucleoprotein E OS=Homo sapiens GN=SNRPE PE=1 SV=1 - [RUXE_HUMAN]	25.03	11.96	1	1	1	1	92	10.7966	9.43701
Q6RI45	Bromodomain and WD repeat-containing protein 3 OS=Homo sapiens GN=BRWD3 PE=1 SV=2 - [BRWD3_HUMAN]	24.78	0.61	1	1	1	1	1802	203.471	7.84033
Q12797	Aspartyl/asparaginyl beta-hydroxylase OS=Homo sapiens GN=ASPH PE=1 SV=3 - [ASPH_HUMAN]	24.66	2.77	1	1	1	1	758	85.8095	5.0083
P54727	UV excision repair protein RAD23 homolog B OS=Homo sapiens GN=RAD23B PE=1 SV=1 - [RD23B_HUMAN]	24.27	1.96	1	1	1	1	409	43.1446	4.84326
O00116	Alkyldihydroxyacetonephosphate synthase, peroxisomal OS=Homo sapiens GN=AGPS PE=1 SV=1 - [ADAS_HUMAN]	24.09	1.37	1	1	1	2	658	72.8658	7.34229
Q9NR12	PDZ and LIM domain protein 7 OS=Homo sapiens GN=PDLIM7 PE=1 SV=1 - [PDLI7_HUMAN]	24.07	2.19	1	1	1	1	457	49.8126	8.41162
Q96S52	GPI transamidase component PIG-S OS=Homo sapiens GN=PIGS PE=1 SV=3 - [PIGS_HUMAN]	23.85	1.98	1	1	1	1	555	61.6172	6.49365
Q14103	Heterogeneous nuclear ribonucleoprotein D0 OS=Homo sapiens GN=HNRNPD PE=1 SV=1 - [HNRPD_HUMAN]	23.78	2.25	2	1	1	1	355	38.4103	7.81104
Q9NVJ2	ADP-ribosylation factor-like protein 8B OS=Homo sapiens GN=ARL8B PE=1 SV=1 - [ARL8B_HUMAN]	23.76	4.84	1	1	1	1	186	21.5251	8.42627
Q4G0S4	Cytochrome P450 27C1 OS=Homo sapiens GN=CYP27C1 PE=2 SV=2 - [C27C1_HUMAN]	23.61	1.88	1	1	1	1	372	42.6055	9.24658
P68400	Casein kinase II subunit alpha OS=Homo sapiens GN=CSNK2A1 PE=1 SV=1 - [CSK21_HUMAN]	23.3	2.81	2	1	1	1	391	45.1148	7.73779
Q14019	Coactosin-like protein OS=Homo sapiens GN=COTL1 PE=1 SV=3 - [COTL1_HUMAN]	23.14	4.93	1	1	1	1	142	15.935	5.66846
P07954	Fumarate hydratase, mitochondrial OS=Homo sapiens GN=FH PE=1 SV=3 - [FUMH_HUMAN]	23.12	2.16	1	1	1	1	510	54.6022	8.76318
O14818	Proteasome subunit alpha type-7 OS=Homo sapiens GN=PSMA7 PE=1 SV=1 - [PSA7_HUMAN]	22.96	9.68	1	2	2	2	248	27.8696	8.45557
Q96RQ1	Endoplasmic reticulum-Golgi intermediate compartment protein 2 OS=Homo sapiens GN=ERGIC2 PE=1 SV=2 - [ERGI2_HUMAN]	22.88	2.39	1	1	1	1	377	42.5215	6.771
P43307	Translocon-associated protein subunit alpha OS=Homo sapiens GN=SSR1 PE=1 SV=3 - [SSRA_HUMAN]	22.46	1.75	3	1	1	1	286	32.2153	4.48779
Q53T94	TATA box-binding protein-associated factor RNA polymerase I subunit B OS=Homo sapiens GN=TAF1B PE=1 SV=1 - [TAF1B_HUMAN]	22.33	0.85	1	1	1	1	588	68.7876	8.01611
O15511	Actin-related protein 2/3 complex subunit 5 OS=Homo sapiens GN=ARPC5 PE=1 SV=3 - [ARPC5_HUMAN]	22.11	7.95	1	1	1	1	151	16.3103	5.66846
O75844	CAAX prenyl protease 1 homolog OS=Homo sapiens GN=ZMPSTE24 PE=1 SV=2 - [FACE1_HUMAN]	22.1	1.68	1	1	1	1	475	54.7775	7.48877
Q14192	Four and a half LIM domains protein 2 OS=Homo sapiens GN=FHL2 PE=1 SV=3 - [FHL2_HUMAN]	21.57	3.94	1	1	1	1	279	32.1706	7.54736
P18031	Tyrosine-protein phosphatase non-receptor type 1 OS=Homo sapiens GN=PTPN1 PE=1 SV=1 - [PTN1_HUMAN]	21.3	2.07	1	1	1	1	435	49.9348	6.26514
O15523	ATP-dependent RNA helicase DDX3Y OS=Homo sapiens GN=DDX3Y PE=1 SV=2 - [DDX3Y_HUMAN]	20.99	1.52	2	1	1	1	660	73.1081	7.54736
P16615	Sarcoplasmic/endoplasmic reticulum calcium ATPase 2 OS=Homo sapiens GN=ATP2A2 PE=1 SV=1 - [AT2A2_HUMAN]	20.47	1.25	1	1	1	1	1042	114.683	5.33838
O75390	Citrate synthase, mitochondrial OS=Homo sapiens GN=CS PE=1 SV=2 - [CISY_HUMAN]	20.3	1.93	1	1	1	1	466	51.6795	8.32373
P60842	Eukaryotic initiation factor 4A-I OS=Homo sapiens GN=EIF4A1 PE=1 SV=1 - [IF4A1_HUMAN]	20.26	2.22	1	1	1	1	406	46.1246	5.47803
P39023	60S ribosomal protein L3 OS=Homo sapiens GN=RPL3 PE=1 SV=2 - [RL3_HUMAN]	20.05	1.74	1	1	1	1	403	46.0798	10.1841
P06865	Beta-hexosaminidase subunit alpha OS=Homo sapiens GN=HEXA PE=1 SV=2 - [HEXA_HUMAN]	18.26	1.51	1	1	1	1	529	60.6643	5.16064
P29803	Pyruvate dehydrogenase E1 component subunit alpha, testis-specific form, mitochondrial OS=Homo sapiens GN=PDHA2 PE=1 SV=1 - [ODPAT_HUMAN]	17.47	3.61	2	1	1	1	388	42.9055	8.45557
Q8NBJ5	Procollagen galactosyltransferase 1 OS=Homo sapiens GN=GLT25D1 PE=1 SV=1 - [GT251_HUMAN]	15.74	0.96	1	1	1	1	622	71.5905	7.31299
Q9BXX2	Ankyrin repeat domain-containing protein 30B OS=Homo sapiens GN=ANKRD30B PE=2 SV=3 - [AN30B_HUMAN]	0	0.5	1	1	1	1	1392	157.95	6.354

## Sheet: HCV-29 Biol rep 2 Tech rep 1
Proteins identified in HCV-29 ectosomes (Biological replicate 2 / Technical replicate 1)
Accession	Description	Score	Coverage	# Proteins	# Unique Peptides	# Peptides	# PSMs	# AAs	MW [kDa]	calc. pI
P02751	Fibronectin OS=Homo sapiens OX=9606 GN=FN1 PE=1 SV=5 - [FINC_HUMAN]	36516.6	65.12	1	106	106	824	2477	272.15	5.50342
P12111	Collagen alpha-3(VI) chain OS=Homo sapiens GN=COL6A3 PE=1 SV=5 - [CO6A3_HUMAN]	4980.73	36.07	1	85	85	121	3177	343.457	6.68311
P24821	Tenascin OS=Homo sapiens GN=TNC PE=1 SV=3 - [TENA_HUMAN]	3919.83	40.94	1	62	62	85	2201	240.7	4.89404
P35579	Myosin-9 OS=Homo sapiens GN=MYH9 PE=1 SV=4 - [MYH9_HUMAN]	3642.4	35.26	4	59	59	82	1960	226.392	5.60498
O00468	Agrin OS=Homo sapiens OX=9606 GN=AGRN PE=1 SV=6 - [AGRIN_HUMAN]	2994.07	35.88	1	48	48	65	2068	217.179	6.39209
Q99715	Collagen alpha-1(XII) chain OS=Homo sapiens GN=COL12A1 PE=1 SV=2 - [COCA1_HUMAN]	2535.17	27	1	60	60	69	3063	332.941	5.52881
P98160	Basement membrane-specific heparan sulfate proteoglycan core protein OS=Homo sapiens GN=HSPG2 PE=1 SV=4 - [PGBM_HUMAN]	2144.14	14.89	1	48	48	65	4391	468.532	6.50732
P13645	Keratin, type I cytoskeletal 10 OS=Homo sapiens GN=KRT10 PE=1 SV=6 - [K1C10_HUMAN]	1562.96	45.03	14	19	22	33	584	58.7917	5.21143
P60709	Actin, cytoplasmic 1 OS=Homo sapiens GN=ACTB PE=1 SV=1 - [ACTB_HUMAN]	1472.42	67.2	7	1	17	36	375	41.7097	5.47803
P63261	Actin, cytoplasmic 2 OS=Homo sapiens GN=ACTG1 PE=1 SV=1 - [ACTG_HUMAN]	1464.16	67.2	7	1	17	36	375	41.7658	5.47803
P21333	Filamin-A OS=Homo sapiens GN=FLNA PE=1 SV=4 - [FLNA_HUMAN]	1436.35	19.27	2	32	35	37	2647	280.564	6.06201
P35527	Keratin, type I cytoskeletal 9 OS=Homo sapiens GN=KRT9 PE=1 SV=3 - [K1C9_HUMAN]	1365.2	48.48	2	18	19	29	623	62.0268	5.23682
P04264	Keratin, type II cytoskeletal 1 OS=Homo sapiens GN=KRT1 PE=1 SV=6 - [K2C1_HUMAN]	1364.54	42.55	3	19	23	32	644	65.999	8.11865
P07996	Thrombospondin-1 OS=Homo sapiens GN=THBS1 PE=1 SV=2 - [TSP1_HUMAN]	1356.22	35.38	3	29	29	34	1170	129.3	4.94482
P11142	Heat shock cognate 71 kDa protein OS=Homo sapiens GN=HSPA8 PE=1 SV=1 - [HSP7C_HUMAN]	1080.34	31.58	3	13	16	25	646	70.8542	5.51611
P11021	78 kDa glucose-regulated protein OS=Homo sapiens GN=HSPA5 PE=1 SV=2 - [GRP78_HUMAN]	1025.45	44.95	2	21	23	29	654	72.2884	5.16064
P07237	Protein disulfide-isomerase OS=Homo sapiens GN=P4HB PE=1 SV=3 - [PDIA1_HUMAN]	971.771	44.69	1	19	19	25	508	57.0807	4.86865
P02768	Serum albumin OS=Homo sapiens GN=ALB PE=1 SV=2 - [ALBU_HUMAN]	954.13	8.21	1	6	6	37	609	69.3215	6.27783
P14625	Endoplasmin OS=Homo sapiens GN=HSP90B1 PE=1 SV=1 - [ENPL_HUMAN]	883.585	30.88	3	19	20	24	803	92.4113	4.84326
P12814	Alpha-actinin-1 OS=Homo sapiens GN=ACTN1 PE=1 SV=2 - [ACTN1_HUMAN]	872.976	21.41	4	16	16	21	892	102.993	5.41455
P10809	60 kDa heat shock protein, mitochondrial OS=Homo sapiens GN=HSPD1 PE=1 SV=2 - [CH60_HUMAN]	861.45	27.75	1	12	12	17	573	61.0164	5.87158
Q9Y4K0	Lysyl oxidase homolog 2 OS=Homo sapiens GN=LOXL2 PE=1 SV=1 - [LOXL2_HUMAN]	845.548	20.67	1	13	13	17	774	86.6683	6.37939
P14618	Pyruvate kinase isozymes M1/M2 OS=Homo sapiens GN=PKM2 PE=1 SV=4 - [KPYM_HUMAN]	834.664	46.7	2	18	18	21	531	57.9	7.84033
P35908	Keratin, type II cytoskeletal 2 epidermal OS=Homo sapiens GN=KRT2 PE=1 SV=2 - [K22E_HUMAN]	795.431	37.09	11	13	19	22	639	65.3932	8.00146
P07355	Annexin A2 OS=Homo sapiens GN=ANXA2 PE=1 SV=2 - [ANXA2_HUMAN]	793.658	51.92	2	17	17	19	339	38.5798	7.75244
Q15582	Transforming growth factor-beta-induced protein ig-h3 OS=Homo sapiens GN=TGFBI PE=1 SV=1 - [BGH3_HUMAN]	753.101	31.04	1	15	15	20	683	74.634	7.7085
P04406	Glyceraldehyde-3-phosphate dehydrogenase OS=Homo sapiens GN=GAPDH PE=1 SV=3 - [G3P_HUMAN]	746.57	40	2	9	9	15	335	36.0304	8.45557
P30101	Protein disulfide-isomerase A3 OS=Homo sapiens GN=PDIA3 PE=1 SV=4 - [PDIA3_HUMAN]	730.42	42.77	1	17	17	18	505	56.7468	6.354
P68363	Tubulin alpha-1B chain OS=Homo sapiens GN=TUBA1B PE=1 SV=1 - [TBA1B_HUMAN]	727.92	41.91	8	4	13	19	451	50.1196	5.05908
P68366	Tubulin alpha-4A chain OS=Homo sapiens GN=TUBA4A PE=1 SV=1 - [TBA4A_HUMAN]	694.901	39.96	4	3	12	17	448	49.8924	5.05908
P07437	Tubulin beta chain OS=Homo sapiens GN=TUBB PE=1 SV=2 - [TBB5_HUMAN]	674.128	37.39	2	2	12	16	444	49.639	4.89404
P13667	Protein disulfide-isomerase A4 OS=Homo sapiens GN=PDIA4 PE=1 SV=2 - [PDIA4_HUMAN]	673.521	30.85	1	16	16	21	645	72.887	5.07178
P12109	Collagen alpha-1(VI) chain OS=Homo sapiens GN=COL6A1 PE=1 SV=3 - [CO6A1_HUMAN]	653.062	12.74	1	10	10	14	1028	108.462	5.42725
P68371	Tubulin beta-4B chain OS=Homo sapiens GN=TUBB4B PE=1 SV=1 - [TBB4B_HUMAN]	651.861	44.49	6	2	14	17	445	49.799	4.89404
Q02388	Collagen alpha-1(VII) chain OS=Homo sapiens GN=COL7A1 PE=1 SV=2 - [CO7A1_HUMAN]	651.718	8.73	1	17	17	19	2944	295.041	6.26514
P68032	Actin, alpha cardiac muscle 1 OS=Homo sapiens GN=ACTC1 PE=1 SV=1 - [ACTC_HUMAN]	618.321	28.65	5	1	10	23	377	41.9919	5.38916
P02545	Prelamin-A/C OS=Homo sapiens GN=LMNA PE=1 SV=1 - [LMNA_HUMAN]	593.349	22.59	1	15	15	16	664	74.0947	7.02002
Q9Y490	Talin-1 OS=Homo sapiens GN=TLN1 PE=1 SV=3 - [TLN1_HUMAN]	581.491	6.85	2	13	13	14	2541	269.599	6.07471
P27797	Calreticulin OS=Homo sapiens GN=CALR PE=1 SV=1 - [CALR_HUMAN]	578.932	47.72	1	12	12	17	417	48.1118	4.43701
P08758	Annexin A5 OS=Homo sapiens GN=ANXA5 PE=1 SV=2 - [ANXA5_HUMAN]	567.547	33.75	1	9	10	12	320	35.9144	5.04639
Q00610	Clathrin heavy chain 1 OS=Homo sapiens GN=CLTC PE=1 SV=5 - [CLH1_HUMAN]	557.556	10.75	2	13	13	14	1675	191.493	5.69385
P26038	Moesin OS=Homo sapiens GN=MSN PE=1 SV=3 - [MOES_HUMAN]	535.856	21.14	2	7	12	18	577	67.7778	6.40479
P07900	Heat shock protein HSP 90-alpha OS=Homo sapiens GN=HSP90AA1 PE=1 SV=5 - [HS90A_HUMAN]	520.848	17.35	8	6	13	14	732	84.6067	5.021
P05106	Integrin beta-3 OS=Homo sapiens GN=ITGB3 PE=1 SV=2 - [ITB3_HUMAN]	519.714	17.77	1	11	11	13	788	87.0004	5.23682
P25705	ATP synthase subunit alpha, mitochondrial OS=Homo sapiens GN=ATP5A1 PE=1 SV=1 - [ATPA_HUMAN]	513.505	20.25	1	10	10	11	553	59.7136	9.12939
P01024	Complement C3 OS=Homo sapiens GN=C3 PE=1 SV=2 - [CO3_HUMAN]	499.302	6.61	1	10	10	13	1663	187.03	6.40479
P06576	ATP synthase subunit beta, mitochondrial OS=Homo sapiens GN=ATP5B PE=1 SV=3 - [ATPB_HUMAN]	498.445	33.08	1	12	12	14	529	56.5246	5.40186
P05556	Integrin beta-1 OS=Homo sapiens GN=ITGB1 PE=1 SV=2 - [ITB1_HUMAN]	493.823	19.3	1	12	12	14	798	88.357	5.38916
P06748	Nucleophosmin OS=Homo sapiens GN=NPM1 PE=1 SV=2 - [NPM_HUMAN]	469.503	27.55	2	6	6	9	294	32.5548	4.77979
P04350	Tubulin beta-4A chain OS=Homo sapiens GN=TUBB4A PE=1 SV=2 - [TBB4A_HUMAN]	468.662	36.94	4	1	12	14	444	49.5539	4.88135
P06733	Alpha-enolase OS=Homo sapiens GN=ENO1 PE=1 SV=2 - [ENOA_HUMAN]	464.823	25.58	1	6	9	10	434	47.1393	7.38623
P08670	Vimentin OS=Homo sapiens GN=VIM PE=1 SV=4 - [VIME_HUMAN]	458.697	33.26	3	14	14	15	466	53.6191	5.12256
P08238	Heat shock protein HSP 90-beta OS=Homo sapiens GN=HSP90AB1 PE=1 SV=4 - [HS90B_HUMAN]	450.302	18.23	7	6	13	13	724	83.2121	5.03369
P68104	Elongation factor 1-alpha 1 OS=Homo sapiens GN=EEF1A1 PE=1 SV=1 - [EF1A1_HUMAN]	438.817	21.86	3	9	9	12	462	50.1091	9.01221
P21980	Protein-glutamine gamma-glutamyltransferase 2 OS=Homo sapiens GN=TGM2 PE=1 SV=2 - [TGM2_HUMAN]	407.947	14.12	1	7	7	8	687	77.2797	5.22412
P26006	Integrin alpha-3 OS=Homo sapiens GN=ITGA3 PE=1 SV=5 - [ITA3_HUMAN]	407.686	9.32	1	8	8	11	1051	116.538	6.771
P63104	14-3-3 protein zeta/delta OS=Homo sapiens GN=YWHAZ PE=1 SV=1 - [1433Z_HUMAN]	406.57	33.06	3	4	6	8	245	27.7277	4.79248
P60660	Myosin light polypeptide 6 OS=Homo sapiens GN=MYL6 PE=1 SV=2 - [MYL6_HUMAN]	398.035	56.29	4	7	7	11	151	16.9191	4.65283
P21796	Voltage-dependent anion-selective channel protein 1 OS=Homo sapiens GN=VDAC1 PE=1 SV=2 - [VDAC1_HUMAN]	397.165	34.98	1	6	7	7	283	30.7536	8.54346
Q6YHK3	CD109 antigen OS=Homo sapiens GN=CD109 PE=1 SV=2 - [CD109_HUMAN]	397.088	11.76	1	11	11	12	1445	161.587	5.84619
P06396	Gelsolin OS=Homo sapiens GN=GSN PE=1 SV=1 - [GELS_HUMAN]	387.818	11.89	1	9	9	10	782	85.6442	6.27783
P27824	Calnexin OS=Homo sapiens GN=CANX PE=1 SV=2 - [CALX_HUMAN]	375.527	19.09	1	9	9	11	592	67.5259	4.60205
P19105	Myosin regulatory light chain 12A OS=Homo sapiens GN=MYL12A PE=1 SV=2 - [ML12A_HUMAN]	366.961	40.35	3	7	7	10	171	19.7815	4.80518
P00734	Prothrombin OS=Homo sapiens GN=F2 PE=1 SV=2 - [THRB_HUMAN]	364.204	8.04	1	5	5	8	622	69.9921	5.89697
Q15084	Protein disulfide-isomerase A6 OS=Homo sapiens GN=PDIA6 PE=1 SV=1 - [PDIA6_HUMAN]	354.007	23.86	1	7	7	9	440	48.0913	5.08447
P05067	Amyloid beta A4 protein OS=Homo sapiens GN=APP PE=1 SV=3 - [A4_HUMAN]	348.034	16.36	1	11	11	12	770	86.8881	4.81787
Q07065	Cytoskeleton-associated protein 4 OS=Homo sapiens GN=CKAP4 PE=1 SV=2 - [CKAP4_HUMAN]	344.537	13.95	2	7	7	7	602	65.9827	5.92236
P08253	72 kDa type IV collagenase OS=Homo sapiens GN=MMP2 PE=1 SV=2 - [MMP2_HUMAN]	336.175	13.94	2	7	7	8	660	73.8347	5.46533
P01889	HLA class I histocompatibility antigen, B-7 alpha chain OS=Homo sapiens GN=HLA-B PE=1 SV=3 - [1B07_HUMAN]	328.538	24.03	3	2	6	9	362	40.435	5.84619
P35052	Glypican-1 OS=Homo sapiens GN=GPC1 PE=1 SV=2 - [GPC1_HUMAN]	328.033	19.35	1	8	8	9	558	61.641	7.29834
P00338	L-lactate dehydrogenase A chain OS=Homo sapiens GN=LDHA PE=1 SV=2 - [LDHA_HUMAN]	325.518	29.82	3	10	10	10	332	36.6654	8.26514
P09525	Annexin A4 OS=Homo sapiens GN=ANXA4 PE=1 SV=4 - [ANXA4_HUMAN]	325.093	22.26	1	5	6	6	319	35.8601	6.12549
P06756	Integrin alpha-V OS=Homo sapiens GN=ITGAV PE=1 SV=2 - [ITAV_HUMAN]	322.016	11.64	1	9	9	9	1048	115.964	5.68115
P02774	Vitamin D-binding protein OS=Homo sapiens OX=9606 GN=GC PE=1 SV=2 - [VTDB_HUMAN]	321.936	8.44	1	3	3	6	474	52.8829	5.45264
P06899	Histone H2B type 1-J OS=Homo sapiens GN=HIST1H2BJ PE=1 SV=3 - [H2B1J_HUMAN]	317.942	26.98	8	1	3	6	126	13.8956	10.3159
P04083	Annexin A1 OS=Homo sapiens GN=ANXA1 PE=1 SV=2 - [ANXA1_HUMAN]	317.73	27.17	1	6	6	6	346	38.69	7.02002
P08133	Annexin A6 OS=Homo sapiens GN=ANXA6 PE=1 SV=3 - [ANXA6_HUMAN]	316.786	12.33	1	7	7	7	673	75.8256	5.60498
P27487	Dipeptidyl peptidase 4 OS=Homo sapiens GN=DPP4 PE=1 SV=2 - [DPP4_HUMAN]	315.703	11.36	1	8	8	8	766	88.2225	6.03662
P10321	HLA class I histocompatibility antigen, Cw-7 alpha chain OS=Homo sapiens GN=HLA-C PE=1 SV=3 - [1C07_HUMAN]	309.23	24.32	1	2	6	8	366	40.6229	6.03662
P04843	Dolichyl-diphosphooligosaccharide--protein glycosyltransferase subunit 1 OS=Homo sapiens GN=RPN1 PE=1 SV=1 - [RPN1_HUMAN]	307.583	17.3	1	8	8	8	607	68.5268	6.37939
P23528	Cofilin-1 OS=Homo sapiens GN=CFL1 PE=1 SV=3 - [COF1_HUMAN]	301.53	33.73	1	4	4	5	166	18.4907	8.08936
P01023	Alpha-2-macroglobulin OS=Homo sapiens GN=A2M PE=1 SV=3 - [A2MG_HUMAN]	299.521	3.93	1	4	6	10	1474	163.188	6.45557
O60814	Histone H2B type 1-K OS=Homo sapiens GN=HIST1H2BK PE=1 SV=3 - [H2B1K_HUMAN]	297.865	26.19	10	1	3	6	126	13.8816	10.3159
P61204	ADP-ribosylation factor 3 OS=Homo sapiens GN=ARF3 PE=1 SV=2 - [ARF3_HUMAN]	285.165	30.94	3	2	4	6	181	20.5877	7.43018
O00560	Syntenin-1 OS=Homo sapiens GN=SDCBP PE=1 SV=1 - [SDCB1_HUMAN]	283.553	28.19	1	5	5	7	298	32.4239	7.53271
P62805	Histone H4 OS=Homo sapiens GN=HIST1H4A PE=1 SV=2 - [H4_HUMAN]	281.321	40.78	1	4	4	7	103	11.3604	11.356
P05161	Ubiquitin-like protein ISG15 OS=Homo sapiens GN=ISG15 PE=1 SV=5 - [ISG15_HUMAN]	280.173	41.21	1	6	6	7	165	17.8763	7.44482
P55072	Transitional endoplasmic reticulum ATPase OS=Homo sapiens GN=VCP PE=1 SV=4 - [TERA_HUMAN]	279.127	11.91	2	7	7	7	806	89.2657	5.26221
Q99623	Prohibitin-2 OS=Homo sapiens GN=PHB2 PE=1 SV=2 - [PHB2_HUMAN]	277.625	23.08	1	6	6	6	299	33.2759	9.83252
O95084	Serine protease 23 OS=Homo sapiens GN=PRSS23 PE=1 SV=1 - [PRS23_HUMAN]	277.054	18.8	1	6	6	7	383	42.9738	9.42236
P02533	Keratin, type I cytoskeletal 14 OS=Homo sapiens GN=KRT14 PE=1 SV=4 - [K1C14_HUMAN]	270.347	11.02	19	2	6	7	472	51.5294	5.16064
P07737	Profilin-1 OS=Homo sapiens GN=PFN1 PE=1 SV=2 - [PROF1_HUMAN]	266.813	47.86	1	4	4	5	140	15.0446	8.26514
P31946	14-3-3 protein beta/alpha OS=Homo sapiens GN=YWHAB PE=1 SV=3 - [1433B_HUMAN]	266.478	25.2	3	3	5	6	246	28.0648	4.83057
P15311	Ezrin OS=Homo sapiens GN=EZR PE=1 SV=4 - [EZRI_HUMAN]	262.389	13.14	2	2	7	11	586	69.3697	6.26514
P04259	Keratin, type II cytoskeletal 6B OS=Homo sapiens GN=KRT6B PE=1 SV=5 - [K2C6B_HUMAN]	260.196	12.06	9	1	7	7	564	60.0303	8.00146
P49755	Transmembrane emp24 domain-containing protein 10 OS=Homo sapiens GN=TMED10 PE=1 SV=2 - [TMEDA_HUMAN]	253.755	21.92	1	4	4	5	219	24.96	7.44482
P69905	Hemoglobin subunit alpha OS=Homo sapiens GN=HBA1 PE=1 SV=2 - [HBA_HUMAN]	253.473	42.96	2	6	6	12	142	15.2479	8.67529
P12259	Coagulation factor V OS=Homo sapiens GN=F5 PE=1 SV=4 - [FA5_HUMAN]	253.277	3.15	1	7	7	7	2224	251.546	6.04932
P34931	Heat shock 70 kDa protein 1-like OS=Homo sapiens GN=HSPA1L PE=1 SV=2 - [HS71L_HUMAN]	241.19	8.11	2	0	4	5	641	70.3313	6.02393
P18085	ADP-ribosylation factor 4 OS=Homo sapiens GN=ARF4 PE=1 SV=3 - [ARF4_HUMAN]	238.95	23.33	1	1	3	5	180	20.4977	7.13721
Q15063	Periostin OS=Homo sapiens GN=POSTN PE=1 SV=2 - [POSTN_HUMAN]	238.182	8.37	1	5	5	5	836	93.2553	7.53271
P01008	Antithrombin-III OS=Homo sapiens GN=SERPINC1 PE=1 SV=1 - [ANT3_HUMAN]	237.701	11.85	1	5	5	7	464	52.5689	6.7124
P13647	Keratin, type II cytoskeletal 5 OS=Homo sapiens GN=KRT5 PE=1 SV=3 - [K2C5_HUMAN]	233.029	11.86	7	3	7	7	590	62.34	7.73779
P22626	Heterogeneous nuclear ribonucleoproteins A2/B1 OS=Homo sapiens GN=HNRNPA2B1 PE=1 SV=2 - [ROA2_HUMAN]	232.296	17.85	2	5	6	7	353	37.4067	8.95361
P46940	Ras GTPase-activating-like protein IQGAP1 OS=Homo sapiens GN=IQGAP1 PE=1 SV=1 - [IQGA1_HUMAN]	231.96	5.67	1	6	6	6	1657	189.134	6.48096
P04114	Apolipoprotein B-100 OS=Homo sapiens GN=APOB PE=1 SV=2 - [APOB_HUMAN]	224.699	1.6	2	7	7	8	4563	515.283	7.04932
P61978	Heterogeneous nuclear ribonucleoprotein K OS=Homo sapiens GN=HNRNPK PE=1 SV=1 - [HNRPK_HUMAN]	221.914	12.53	1	4	4	4	463	50.9444	5.5415
P05023	Sodium/potassium-transporting ATPase subunit alpha-1 OS=Homo sapiens GN=ATP1A1 PE=1 SV=1 - [AT1A1_HUMAN]	211.333	4.59	6	4	4	4	1023	112.824	5.49072
Q9NQC3	Reticulon-4 OS=Homo sapiens GN=RTN4 PE=1 SV=2 - [RTN4_HUMAN]	210.72	3.44	1	3	3	4	1192	129.851	4.50049
P62258	14-3-3 protein epsilon OS=Homo sapiens GN=YWHAE PE=1 SV=1 - [1433E_HUMAN]	207.649	18.82	3	2	4	5	255	29.1554	4.7417
Q6NZI2	Polymerase I and transcript release factor OS=Homo sapiens GN=PTRF PE=1 SV=1 - [PTRF_HUMAN]	206.99	12.82	1	3	3	3	390	43.4498	5.60498
P05141	ADP/ATP translocase 2 OS=Homo sapiens GN=SLC25A5 PE=1 SV=7 - [ADT2_HUMAN]	206.656	20.13	3	1	6	7	298	32.8312	9.68604
P12236	ADP/ATP translocase 3 OS=Homo sapiens GN=SLC25A6 PE=1 SV=4 - [ADT3_HUMAN]	200.695	22.15	3	2	7	8	298	32.8452	9.74463
P51991	Heterogeneous nuclear ribonucleoprotein A3 OS=Homo sapiens GN=HNRNPA3 PE=1 SV=2 - [ROA3_HUMAN]	200.354	12.17	2	3	4	6	378	39.5706	9.01221
P13929	Beta-enolase OS=Homo sapiens GN=ENO3 PE=1 SV=5 - [ENOB_HUMAN]	199.798	12.21	1	1	4	4	434	46.9573	7.7085
P23284	Peptidyl-prolyl cis-trans isomerase B OS=Homo sapiens GN=PPIB PE=1 SV=2 - [PPIB_HUMAN]	198.677	33.33	1	8	8	9	216	23.7275	9.40771
P27348	14-3-3 protein theta OS=Homo sapiens GN=YWHAQ PE=1 SV=1 - [1433T_HUMAN]	198.169	20.82	3	2	4	5	245	27.7468	4.77979
P08107	Heat shock 70 kDa protein 1A/1B OS=Homo sapiens GN=HSPA1A PE=1 SV=5 - [HSP71_HUMAN]	196.84	8.11	2	1	4	4	641	70.009	5.65576
P07339	Cathepsin D OS=Homo sapiens GN=CTSD PE=1 SV=1 - [CATD_HUMAN]	194.198	19.17	1	7	7	7	412	44.5236	6.53662
O43852	Calumenin OS=Homo sapiens GN=CALU PE=1 SV=2 - [CALU_HUMAN]	193.364	14.92	1	4	4	5	315	37.0835	4.64014
P19823	Inter-alpha-trypsin inhibitor heavy chain H2 OS=Homo sapiens GN=ITIH2 PE=1 SV=2 - [ITIH2_HUMAN]	190.819	3.49	1	3	3	4	946	106.397	6.85889
P20908	Collagen alpha-1(V) chain OS=Homo sapiens GN=COL5A1 PE=1 SV=3 - [CO5A1_HUMAN]	188.721	4.19	1	5	5	5	1838	183.447	5.05908
P00558	Phosphoglycerate kinase 1 OS=Homo sapiens GN=PGK1 PE=1 SV=3 - [PGK1_HUMAN]	183.25	15.59	1	5	5	5	417	44.5861	8.104
P20742	Pregnancy zone protein OS=Homo sapiens GN=PZP PE=1 SV=4 - [PZP_HUMAN]	183.17	2.29	1	1	3	6	1482	163.76	6.37939
P13796	Plastin-2 OS=Homo sapiens GN=LCP1 PE=1 SV=6 - [PLSL_HUMAN]	182.862	9.09	3	4	4	5	627	70.2439	5.42725
P39656	Dolichyl-diphosphooligosaccharide--protein glycosyltransferase 48 kDa subunit OS=Homo sapiens GN=DDOST PE=1 SV=4 - [OST48_HUMAN]	181.565	12.5	1	6	6	6	456	50.769	6.55127
P02452	Collagen alpha-1(I) chain OS=Homo sapiens GN=COL1A1 PE=1 SV=5 - [CO1A1_HUMAN]	180.007	3.14	1	4	4	4	1464	138.857	5.79541
P61224	Ras-related protein Rap-1b OS=Homo sapiens GN=RAP1B PE=1 SV=1 - [RAP1B_HUMAN]	179.351	26.63	3	4	4	4	184	20.8116	5.78271
P0C0L4	Complement C4-A OS=Homo sapiens GN=C4A PE=1 SV=2 - [CO4A_HUMAN]	177.053	4.42	2	7	7	7	1744	192.664	7.07861
Q00839	Heterogeneous nuclear ribonucleoprotein U OS=Homo sapiens GN=HNRNPU PE=1 SV=6 - [HNRPU_HUMAN]	175.169	6.67	1	4	4	4	825	90.528	5.99854
P45880	Voltage-dependent anion-selective channel protein 2 OS=Homo sapiens GN=VDAC2 PE=1 SV=2 - [VDAC2_HUMAN]	169.1	10.88	1	2	2	2	294	31.5465	7.56201
P21589	5'-nucleotidase OS=Homo sapiens GN=NT5E PE=1 SV=1 - [5NTD_HUMAN]	168.91	10.1	1	5	5	5	574	63.3275	7.03467
O75369	Filamin-B OS=Homo sapiens GN=FLNB PE=1 SV=2 - [FLNB_HUMAN]	163.161	2.08	1	2	5	5	2602	277.99	5.73193
Q14697	Neutral alpha-glucosidase AB OS=Homo sapiens GN=GANAB PE=1 SV=3 - [GANAB_HUMAN]	162.994	8.16	1	6	6	6	944	106.807	6.13818
P61026	Ras-related protein Rab-10 OS=Homo sapiens GN=RAB10 PE=1 SV=1 - [RAB10_HUMAN]	160.941	16.5	23	1	3	4	200	22.5266	8.38232
P18206	Vinculin OS=Homo sapiens GN=VCL PE=1 SV=4 - [VINC_HUMAN]	159.813	2.91	1	2	2	3	1134	123.722	5.65576
Q8TCT9	Minor histocompatibility antigen H13 OS=Homo sapiens GN=HM13 PE=1 SV=1 - [HM13_HUMAN]	158.9	9.55	1	3	3	4	377	41.4616	6.43018
P23142	Fibulin-1 OS=Homo sapiens GN=FBLN1 PE=1 SV=4 - [FBLN1_HUMAN]	156.004	8.53	1	4	4	5	703	77.1624	5.22412
Q15019	Septin-2 OS=Homo sapiens GN=SEPT2 PE=1 SV=1 - [SEPT2_HUMAN]	154.49	10.25	1	3	3	3	361	41.4613	6.59521
P04844	Dolichyl-diphosphooligosaccharide--protein glycosyltransferase subunit 2 OS=Homo sapiens GN=RPN2 PE=1 SV=3 - [RPN2_HUMAN]	154.077	6.18	1	3	3	3	631	69.241	5.69385
P11047	Laminin subunit gamma-1 OS=Homo sapiens GN=LAMC1 PE=1 SV=3 - [LAMC1_HUMAN]	153.603	2.61	1	3	3	3	1609	177.489	5.12256
P23396	40S ribosomal protein S3 OS=Homo sapiens GN=RPS3 PE=1 SV=2 - [RS3_HUMAN]	153.193	12.76	1	3	3	3	243	26.6714	9.65674
P02765	Alpha-2-HS-glycoprotein OS=Homo sapiens OX=9606 GN=AHSG PE=1 SV=2 - [FETUA_HUMAN]	151.437	5.45	1	3	3	5	367	39.3157	5.71924
P05452	Tetranectin OS=Homo sapiens GN=CLEC3B PE=1 SV=3 - [TETN_HUMAN]	149.62	30.2	1	4	4	5	202	22.5223	5.66846
P61586	Transforming protein RhoA OS=Homo sapiens GN=RHOA PE=1 SV=1 - [RHOA_HUMAN]	147.22	28.5	1	1	4	5	193	21.7541	6.1001
Q08380	Galectin-3-binding protein OS=Homo sapiens GN=LGALS3BP PE=1 SV=1 - [LG3BP_HUMAN]	145.425	8.03	1	4	4	4	585	65.2893	5.2749
Q9H4B7	Tubulin beta-1 chain OS=Homo sapiens GN=TUBB1 PE=1 SV=1 - [TBB1_HUMAN]	144.71	7.76	1	1	3	4	451	50.2946	5.17334
P62701	40S ribosomal protein S4, X isoform OS=Homo sapiens GN=RPS4X PE=1 SV=2 - [RS4X_HUMAN]	140.712	14.45	3	4	4	6	263	29.5791	10.1548
P32455	Interferon-induced guanylate-binding protein 1 OS=Homo sapiens GN=GBP1 PE=1 SV=2 - [GBP1_HUMAN]	139.657	9.12	2	6	6	6	592	67.8877	6.31592
P49747	Cartilage oligomeric matrix protein OS=Homo sapiens GN=COMP PE=1 SV=2 - [COMP_HUMAN]	139.51	3.43	2	2	2	2	757	82.8076	4.60205
Q9H444	Charged multivesicular body protein 4b OS=Homo sapiens GN=CHMP4B PE=1 SV=1 - [CHM4B_HUMAN]	134.858	22.32	1	3	3	3	224	24.9346	4.81787
P04075	Fructose-bisphosphate aldolase A OS=Homo sapiens GN=ALDOA PE=1 SV=2 - [ALDOA_HUMAN]	134.73	7.69	1	3	3	3	364	39.3953	8.08936
P12956	X-ray repair cross-complementing protein 6 OS=Homo sapiens GN=XRCC6 PE=1 SV=2 - [XRCC6_HUMAN]	133.81	6.9	1	3	3	3	609	69.7991	6.63916
P04439	HLA class I histocompatibility antigen, A-3 alpha chain OS=Homo sapiens GN=HLA-A PE=1 SV=2 - [1A03_HUMAN]	132.615	14.79	2	1	4	4	365	40.8152	5.99854
Q6NXT2	Histone H3.3C OS=Homo sapiens GN=H3F3C PE=1 SV=3 - [H3C_HUMAN]	131.895	17.04	5	4	4	5	135	15.2044	11.1069
Q08431	Lactadherin OS=Homo sapiens OX=9606 GN=MFGE8 PE=1 SV=3 - [MFGM_HUMAN]	131.1	13.18	1	4	4	5	387	43.0775	8.14795
P17301	Integrin alpha-2 OS=Homo sapiens GN=ITGA2 PE=1 SV=1 - [ITA2_HUMAN]	130.625	2.96	1	3	3	3	1181	129.214	5.31299
P50991	T-complex protein 1 subunit delta OS=Homo sapiens GN=CCT4 PE=1 SV=4 - [TCPD_HUMAN]	130.171	7.79	1	3	3	3	539	57.8878	7.82568
Q14764	Major vault protein OS=Homo sapiens GN=MVP PE=1 SV=4 - [MVP_HUMAN]	130.13	6.83	1	4	4	4	893	99.2659	5.47803
P55290	Cadherin-13 OS=Homo sapiens GN=CDH13 PE=1 SV=1 - [CAD13_HUMAN]	128.433	5.75	1	4	4	4	713	78.2379	4.98291
P02788	Lactotransferrin OS=Homo sapiens GN=LTF PE=1 SV=6 - [TRFL_HUMAN]	126.84	2.96	1	2	2	4	710	78.1319	8.11865
P51884	Lumican OS=Homo sapiens GN=LUM PE=1 SV=2 - [LUM_HUMAN]	125.683	8.28	1	2	2	3	338	38.4048	6.60986
O00299	Chloride intracellular channel protein 1 OS=Homo sapiens GN=CLIC1 PE=1 SV=4 - [CLIC1_HUMAN]	125.48	23.24	1	4	4	4	241	26.9057	5.17334
Q06830	Peroxiredoxin-1 OS=Homo sapiens GN=PRDX1 PE=1 SV=1 - [PRDX1_HUMAN]	125.233	27.14	1	4	6	6	199	22.0963	8.1333
P51149	Ras-related protein Rab-7a OS=Homo sapiens GN=RAB7A PE=1 SV=1 - [RAB7A_HUMAN]	125.065	16.43	1	3	3	3	207	23.4748	6.69775
Q02878	60S ribosomal protein L6 OS=Homo sapiens GN=RPL6 PE=1 SV=3 - [RL6_HUMAN]	124.68	9.38	1	2	2	2	288	32.7076	10.5796
P10301	Ras-related protein R-Ras OS=Homo sapiens GN=RRAS PE=1 SV=1 - [RRAS_HUMAN]	124.33	12.84	2	2	2	2	218	23.4659	6.93213
P60033	CD81 antigen OS=Homo sapiens GN=CD81 PE=1 SV=1 - [CD81_HUMAN]	123.25	8.47	1	1	1	1	236	25.7921	5.2876
P83111	Serine beta-lactamase-like protein LACTB, mitochondrial OS=Homo sapiens GN=LACTB PE=1 SV=2 - [LACTB_HUMAN]	123.24	2.74	1	1	1	1	547	60.655	8.52881
Q06033	Inter-alpha-trypsin inhibitor heavy chain H3 OS=Homo sapiens GN=ITIH3 PE=1 SV=2 - [ITIH3_HUMAN]	121.91	1.57	1	2	2	4	890	99.7865	5.74463
P19367	Hexokinase-1 OS=Homo sapiens GN=HK1 PE=1 SV=3 - [HXK1_HUMAN]	120.627	4.47	2	4	4	4	917	102.42	6.80029
P50454	Serpin H1 OS=Homo sapiens GN=SERPINH1 PE=1 SV=2 - [SERPH_HUMAN]	120.2	6.22	1	2	2	2	418	46.4112	8.68994
P05388	60S acidic ribosomal protein P0 OS=Homo sapiens GN=RPLP0 PE=1 SV=1 - [RLA0_HUMAN]	119.248	8.2	2	3	3	3	317	34.2518	5.97314
Q13162	Peroxiredoxin-4 OS=Homo sapiens GN=PRDX4 PE=1 SV=1 - [PRDX4_HUMAN]	118.637	11.81	1	2	3	3	271	30.5208	6.29053
Q96KK5	Histone H2A type 1-H OS=Homo sapiens GN=HIST1H2AH PE=1 SV=3 - [H2A1H_HUMAN]	118.32	27.34	15	3	3	4	128	13.8978	10.8872
Q9H0U4	Ras-related protein Rab-1B OS=Homo sapiens GN=RAB1B PE=1 SV=1 - [RAB1B_HUMAN]	117.861	14.93	24	1	3	4	201	22.1572	5.73193
P16403	Histone H1.2 OS=Homo sapiens GN=HIST1H1C PE=1 SV=2 - [H12_HUMAN]	117.311	9.86	3	2	2	2	213	21.3517	10.9312
P31943	Heterogeneous nuclear ribonucleoprotein H OS=Homo sapiens GN=HNRNPH1 PE=1 SV=4 - [HNRH1_HUMAN]	117.012	11.14	3	4	4	4	449	49.1984	6.30322
P19827	Inter-alpha-trypsin inhibitor heavy chain H1 OS=Homo sapiens GN=ITIH1 PE=1 SV=3 - [ITIH1_HUMAN]	116.517	2.41	1	2	2	2	911	101.326	6.78564
Q07020	60S ribosomal protein L18 OS=Homo sapiens GN=RPL18 PE=1 SV=2 - [RL18_HUMAN]	116.43	14.36	1	2	2	2	188	21.6211	11.7222
P50990	T-complex protein 1 subunit theta OS=Homo sapiens GN=CCT8 PE=1 SV=4 - [TCPQ_HUMAN]	115.704	3.83	1	2	2	2	548	59.5825	5.60498
P61769	Beta-2-microglobulin OS=Homo sapiens GN=B2M PE=1 SV=1 - [B2MG_HUMAN]	115.233	16.81	1	2	2	3	119	13.7059	6.52197
P61981	14-3-3 protein gamma OS=Homo sapiens GN=YWHAG PE=1 SV=2 - [1433G_HUMAN]	114.606	12.96	3	1	3	4	247	28.2849	4.89404
P52272	Heterogeneous nuclear ribonucleoprotein M OS=Homo sapiens GN=HNRNPM PE=1 SV=3 - [HNRPM_HUMAN]	113.89	3.7	1	2	2	2	730	77.4643	8.70459
P04179	Superoxide dismutase [Mn], mitochondrial OS=Homo sapiens GN=SOD2 PE=1 SV=3 - [SODM_HUMAN]	113.351	15.77	1	3	3	3	222	24.7346	8.25049
O00469	Procollagen-lysine,2-oxoglutarate 5-dioxygenase 2 OS=Homo sapiens GN=PLOD2 PE=1 SV=2 - [PLOD2_HUMAN]	113.29	1.9	1	1	1	1	737	84.6316	6.7124
P08729	Keratin, type II cytoskeletal 7 OS=Homo sapiens GN=KRT7 PE=1 SV=5 - [K2C7_HUMAN]	112.913	6.61	8	1	3	3	469	51.3543	5.47803
P02462	Collagen alpha-1(IV) chain OS=Homo sapiens OX=9606 GN=COL4A1 PE=1 SV=4 - [CO4A1_HUMAN]	112.852	1.44	2	2	2	2	1669	160.51	8.27979
P14543	Nidogen-1 OS=Homo sapiens GN=NID1 PE=1 SV=3 - [NID1_HUMAN]	108.697	1.6	1	2	2	2	1247	136.291	5.2876
P36955	Pigment epithelium-derived factor OS=Homo sapiens GN=SERPINF1 PE=1 SV=4 - [PEDF_HUMAN]	108.69	5.74	1	2	2	2	418	46.2833	6.37939
P08727	Keratin, type I cytoskeletal 19 OS=Homo sapiens GN=KRT19 PE=1 SV=4 - [K1C19_HUMAN]	108.61	8	15	1	4	4	400	44.0791	5.13525
P18124	60S ribosomal protein L7 OS=Homo sapiens GN=RPL7 PE=1 SV=1 - [RL7_HUMAN]	105.5	4.44	1	1	1	1	248	29.2072	10.6528
P62491	Ras-related protein Rab-11A OS=Homo sapiens GN=RAB11A PE=1 SV=3 - [RB11A_HUMAN]	105.301	14.35	2	3	3	3	216	24.3784	6.56592
Q9ULV4	Coronin-1C OS=Homo sapiens GN=CORO1C PE=1 SV=1 - [COR1C_HUMAN]	104.02	5.49	1	2	2	2	474	53.2151	7.07861
P08134	Rho-related GTP-binding protein RhoC OS=Homo sapiens GN=RHOC PE=1 SV=1 - [RHOC_HUMAN]	102.477	28.5	1	1	4	4	193	21.9923	6.58057
P51148	Ras-related protein Rab-5C OS=Homo sapiens GN=RAB5C PE=1 SV=2 - [RAB5C_HUMAN]	102.27	11.57	3	2	2	2	216	23.4678	8.41162
P08572	Collagen alpha-2(IV) chain OS=Homo sapiens GN=COL4A2 PE=1 SV=4 - [CO4A2_HUMAN]	102.232	1.99	1	3	3	3	1712	167.449	8.66064
P0CG48	Polyubiquitin-C OS=Homo sapiens GN=UBC PE=1 SV=3 - [UBC_HUMAN]	102.222	44.67	4	3	3	3	685	76.9915	7.66455
P02042	Hemoglobin subunit delta OS=Homo sapiens GN=HBD PE=1 SV=2 - [HBD_HUMAN]	99.5551	12.93	2	1	2	4	147	16.0453	8.04541
P02647	Apolipoprotein A-I OS=Homo sapiens GN=APOA1 PE=1 SV=1 - [APOA1_HUMAN]	98.81	5.99	1	1	1	1	267	30.7589	5.75732
P60953	Cell division control protein 42 homolog OS=Homo sapiens GN=CDC42 PE=1 SV=2 - [CDC42_HUMAN]	98.54	15.71	1	2	2	2	191	21.245	6.55127
P08865	40S ribosomal protein SA OS=Homo sapiens GN=RPSA PE=1 SV=4 - [RSSA_HUMAN]	97.15	10.17	1	2	2	2	295	32.8334	4.86865
P00747	Plasminogen OS=Homo sapiens GN=PLG PE=1 SV=2 - [PLMN_HUMAN]	96.86	2.96	1	2	2	2	810	90.5102	7.23975
P09486	SPARC OS=Homo sapiens GN=SPARC PE=1 SV=1 - [SPRC_HUMAN]	96.29	9.57	1	2	2	2	303	34.6097	4.84326
P30044	Peroxiredoxin-5, mitochondrial OS=Homo sapiens GN=PRDX5 PE=1 SV=4 - [PRDX5_HUMAN]	95.44	7.94	1	1	1	1	214	22.0725	8.70459
P07093	Glia-derived nexin OS=Homo sapiens GN=SERPINE2 PE=1 SV=1 - [GDN_HUMAN]	94.72	4.52	1	1	1	1	398	43.9742	9.29053
P05997	Collagen alpha-2(V) chain OS=Homo sapiens GN=COL5A2 PE=1 SV=3 - [CO5A2_HUMAN]	94.3306	3.14	1	4	5	5	1499	144.821	6.45557
P08754	Guanine nucleotide-binding protein G(k) subunit alpha OS=Homo sapiens GN=GNAI3 PE=1 SV=3 - [GNAI3_HUMAN]	93.8184	5.65	10	1	2	2	354	40.5063	5.69385
Q9Y4L1	Hypoxia up-regulated protein 1 OS=Homo sapiens GN=HYOU1 PE=1 SV=1 - [HYOU1_HUMAN]	93.41	2.8	1	2	2	2	999	111.266	5.22412
P67936	Tropomyosin alpha-4 chain OS=Homo sapiens GN=TPM4 PE=1 SV=3 - [TPM4_HUMAN]	92.93	8.06	2	2	2	2	248	28.5045	4.69092
P02100	Hemoglobin subunit epsilon OS=Homo sapiens GN=HBE1 PE=1 SV=2 - [HBE_HUMAN]	92.8033	12.93	3	1	2	3	147	16.1925	8.63135
P53396	ATP-citrate synthase OS=Homo sapiens GN=ACLY PE=1 SV=3 - [ACLY_HUMAN]	91.19	2.45	1	2	2	2	1101	120.762	7.32764
P62158	Calmodulin OS=Homo sapiens GN=CALM1 PE=1 SV=2 - [CALM_HUMAN]	91.12	14.09	2	2	2	2	149	16.8268	4.22119
P26641	Elongation factor 1-gamma OS=Homo sapiens GN=EEF1G PE=1 SV=3 - [EF1G_HUMAN]	90.63	5.95	1	2	2	2	437	50.0871	6.66846
P05787	Keratin, type II cytoskeletal 8 OS=Homo sapiens GN=KRT8 PE=1 SV=7 - [K2C8_HUMAN]	90.36	6.21	8	1	3	3	483	53.6711	5.59229
Q9Y277	Voltage-dependent anion-selective channel protein 3 OS=Homo sapiens GN=VDAC3 PE=1 SV=1 - [VDAC3_HUMAN]	90.3075	8.13	1	1	2	2	283	30.6393	8.66064
Q9BSJ8	Extended synaptotagmin-1 OS=Homo sapiens GN=ESYT1 PE=1 SV=1 - [ESYT1_HUMAN]	89.71	2.63	1	2	2	2	1104	122.78	5.8335
Q96HE7	ERO1-like protein alpha OS=Homo sapiens GN=ERO1L PE=1 SV=2 - [ERO1A_HUMAN]	89.29	6.41	1	2	2	2	468	54.3581	5.68115
P05156	Complement factor I OS=Homo sapiens GN=CFI PE=1 SV=2 - [CFAI_HUMAN]	89.1	3.43	1	2	2	2	583	65.7066	7.50342
P19338	Nucleolin OS=Homo sapiens GN=NCL PE=1 SV=3 - [NUCL_HUMAN]	88.08	4.37	1	2	2	2	710	76.5684	4.70361
Q15293	Reticulocalbin-1 OS=Homo sapiens GN=RCN1 PE=1 SV=1 - [RCN1_HUMAN]	87.8704	8.46	1	3	3	3	331	38.8662	4.99561
P21926	CD9 antigen OS=Homo sapiens GN=CD9 PE=1 SV=4 - [CD9_HUMAN]	87.5366	7.46	1	3	3	3	228	25.399	7.15186
P40429	60S ribosomal protein L13a OS=Homo sapiens GN=RPL13A PE=1 SV=2 - [RL13A_HUMAN]	87.34	5.42	1	1	1	1	203	23.5624	10.9312
P02794	Ferritin heavy chain OS=Homo sapiens GN=FTH1 PE=1 SV=2 - [FRIH_HUMAN]	86.9978	9.29	1	2	2	3	183	21.2123	5.5542
P17987	T-complex protein 1 subunit alpha OS=Homo sapiens GN=TCP1 PE=1 SV=1 - [TCPA_HUMAN]	86.74	3.24	1	1	1	1	556	60.3056	6.11279
P62937	Peptidyl-prolyl cis-trans isomerase A OS=Homo sapiens GN=PPIA PE=1 SV=2 - [PPIA_HUMAN]	86.0533	19.39	2	3	3	3	165	18.0009	7.81104
P20774	Mimecan OS=Homo sapiens GN=OGN PE=1 SV=1 - [MIME_HUMAN]	85.55	6.04	1	1	1	1	298	33.9009	5.63037
Q969H8	UPF0556 protein C19orf10 OS=Homo sapiens GN=C19orf10 PE=1 SV=1 - [CS010_HUMAN]	84.1846	6.36	1	1	1	2	173	18.7833	6.68311
Q15363	Transmembrane emp24 domain-containing protein 2 OS=Homo sapiens GN=TMED2 PE=1 SV=1 - [TMED2_HUMAN]	83.76	12.44	1	2	2	2	201	22.7464	5.17334
Q15365	Poly(rC)-binding protein 1 OS=Homo sapiens GN=PCBP1 PE=1 SV=2 - [PCBP1_HUMAN]	83.61	6.74	3	2	2	2	356	37.4739	7.09326
Q99536	Synaptic vesicle membrane protein VAT-1 homolog OS=Homo sapiens GN=VAT1 PE=1 SV=2 - [VAT1_HUMAN]	83.25	4.07	1	1	1	1	393	41.8934	6.29053
O75339	Cartilage intermediate layer protein 1 OS=Homo sapiens GN=CILP PE=1 SV=4 - [CILP1_HUMAN]	82.8967	2.2	1	3	3	3	1184	132.48	8.41162
P63092	Guanine nucleotide-binding protein G(s) subunit alpha isoforms short OS=Homo sapiens GN=GNAS PE=1 SV=1 - [GNAS2_HUMAN]	82.5284	5.33	9	1	2	2	394	45.6359	5.8208
Q01518	Adenylyl cyclase-associated protein 1 OS=Homo sapiens GN=CAP1 PE=1 SV=5 - [CAP1_HUMAN]	82.11	5.05	1	2	2	2	475	51.8687	8.06006
P17980	26S protease regulatory subunit 6A OS=Homo sapiens GN=PSMC3 PE=1 SV=3 - [PRS6A_HUMAN]	81.9449	5.69	1	2	2	2	439	49.1725	5.23682
P00387	NADH-cytochrome b5 reductase 3 OS=Homo sapiens GN=CYB5R3 PE=1 SV=3 - [NB5R3_HUMAN]	81.65	10.3	1	3	3	3	301	34.2127	7.59131
Q99829	Copine-1 OS=Homo sapiens GN=CPNE1 PE=1 SV=1 - [CPNE1_HUMAN]	81.6167	7.08	1	3	3	3	537	59.0215	5.8335
P62424	60S ribosomal protein L7a OS=Homo sapiens GN=RPL7A PE=1 SV=2 - [RL7A_HUMAN]	81.23	4.89	1	1	1	1	266	29.977	10.6089
P62913	60S ribosomal protein L11 OS=Homo sapiens GN=RPL11 PE=1 SV=2 - [RL11_HUMAN]	80.6	7.87	1	1	1	1	178	20.2396	9.59814
P14923	Junction plakoglobin OS=Homo sapiens GN=JUP PE=1 SV=3 - [PLAK_HUMAN]	80.43	1.07	2	1	1	1	745	81.6927	6.13818
Q6NUK1	Calcium-binding mitochondrial carrier protein SCaMC-1 OS=Homo sapiens GN=SLC25A24 PE=1 SV=2 - [SCMC1_HUMAN]	80.4	3.35	1	1	1	1	477	53.3203	6.32861
Q14624	Inter-alpha-trypsin inhibitor heavy chain H4 OS=Homo sapiens GN=ITIH4 PE=1 SV=4 - [ITIH4_HUMAN]	80.2934	1.94	1	2	2	4	930	103.293	6.97607
Q8WUM4	Programmed cell death 6-interacting protein OS=Homo sapiens GN=PDCD6IP PE=1 SV=1 - [PDC6I_HUMAN]	80.13	2.65	1	2	2	2	868	95.9631	6.52197
B2RXH8	Heterogeneous nuclear ribonucleoprotein C-like 2 OS=Homo sapiens GN=HNRNPCL2 PE=2 SV=1 - [HNRC2_HUMAN]	79.27	3.07	4	1	1	1	293	32.0528	5.43994
Q15149	Plectin OS=Homo sapiens GN=PLEC PE=1 SV=3 - [PLEC_HUMAN]	78.95	0.68	1	3	3	3	4684	531.466	5.96045
P02461	Collagen alpha-1(III) chain OS=Homo sapiens GN=COL3A1 PE=1 SV=4 - [CO3A1_HUMAN]	78.8271	1.23	1	1	2	2	1466	138.479	6.60986
P27701	CD82 antigen OS=Homo sapiens GN=CD82 PE=1 SV=1 - [CD82_HUMAN]	78.57	4.49	1	1	1	1	267	29.6058	5.23682
P06737	Glycogen phosphorylase, liver form OS=Homo sapiens GN=PYGL PE=1 SV=4 - [PYGL_HUMAN]	78.34	1.65	1	1	1	1	847	97.087	7.1665
Q96D15	Reticulocalbin-3 OS=Homo sapiens GN=RCN3 PE=1 SV=1 - [RCN3_HUMAN]	78.19	3.96	1	1	1	1	328	37.47	4.89404
P31949	Protein S100-A11 OS=Homo sapiens GN=S100A11 PE=1 SV=2 - [S10AB_HUMAN]	78.03	15.24	1	1	1	1	105	11.7328	7.12256
P14866	Heterogeneous nuclear ribonucleoprotein L OS=Homo sapiens GN=HNRNPL PE=1 SV=2 - [HNRPL_HUMAN]	77.14	5.94	1	1	1	1	589	64.0924	8.22119
Q15436	Protein transport protein Sec23A OS=Homo sapiens GN=SEC23A PE=1 SV=2 - [SC23A_HUMAN]	76.34	1.83	2	1	1	1	765	86.1053	7.07861
O15427	Monocarboxylate transporter 4 OS=Homo sapiens GN=SLC16A3 PE=1 SV=1 - [MOT4_HUMAN]	76.27	5.59	1	2	2	2	465	49.4369	7.95752
P13639	Elongation factor 2 OS=Homo sapiens GN=EEF2 PE=1 SV=4 - [EF2_HUMAN]	75.8267	2.91	1	2	2	3	858	95.277	6.82959
P47755	F-actin-capping protein subunit alpha-2 OS=Homo sapiens GN=CAPZA2 PE=1 SV=3 - [CAZA2_HUMAN]	75.74	3.5	2	1	1	1	286	32.9286	5.84619
P14314	Glucosidase 2 subunit beta OS=Homo sapiens GN=PRKCSH PE=1 SV=2 - [GLU2B_HUMAN]	75.4729	3.41	1	2	2	2	528	59.3878	4.41162
Q07092	Collagen alpha-1(XVI) chain OS=Homo sapiens GN=COL16A1 PE=1 SV=2 - [COGA1_HUMAN]	74.84	1.12	1	1	1	1	1604	157.653	7.84033
Q86UX7	Fermitin family homolog 3 OS=Homo sapiens GN=FERMT3 PE=1 SV=1 - [URP2_HUMAN]	74.61	2.25	1	1	1	1	667	75.905	6.97607
O00160	Unconventional myosin-If OS=Homo sapiens GN=MYO1F PE=1 SV=3 - [MYO1F_HUMAN]	74.18	1.55	2	1	1	1	1098	124.766	9.11475
P15259	Phosphoglycerate mutase 2 OS=Homo sapiens GN=PGAM2 PE=1 SV=3 - [PGAM2_HUMAN]	74.17	9.49	3	2	2	2	253	28.7478	8.88037
P43307	Translocon-associated protein subunit alpha OS=Homo sapiens GN=SSR1 PE=1 SV=3 - [SSRA_HUMAN]	74.09	5.24	1	1	1	1	286	32.2153	4.48779
Q9Y6N5	Sulfide:quinone oxidoreductase, mitochondrial OS=Homo sapiens GN=SQRDL PE=1 SV=1 - [SQRD_HUMAN]	73.13	2.67	1	1	1	1	450	49.9289	9.11475
Q9NZM1	Myoferlin OS=Homo sapiens GN=MYOF PE=1 SV=1 - [MYOF_HUMAN]	70.86	0.53	1	1	1	1	2061	234.561	6.17627
P10599	Thioredoxin OS=Homo sapiens GN=TXN PE=1 SV=3 - [THIO_HUMAN]	70.8	12.38	1	1	1	1	105	11.7297	4.91943
P62249	40S ribosomal protein S16 OS=Homo sapiens GN=RPS16 PE=1 SV=2 - [RS16_HUMAN]	69.1657	12.33	1	2	2	2	146	16.435	10.2134
P62314	Small nuclear ribonucleoprotein Sm D1 OS=Homo sapiens GN=SNRPD1 PE=1 SV=1 - [SMD1_HUMAN]	68.95	16.81	1	1	1	1	119	13.2734	11.561
P49748	Very long-chain specific acyl-CoA dehydrogenase, mitochondrial OS=Homo sapiens GN=ACADVL PE=1 SV=1 - [ACADV_HUMAN]	68.39	2.29	1	1	1	1	655	70.3454	8.74854
P32119	Peroxiredoxin-2 OS=Homo sapiens GN=PRDX2 PE=1 SV=5 - [PRDX2_HUMAN]	68.34	14.14	1	1	2	2	198	21.8782	5.97314
Q9BTV4	Transmembrane protein 43 OS=Homo sapiens GN=TMEM43 PE=1 SV=1 - [TMM43_HUMAN]	67.58	6.5	1	1	1	1	400	44.8472	8.1333
P02649	Apolipoprotein E OS=Homo sapiens GN=APOE PE=1 SV=1 - [APOE_HUMAN]	67.41	6.62	1	2	2	2	317	36.1318	5.73193
Q32P51	Heterogeneous nuclear ribonucleoprotein A1-like 2 OS=Homo sapiens GN=HNRNPA1L2 PE=2 SV=2 - [RA1L2_HUMAN]	67.3799	6.25	3	1	2	3	320	34.2043	8.99756
P06702	Protein S100-A9 OS=Homo sapiens GN=S100A9 PE=1 SV=1 - [S10A9_HUMAN]	66.71	19.3	1	2	2	2	114	13.2335	6.12549
P15559	NAD(P)H dehydrogenase [quinone] 1 OS=Homo sapiens GN=NQO1 PE=1 SV=1 - [NQO1_HUMAN]	66.49	10.58	1	2	2	2	274	30.848	8.88037
P05362	Intercellular adhesion molecule 1 OS=Homo sapiens GN=ICAM1 PE=1 SV=2 - [ICAM1_HUMAN]	66.41	1.88	1	1	1	1	532	57.789	7.98682
P11413	Glucose-6-phosphate 1-dehydrogenase OS=Homo sapiens GN=G6PD PE=1 SV=4 - [G6PD_HUMAN]	65.8967	7.18	1	3	3	3	515	59.219	6.84424
P08473	Neprilysin OS=Homo sapiens GN=MME PE=1 SV=2 - [NEP_HUMAN]	65.41	2.67	1	2	2	2	750	85.4599	5.73193
O00622	Protein CYR61 OS=Homo sapiens GN=CYR61 PE=1 SV=1 - [CYR61_HUMAN]	64.9333	8.14	1	3	3	3	381	41.9983	8.20654
P00488	Coagulation factor XIII A chain OS=Homo sapiens GN=F13A1 PE=1 SV=4 - [F13A_HUMAN]	64.2747	3.55	1	2	2	2	732	83.2146	6.0874
Q00325	Phosphate carrier protein, mitochondrial OS=Homo sapiens GN=SLC25A3 PE=1 SV=2 - [MPCP_HUMAN]	64.06	6.35	1	2	2	2	362	40.0687	9.37842
P04004	Vitronectin OS=Homo sapiens GN=VTN PE=1 SV=1 - [VTNC_HUMAN]	64.01	3.14	1	1	1	1	478	54.2712	5.79541
P07942	Laminin subunit beta-1 OS=Homo sapiens GN=LAMB1 PE=1 SV=2 - [LAMB1_HUMAN]	62.97	0.62	1	1	1	1	1786	197.909	4.94482
P24539	ATP synthase subunit b, mitochondrial OS=Homo sapiens GN=ATP5F1 PE=1 SV=2 - [AT5F1_HUMAN]	62.54	10.55	1	2	2	2	256	28.8903	9.36377
Q9HDC9	Adipocyte plasma membrane-associated protein OS=Homo sapiens GN=APMAP PE=1 SV=2 - [APMAP_HUMAN]	62.2651	11.06	1	3	3	3	416	46.4509	6.16357
P05543	Thyroxine-binding globulin OS=Homo sapiens GN=SERPINA7 PE=1 SV=2 - [THBG_HUMAN]	62.22	5.06	1	2	2	2	415	46.2946	6.30322
P46781	40S ribosomal protein S9 OS=Homo sapiens GN=RPS9 PE=1 SV=3 - [RS9_HUMAN]	60.4932	11.34	1	3	3	3	194	22.5776	10.6528
P62241	40S ribosomal protein S8 OS=Homo sapiens GN=RPS8 PE=1 SV=2 - [RS8_HUMAN]	59.89	10.1	1	2	2	2	208	24.1902	10.3159
P05546	Heparin cofactor 2 OS=Homo sapiens GN=SERPIND1 PE=1 SV=3 - [HEP2_HUMAN]	59.85	3.81	1	2	2	2	499	57.0342	6.90283
Q04756	Hepatocyte growth factor activator OS=Homo sapiens GN=HGFAC PE=1 SV=1 - [HGFA_HUMAN]	59.69	1.83	1	1	1	1	655	70.6361	7.23975
P60903	Protein S100-A10 OS=Homo sapiens GN=S100A10 PE=1 SV=2 - [S10AA_HUMAN]	59.4	17.53	1	2	2	2	97	11.1955	7.37158
Q16610	Extracellular matrix protein 1 OS=Homo sapiens GN=ECM1 PE=1 SV=2 - [ECM1_HUMAN]	59.17	3.15	1	2	2	2	540	60.6353	6.7124
P12110	Collagen alpha-2(VI) chain OS=Homo sapiens GN=COL6A2 PE=1 SV=4 - [CO6A2_HUMAN]	58.54	0.98	1	1	1	1	1019	108.512	6.21436
P48643	T-complex protein 1 subunit epsilon OS=Homo sapiens GN=CCT5 PE=1 SV=1 - [TCPE_HUMAN]	58.25	4.44	1	2	2	2	541	59.6328	5.65576
P36873	Serine/threonine-protein phosphatase PP1-gamma catalytic subunit OS=Homo sapiens GN=PPP1CC PE=1 SV=1 - [PP1G_HUMAN]	57.49	5.26	3	1	1	1	323	36.9597	6.53662
P08582	Melanotransferrin OS=Homo sapiens GN=MFI2 PE=1 SV=2 - [TRFM_HUMAN]	57.32	2.98	1	2	2	2	738	80.1633	5.93506
P50914	60S ribosomal protein L14 OS=Homo sapiens GN=RPL14 PE=1 SV=4 - [RL14_HUMAN]	57.18	5.58	1	1	1	1	215	23.417	10.9312
P36578	60S ribosomal protein L4 OS=Homo sapiens GN=RPL4 PE=1 SV=5 - [RL4_HUMAN]	57.04	4.92	1	2	2	2	427	47.6674	11.063
P02749	Beta-2-glycoprotein 1 OS=Homo sapiens GN=APOH PE=1 SV=3 - [APOH_HUMAN]	56.91	4.35	1	2	2	3	345	38.2727	7.97217
P01042	Kininogen-1 OS=Homo sapiens GN=KNG1 PE=1 SV=2 - [KNG1_HUMAN]	56.7198	1.4	1	1	1	2	644	71.9122	6.81494
Q9UN37	Vacuolar protein sorting-associated protein 4A OS=Homo sapiens GN=VPS4A PE=1 SV=1 - [VPS4A_HUMAN]	56.59	4.58	3	2	2	2	437	48.867	7.79639
Q01813	6-phosphofructokinase type C OS=Homo sapiens GN=PFKP PE=1 SV=2 - [K6PP_HUMAN]	56.47	3.57	1	3	3	3	784	85.5415	7.54736
P02771	Alpha-fetoprotein OS=Homo sapiens GN=AFP PE=1 SV=1 - [FETA_HUMAN]	55.7582	2.96	1	2	2	2	609	68.633	5.68115
Q53GQ0	Very-long-chain 3-oxoacyl-CoA reductase OS=Homo sapiens GN=HSD17B12 PE=1 SV=2 - [DHB12_HUMAN]	55.29	4.81	1	1	1	1	312	34.3022	9.31982
Q96AG4	Leucine-rich repeat-containing protein 59 OS=Homo sapiens GN=LRRC59 PE=1 SV=1 - [LRC59_HUMAN]	55.28	3.91	1	1	1	1	307	34.9089	9.56885
O75947	ATP synthase subunit d, mitochondrial OS=Homo sapiens GN=ATP5H PE=1 SV=3 - [ATP5H_HUMAN]	54.92	5.59	1	1	1	1	161	18.4795	5.30029
Q76M96	Coiled-coil domain-containing protein 80 OS=Homo sapiens GN=CCDC80 PE=1 SV=1 - [CCD80_HUMAN]	54.56	1.26	1	1	1	1	950	108.106	9.71533
P15153	Ras-related C3 botulinum toxin substrate 2 OS=Homo sapiens GN=RAC2 PE=1 SV=1 - [RAC2_HUMAN]	54.32	7.29	1	1	1	1	192	21.4151	7.60596
O15460	Prolyl 4-hydroxylase subunit alpha-2 OS=Homo sapiens GN=P4HA2 PE=1 SV=1 - [P4HA2_HUMAN]	53.8	1.87	1	1	1	1	535	60.8636	5.70654
P50395	Rab GDP dissociation inhibitor beta OS=Homo sapiens GN=GDI2 PE=1 SV=2 - [GDIB_HUMAN]	53.22	4.27	1	1	1	1	445	50.6309	6.46826
Q03692	Collagen alpha-1(X) chain OS=Homo sapiens GN=COL10A1 PE=1 SV=2 - [COAA1_HUMAN]	53.17	1.91	1	1	1	1	680	66.1168	9.67139
P12429	Annexin A3 OS=Homo sapiens GN=ANXA3 PE=1 SV=3 - [ANXA3_HUMAN]	53.07	2.79	1	1	1	1	323	36.3527	5.92236
P01031	Complement C5 OS=Homo sapiens GN=C5 PE=1 SV=4 - [CO5_HUMAN]	52.82	0.6	1	1	1	1	1676	188.186	6.52197
Q9BVK6	Transmembrane emp24 domain-containing protein 9 OS=Homo sapiens GN=TMED9 PE=1 SV=2 - [TMED9_HUMAN]	52.81	4.68	1	1	1	1	235	27.2602	8.01611
Q9BXJ1	Complement C1q tumor necrosis factor-related protein 1 OS=Homo sapiens GN=C1QTNF1 PE=1 SV=1 - [C1QT1_HUMAN]	52.71	2.85	1	1	1	1	281	31.7226	6.90283
P02753	Retinol-binding protein 4 OS=Homo sapiens GN=RBP4 PE=1 SV=3 - [RET4_HUMAN]	52.54	3.98	1	1	1	1	201	22.9953	6.07471
P35232	Prohibitin OS=Homo sapiens GN=PHB PE=1 SV=1 - [PHB_HUMAN]	52.19	3.68	1	1	1	1	272	29.7859	5.75732
Q9H0E2	Toll-interacting protein OS=Homo sapiens GN=TOLLIP PE=1 SV=1 - [TOLIP_HUMAN]	52.13	5.11	1	1	1	1	274	30.2622	5.97314
P31431	Syndecan-4 OS=Homo sapiens GN=SDC4 PE=1 SV=2 - [SDC4_HUMAN]	51.96	7.07	1	1	1	1	198	21.628	4.50049
Q96N66	Lysophospholipid acyltransferase 7 OS=Homo sapiens GN=MBOAT7 PE=1 SV=2 - [MBOA7_HUMAN]	51.93	2.54	1	1	1	1	472	52.7303	8.96826
P15880	40S ribosomal protein S2 OS=Homo sapiens GN=RPS2 PE=1 SV=2 - [RS2_HUMAN]	51.72	3.75	1	1	1	1	293	31.3046	10.2427
P02458	Collagen alpha-1(II) chain OS=Homo sapiens GN=COL2A1 PE=1 SV=3 - [CO2A1_HUMAN]	50.89	1.21	1	1	1	1	1487	141.699	6.91748
Q8WU68	Splicing factor U2AF 26 kDa subunit OS=Homo sapiens GN=U2AF1L4 PE=1 SV=2 - [U2AF4_HUMAN]	50.85	5.45	2	1	1	1	220	25.7272	7.15186
Q9Y625	Glypican-6 OS=Homo sapiens GN=GPC6 PE=2 SV=1 - [GPC6_HUMAN]	50.43	3.06	2	1	1	1	555	62.6949	5.41455
P16035	Metalloproteinase inhibitor 2 OS=Homo sapiens GN=TIMP2 PE=1 SV=2 - [TIMP2_HUMAN]	49.88	3.64	1	1	1	1	220	24.3831	7.48877
P61019	Ras-related protein Rab-2A OS=Homo sapiens GN=RAB2A PE=1 SV=1 - [RAB2A_HUMAN]	49.71	6.13	2	1	1	1	212	23.5308	6.53662
Q9P035	3-hydroxyacyl-CoA dehydratase 3 OS=Homo sapiens GN=PTPLAD1 PE=1 SV=2 - [HACD3_HUMAN]	49.32	5.8	1	1	1	1	362	43.1316	8.93896
P83731	60S ribosomal protein L24 OS=Homo sapiens GN=RPL24 PE=1 SV=1 - [RL24_HUMAN]	49.01	5.73	1	1	1	1	157	17.7679	11.2534
P02787	Serotransferrin OS=Homo sapiens GN=TF PE=1 SV=3 - [TRFE_HUMAN]	48.85	2.01	1	1	1	1	698	77.0136	7.12256
Q86YZ3	Hornerin OS=Homo sapiens GN=HRNR PE=1 SV=2 - [HORN_HUMAN]	48.69	0.67	1	1	1	1	2850	282.228	10.0376
Q9NZZ3	Charged multivesicular body protein 5 OS=Homo sapiens GN=CHMP5 PE=1 SV=1 - [CHMP5_HUMAN]	48.68	7.31	1	1	1	1	219	24.5554	4.83057
P15169	Carboxypeptidase N catalytic chain OS=Homo sapiens GN=CPN1 PE=1 SV=1 - [CBPN_HUMAN]	48.44	3.28	1	1	1	1	458	52.2533	7.34229
P05386	60S acidic ribosomal protein P1 OS=Homo sapiens GN=RPLP1 PE=1 SV=1 - [RLA1_HUMAN]	48.18	14.04	1	1	1	1	114	11.5067	4.32275
Q9UNP9	Peptidyl-prolyl cis-trans isomerase E OS=Homo sapiens GN=PPIE PE=1 SV=1 - [PPIE_HUMAN]	48.08	2.99	1	1	1	1	301	33.4096	5.60498
P43243	Matrin-3 OS=Homo sapiens GN=MATR3 PE=1 SV=2 - [MATR3_HUMAN]	48.04	1.65	1	1	1	1	847	94.5648	6.25244
Q9BZR8	Apoptosis facilitator Bcl-2-like protein 14 OS=Homo sapiens GN=BCL2L14 PE=1 SV=1 - [B2L14_HUMAN]	47.58	1.83	3	1	1	1	327	36.5755	6.62451
Q6ZUX7	Lipoma HMGIC fusion partner-like 2 protein OS=Homo sapiens GN=LHFPL2 PE=2 SV=2 - [LHPL2_HUMAN]	47.54	10.96	1	1	1	1	228	24.4693	6.49365
P59998	Actin-related protein 2/3 complex subunit 4 OS=Homo sapiens GN=ARPC4 PE=1 SV=3 - [ARPC4_HUMAN]	46.9	11.31	1	2	2	2	168	19.6543	8.42627
P13501	C-C motif chemokine 5 OS=Homo sapiens GN=CCL5 PE=1 SV=3 - [CCL5_HUMAN]	46.79	12.09	1	1	1	1	91	9.98306	9.0708
P55084	Trifunctional enzyme subunit beta, mitochondrial OS=Homo sapiens GN=HADHB PE=1 SV=3 - [ECHB_HUMAN]	46.22	2.32	1	1	1	1	474	51.2615	9.40771
P04632	Calpain small subunit 1 OS=Homo sapiens GN=CAPNS1 PE=1 SV=1 - [CPNS1_HUMAN]	45.95	5.6	1	1	1	1	268	28.2977	5.19873
P62888	60S ribosomal protein L30 OS=Homo sapiens GN=RPL30 PE=1 SV=2 - [RL30_HUMAN]	45.67	16.52	1	1	1	1	115	12.7757	9.62744
Q9P2B2	Prostaglandin F2 receptor negative regulator OS=Homo sapiens GN=PTGFRN PE=1 SV=2 - [FPRP_HUMAN]	45.46	2.5	1	2	2	2	879	98.4946	6.60986
Q14956	Transmembrane glycoprotein NMB OS=Homo sapiens GN=GPNMB PE=1 SV=2 - [GPNMB_HUMAN]	45.3	3.15	1	1	1	1	572	63.8819	6.63916
O75352	Mannose-P-dolichol utilization defect 1 protein OS=Homo sapiens GN=MPDU1 PE=1 SV=2 - [MPU1_HUMAN]	45.23	4.05	1	1	1	1	247	26.6205	8.93896
O75083	WD repeat-containing protein 1 OS=Homo sapiens GN=WDR1 PE=1 SV=4 - [WDR1_HUMAN]	45.05	1.65	1	1	1	1	606	66.1519	6.65381
P15529	Membrane cofactor protein OS=Homo sapiens GN=CD46 PE=1 SV=3 - [MCP_HUMAN]	44.55	2.55	1	1	1	1	392	43.7187	6.7417
P51571	Translocon-associated protein subunit delta OS=Homo sapiens GN=SSR4 PE=1 SV=1 - [SSRD_HUMAN]	44.52	10.98	1	1	1	1	173	18.9866	6.15088
P05090	Apolipoprotein D OS=Homo sapiens GN=APOD PE=1 SV=1 - [APOD_HUMAN]	44.4307	9.52	1	2	2	2	189	21.2618	5.14795
P30711	Glutathione S-transferase theta-1 OS=Homo sapiens GN=GSTT1 PE=1 SV=4 - [GSTT1_HUMAN]	44.33	2.5	2	1	1	1	240	27.3176	7.48877
O00159	Unconventional myosin-Ic OS=Homo sapiens GN=MYO1C PE=1 SV=4 - [MYO1C_HUMAN]	44.33	1.51	1	1	1	1	1063	121.606	9.40771
Q15233	Non-POU domain-containing octamer-binding protein OS=Homo sapiens GN=NONO PE=1 SV=4 - [NONO_HUMAN]	43.91	1.7	2	1	1	1	471	54.1973	8.95361
P78371	T-complex protein 1 subunit beta OS=Homo sapiens GN=CCT2 PE=1 SV=4 - [TCPB_HUMAN]	43.87	1.5	1	1	1	1	535	57.4521	6.45557
P61158	Actin-related protein 3 OS=Homo sapiens GN=ACTR3 PE=1 SV=3 - [ARP3_HUMAN]	43.71	5.26	1	1	1	1	418	47.341	5.88428
P09543	2',3'-cyclic-nucleotide 3'-phosphodiesterase OS=Homo sapiens GN=CNP PE=1 SV=2 - [CN37_HUMAN]	43.49	2.61	1	1	1	1	421	47.5487	9.0708
Q9P0L0	Vesicle-associated membrane protein-associated protein A OS=Homo sapiens GN=VAPA PE=1 SV=3 - [VAPA_HUMAN]	42.85	6.43	1	1	1	1	249	27.8752	8.6167
P16615	Sarcoplasmic/endoplasmic reticulum calcium ATPase 2 OS=Homo sapiens GN=ATP2A2 PE=1 SV=1 - [AT2A2_HUMAN]	42.09	1.44	1	1	1	1	1042	114.683	5.33838
P04792	Heat shock protein beta-1 OS=Homo sapiens GN=HSPB1 PE=1 SV=2 - [HSPB1_HUMAN]	41.85	4.88	1	1	1	1	205	22.7685	6.40479
A0AVT1	Ubiquitin-like modifier-activating enzyme 6 OS=Homo sapiens GN=UBA6 PE=1 SV=1 - [UBA6_HUMAN]	41.6	1.24	1	1	1	1	1052	117.895	6.13818
P38646	Stress-70 protein, mitochondrial OS=Homo sapiens GN=HSPA9 PE=1 SV=2 - [GRP75_HUMAN]	41.57	1.77	1	1	1	1	679	73.6348	6.16357
O75131	Copine-3 OS=Homo sapiens GN=CPNE3 PE=1 SV=1 - [CPNE3_HUMAN]	41.41	1.68	8	1	1	1	537	60.0921	5.84619
P00403	Cytochrome c oxidase subunit 2 OS=Homo sapiens GN=MT-CO2 PE=1 SV=1 - [COX2_HUMAN]	41.24	4.41	1	1	1	1	227	25.5482	4.81787
P07225	Vitamin K-dependent protein S OS=Homo sapiens GN=PROS1 PE=1 SV=1 - [PROS_HUMAN]	41.21	1.18	1	1	1	1	676	75.0739	5.66846
Q9UGM3	Deleted in malignant brain tumors 1 protein OS=Homo sapiens GN=DMBT1 PE=1 SV=2 - [DMBT1_HUMAN]	41.18	2.49	1	1	1	1	2413	260.569	5.43994
Q08629	Testican-1 OS=Homo sapiens GN=SPOCK1 PE=1 SV=1 - [TICN1_HUMAN]	41.01	2.05	1	1	1	1	439	49.0925	6.1001
P40939	Trifunctional enzyme subunit alpha, mitochondrial OS=Homo sapiens GN=HADHA PE=1 SV=2 - [ECHA_HUMAN]	41	2.23	1	1	1	1	763	82.9469	9.0415
Q13418	Integrin-linked protein kinase OS=Homo sapiens GN=ILK PE=1 SV=2 - [ILK_HUMAN]	40.74	3.32	1	1	1	1	452	51.3859	8.07471
Q9UBI6	Guanine nucleotide-binding protein G(I)/G(S)/G(O) subunit gamma-12 OS=Homo sapiens GN=GNG12 PE=1 SV=3 - [GBG12_HUMAN]	40.73	22.22	1	1	1	1	72	8.00117	8.96826
P62081	40S ribosomal protein S7 OS=Homo sapiens GN=RPS7 PE=1 SV=1 - [RS7_HUMAN]	40.13	11.34	1	1	1	1	194	22.1133	10.0962
Q8NFI3	Cytosolic endo-beta-N-acetylglucosaminidase OS=Homo sapiens GN=ENGASE PE=1 SV=1 - [ENASE_HUMAN]	39.72	0.81	2	1	1	1	743	83.9332	6.78564
P13073	Cytochrome c oxidase subunit 4 isoform 1, mitochondrial OS=Homo sapiens GN=COX4I1 PE=1 SV=1 - [COX41_HUMAN]	39.37	5.92	1	1	1	1	169	19.564	9.51025
Q8TCJ2	Dolichyl-diphosphooligosaccharide--protein glycosyltransferase subunit STT3B OS=Homo sapiens GN=STT3B PE=1 SV=1 - [STT3B_HUMAN]	38.8	1.69	1	1	2	2	826	93.6137	8.90967
P84103	Serine/arginine-rich splicing factor 3 OS=Homo sapiens GN=SRSF3 PE=1 SV=1 - [SRSF3_HUMAN]	38.77	8.54	2	1	1	1	164	19.3179	11.6489
P08123	Collagen alpha-2(I) chain OS=Homo sapiens GN=COL1A2 PE=1 SV=7 - [CO1A2_HUMAN]	38.68	1.17	1	1	1	1	1366	129.235	8.95361
P18065	Insulin-like growth factor-binding protein 2 OS=Homo sapiens GN=IGFBP2 PE=1 SV=2 - [IBP2_HUMAN]	38.36	2.15	1	1	1	1	325	34.7912	7.50342
P40121	Macrophage-capping protein OS=Homo sapiens GN=CAPG PE=1 SV=2 - [CAPG_HUMAN]	38.3	2.01	1	1	1	1	348	38.4745	6.18896
P43652	Afamin OS=Homo sapiens GN=AFM PE=1 SV=1 - [AFAM_HUMAN]	37.86	1.17	1	1	1	1	599	69.024	5.89697
P62266	40S ribosomal protein S23 OS=Homo sapiens GN=RPS23 PE=1 SV=3 - [RS23_HUMAN]	37.65	7.69	1	1	1	1	143	15.7977	10.4917
P39023	60S ribosomal protein L3 OS=Homo sapiens GN=RPL3 PE=1 SV=2 - [RL3_HUMAN]	37.47	2.23	1	1	1	1	403	46.0798	10.1841
P84098	60S ribosomal protein L19 OS=Homo sapiens GN=RPL19 PE=1 SV=1 - [RL19_HUMAN]	37.19	4.08	1	1	1	2	196	23.4512	11.4731
P09382	Galectin-1 OS=Homo sapiens GN=LGALS1 PE=1 SV=2 - [LEG1_HUMAN]	36.28	5.93	1	1	1	1	135	14.7062	5.50342
P35268	60S ribosomal protein L22 OS=Homo sapiens GN=RPL22 PE=1 SV=2 - [RL22_HUMAN]	35.69	18.75	1	2	2	2	128	14.7778	9.18799
P39748	Flap endonuclease 1 OS=Homo sapiens GN=FEN1 PE=1 SV=1 - [FEN1_HUMAN]	35.69	1.84	1	1	1	1	380	42.5661	8.6167
Q8WWM7	Ataxin-2-like protein OS=Homo sapiens GN=ATXN2L PE=1 SV=2 - [ATX2L_HUMAN]	35.42	1.58	1	1	1	1	1075	113.304	8.5874
Q9H8M2	Bromodomain-containing protein 9 OS=Homo sapiens GN=BRD9 PE=1 SV=2 - [BRD9_HUMAN]	35.31	1.17	1	1	1	1	597	66.9584	6.18896
Q16891	Mitochondrial inner membrane protein OS=Homo sapiens GN=IMMT PE=1 SV=1 - [IMMT_HUMAN]	34.98	2.11	1	1	1	1	758	83.6264	6.48096
P09493	Tropomyosin alpha-1 chain OS=Homo sapiens GN=TPM1 PE=1 SV=2 - [TPM1_HUMAN]	34.77	3.17	2	1	1	1	284	32.6887	4.7417
P06703	Protein S100-A6 OS=Homo sapiens GN=S100A6 PE=1 SV=1 - [S10A6_HUMAN]	34.38	7.78	1	1	1	1	90	10.1733	5.47803
Q02543	60S ribosomal protein L18a OS=Homo sapiens GN=RPL18A PE=1 SV=2 - [RL18A_HUMAN]	34.12	4.55	1	1	1	1	176	20.7489	10.7114
Q14247	Src substrate cortactin OS=Homo sapiens GN=CTTN PE=1 SV=2 - [SRC8_HUMAN]	32.81	4.91	1	2	2	2	550	61.5485	5.40186
P26373	60S ribosomal protein L13 OS=Homo sapiens GN=RPL13 PE=1 SV=4 - [RL13_HUMAN]	32.8	5.21	1	1	1	1	211	24.2465	11.6489
P47985	Cytochrome b-c1 complex subunit Rieske, mitochondrial OS=Homo sapiens GN=UQCRFS1 PE=1 SV=2 - [UCRI_HUMAN]	32.6	2.55	2	1	1	1	274	29.6494	8.32373
Q9Y696	Chloride intracellular channel protein 4 OS=Homo sapiens GN=CLIC4 PE=1 SV=4 - [CLIC4_HUMAN]	32.46	4.35	1	1	1	1	253	28.7537	5.59229
Q9UHD8	Septin-9 OS=Homo sapiens GN=SEPT9 PE=1 SV=2 - [SEPT9_HUMAN]	32.39	1.54	1	1	1	1	586	65.3608	8.96826
P30040	Endoplasmic reticulum resident protein 29 OS=Homo sapiens GN=ERP29 PE=1 SV=4 - [ERP29_HUMAN]	32.31	4.6	1	1	1	1	261	28.9752	7.31299
P60866	40S ribosomal protein S20 OS=Homo sapiens GN=RPS20 PE=1 SV=1 - [RS20_HUMAN]	31.64	10.08	1	1	1	1	119	13.3643	9.93506
P25789	Proteasome subunit alpha type-4 OS=Homo sapiens GN=PSMA4 PE=1 SV=1 - [PSA4_HUMAN]	31.4	3.83	1	1	1	1	261	29.4652	7.72314
O95445	Apolipoprotein M OS=Homo sapiens GN=APOM PE=1 SV=2 - [APOM_HUMAN]	31.14	3.72	1	1	1	1	188	21.2394	6.01123
Q16555	Dihydropyrimidinase-related protein 2 OS=Homo sapiens GN=DPYSL2 PE=1 SV=1 - [DPYL2_HUMAN]	30.97	1.92	1	1	1	1	572	62.2546	6.37939
P13591	Neural cell adhesion molecule 1 OS=Homo sapiens GN=NCAM1 PE=1 SV=3 - [NCAM1_HUMAN]	30.8	1.4	1	1	1	1	858	94.5152	4.86865
P13497	Bone morphogenetic protein 1 OS=Homo sapiens GN=BMP1 PE=1 SV=2 - [BMP1_HUMAN]	30.16	1.01	1	1	1	1	986	111.178	6.90283
P30837	Aldehyde dehydrogenase X, mitochondrial OS=Homo sapiens GN=ALDH1B1 PE=1 SV=3 - [AL1B1_HUMAN]	29.98	2.13	1	1	1	1	517	57.1702	6.80029
P02675	Fibrinogen beta chain OS=Homo sapiens GN=FGB PE=1 SV=2 - [FIBB_HUMAN]	29.56	2.04	1	1	1	1	491	55.8923	8.26514
P49411	Elongation factor Tu, mitochondrial OS=Homo sapiens GN=TUFM PE=1 SV=2 - [EFTU_HUMAN]	29.47	3.1	1	1	1	1	452	49.5102	7.60596
O00339	Matrilin-2 OS=Homo sapiens GN=MATN2 PE=1 SV=4 - [MATN2_HUMAN]	29.34	2.72	1	2	2	2	956	106.767	6.26514
P49368	T-complex protein 1 subunit gamma OS=Homo sapiens GN=CCT3 PE=1 SV=4 - [TCPG_HUMAN]	29.1	2.02	1	1	1	1	545	60.4953	6.49365
Q9BUJ2	Heterogeneous nuclear ribonucleoprotein U-like protein 1 OS=Homo sapiens GN=HNRNPUL1 PE=1 SV=2 - [HNRL1_HUMAN]	28.7	0.7	1	1	1	1	856	95.6793	6.91748
P48509	CD151 antigen OS=Homo sapiens GN=CD151 PE=1 SV=3 - [CD151_HUMAN]	28.58	3.95	1	1	1	1	253	28.2763	7.47412
P46977	Dolichyl-diphosphooligosaccharide--protein glycosyltransferase subunit STT3A OS=Homo sapiens GN=STT3A PE=1 SV=2 - [STT3A_HUMAN]	28.36	2.27	1	1	2	2	705	80.4768	8.07471
P50281	Matrix metalloproteinase-14 OS=Homo sapiens GN=MMP14 PE=1 SV=3 - [MMP14_HUMAN]	27.47	2.06	1	1	1	1	582	65.852	7.76709
P06732	Creatine kinase M-type OS=Homo sapiens GN=CKM PE=1 SV=2 - [KCRM_HUMAN]	27.39	1.57	1	1	1	1	381	43.0739	7.25439
Q14258	E3 ubiquitin/ISG15 ligase TRIM25 OS=Homo sapiens GN=TRIM25 PE=1 SV=2 - [TRI25_HUMAN]	27.09	1.59	1	1	1	1	630	70.9277	8.08936
Q9UHB6	LIM domain and actin-binding protein 1 OS=Homo sapiens GN=LIMA1 PE=1 SV=1 - [LIMA1_HUMAN]	26.61	1.71	1	1	1	1	759	85.1734	6.84424
P00742	Coagulation factor X OS=Homo sapiens GN=F10 PE=1 SV=2 - [FA10_HUMAN]	26.57	1.84	1	1	1	1	488	54.6965	5.93506
Q14103	Heterogeneous nuclear ribonucleoprotein D0 OS=Homo sapiens GN=HNRNPD PE=1 SV=1 - [HNRPD_HUMAN]	25.55	2.25	2	1	1	1	355	38.4103	7.81104
O95497	Pantetheinase OS=Homo sapiens GN=VNN1 PE=1 SV=2 - [VNN1_HUMAN]	25.49	1.36	1	1	1	1	513	56.9751	5.5542
P62829	60S ribosomal protein L23 OS=Homo sapiens GN=RPL23 PE=1 SV=1 - [RL23_HUMAN]	25.07	5.71	1	1	1	1	140	14.8561	10.5063
Q02241	Kinesin-like protein KIF23 OS=Homo sapiens GN=KIF23 PE=1 SV=3 - [KIF23_HUMAN]	23.91	1.67	1	1	1	1	960	109.99	8.51416
P23526	Adenosylhomocysteinase OS=Homo sapiens GN=AHCY PE=1 SV=4 - [SAHH_HUMAN]	23.89	2.08	1	1	1	2	432	47.6852	6.34131
P62244	40S ribosomal protein S15a OS=Homo sapiens GN=RPS15A PE=1 SV=2 - [RS15A_HUMAN]	23.89	6.92	1	1	1	1	130	14.83	10.1255
Q03181	Peroxisome proliferator-activated receptor delta OS=Homo sapiens GN=PPARD PE=1 SV=1 - [PPARD_HUMAN]	23.84	1.59	1	1	1	1	441	49.8712	7.59131
P56539	Caveolin-3 OS=Homo sapiens GN=CAV3 PE=1 SV=1 - [CAV3_HUMAN]	22.81	6.62	2	1	1	1	151	17.2478	5.78271
Q5D862	Filaggrin-2 OS=Homo sapiens GN=FLG2 PE=1 SV=1 - [FILA2_HUMAN]	22.53	0.29	1	1	1	1	2391	247.928	8.30908
P48307	Tissue factor pathway inhibitor 2 OS=Homo sapiens GN=TFPI2 PE=1 SV=1 - [TFPI2_HUMAN]	20.82	4.26	1	1	1	1	235	26.916	8.52881
Q9H0B8	Cysteine-rich secretory protein LCCL domain-containing 2 OS=Homo sapiens GN=CRISPLD2 PE=1 SV=1 - [CRLD2_HUMAN]	20.5	2.21	1	1	1	1	497	55.8831	8.01611
O75764	Transcription elongation factor A protein 3 OS=Homo sapiens GN=TCEA3 PE=2 SV=2 - [TCEA3_HUMAN]	20.22	2.3	1	1	1	1	348	38.9467	9.18799
P40227	T-complex protein 1 subunit zeta OS=Homo sapiens GN=CCT6A PE=1 SV=3 - [TCPZ_HUMAN]	18.31	1.69	1	1	1	1	531	57.9876	6.68311
Q9Y6V0	Protein piccolo OS=Homo sapiens OX=9606 GN=PCLO PE=1 SV=5 - [PCLO_HUMAN]	17.78	0.18	1	1	1	1	5142	560.355	6.46826

## Sheet: HCV-29 Biol rep 2 Tech rep 2
Proteins identified in HCV-29 ectosomes (Biological replicate 2 / Technical replicate 2)
Accession	Description	Score	Coverage	# Proteins	# Unique Peptides	# Peptides	# PSMs	# AAs	MW [kDa]	calc. pI
P02751	Fibronectin OS=Homo sapiens OX=9606 GN=FN1 PE=1 SV=5 - [FINC_HUMAN]	36357.6	66.86	1	108	108	808	2477	272.15	5.50342
P12111	Collagen alpha-3(VI) chain OS=Homo sapiens GN=COL6A3 PE=1 SV=5 - [CO6A3_HUMAN]	5075.46	40.42	1	92	92	121	3177	343.457	6.68311
P35579	Myosin-9 OS=Homo sapiens GN=MYH9 PE=1 SV=4 - [MYH9_HUMAN]	4054.34	40.2	4	66	66	92	1960	226.392	5.60498
P24821	Tenascin OS=Homo sapiens GN=TNC PE=1 SV=3 - [TENA_HUMAN]	4024.79	38.07	1	59	59	83	2201	240.7	4.89404
O00468	Agrin OS=Homo sapiens OX=9606 GN=AGRN PE=1 SV=6 - [AGRIN_HUMAN]	3035.96	36.61	1	49	49	64	2068	217.179	6.39209
Q99715	Collagen alpha-1(XII) chain OS=Homo sapiens GN=COL12A1 PE=1 SV=2 - [COCA1_HUMAN]	2783.83	28.89	1	63	63	76	3063	332.941	5.52881
P98160	Basement membrane-specific heparan sulfate proteoglycan core protein OS=Homo sapiens GN=HSPG2 PE=1 SV=4 - [PGBM_HUMAN]	2369.19	14.89	2	49	49	64	4391	468.532	6.50732
P13645	Keratin, type I cytoskeletal 10 OS=Homo sapiens GN=KRT10 PE=1 SV=6 - [K1C10_HUMAN]	1769.5	49.83	14	19	22	35	584	58.7917	5.21143
P21333	Filamin-A OS=Homo sapiens GN=FLNA PE=1 SV=4 - [FLNA_HUMAN]	1533.69	20.17	2	34	37	41	2647	280.564	6.06201
P60709	Actin, cytoplasmic 1 OS=Homo sapiens GN=ACTB PE=1 SV=1 - [ACTB_HUMAN]	1418.52	64.53	7	1	16	37	375	41.7097	5.47803
P63261	Actin, cytoplasmic 2 OS=Homo sapiens GN=ACTG1 PE=1 SV=1 - [ACTG_HUMAN]	1415.81	64.53	7	1	16	37	375	41.7658	5.47803
P04264	Keratin, type II cytoskeletal 1 OS=Homo sapiens GN=KRT1 PE=1 SV=6 - [K2C1_HUMAN]	1411.06	43.63	3	19	23	32	644	65.999	8.11865
P35527	Keratin, type I cytoskeletal 9 OS=Homo sapiens GN=KRT9 PE=1 SV=3 - [K1C9_HUMAN]	1388.77	38.36	2	16	17	28	623	62.0268	5.23682
P07996	Thrombospondin-1 OS=Homo sapiens GN=THBS1 PE=1 SV=2 - [TSP1_HUMAN]	1295.74	31.28	3	27	27	32	1170	129.3	4.94482
P11021	78 kDa glucose-regulated protein OS=Homo sapiens GN=HSPA5 PE=1 SV=2 - [GRP78_HUMAN]	1109.55	42.97	2	20	22	31	654	72.2884	5.16064
P11142	Heat shock cognate 71 kDa protein OS=Homo sapiens GN=HSPA8 PE=1 SV=1 - [HSP7C_HUMAN]	1053.55	35.14	3	14	17	22	646	70.8542	5.51611
P35908	Keratin, type II cytoskeletal 2 epidermal OS=Homo sapiens GN=KRT2 PE=1 SV=2 - [K22E_HUMAN]	1043.4	47.89	11	16	22	28	639	65.3932	8.00146
P14625	Endoplasmin OS=Homo sapiens GN=HSP90B1 PE=1 SV=1 - [ENPL_HUMAN]	973.468	34.5	2	21	21	29	803	92.4113	4.84326
P68363	Tubulin alpha-1B chain OS=Homo sapiens GN=TUBA1B PE=1 SV=1 - [TBA1B_HUMAN]	952.854	45.68	8	4	14	20	451	50.1196	5.05908
Q15582	Transforming growth factor-beta-induced protein ig-h3 OS=Homo sapiens GN=TGFBI PE=1 SV=1 - [BGH3_HUMAN]	948.823	35.72	1	18	18	26	683	74.634	7.7085
P07355	Annexin A2 OS=Homo sapiens GN=ANXA2 PE=1 SV=2 - [ANXA2_HUMAN]	945.388	51.92	2	17	17	22	339	38.5798	7.75244
P07437	Tubulin beta chain OS=Homo sapiens GN=TUBB PE=1 SV=2 - [TBB5_HUMAN]	930.649	50.45	2	4	15	21	444	49.639	4.89404
P68366	Tubulin alpha-4A chain OS=Homo sapiens GN=TUBA4A PE=1 SV=1 - [TBA4A_HUMAN]	928.432	45.98	4	4	14	20	448	49.8924	5.05908
P02768	Serum albumin OS=Homo sapiens GN=ALB PE=1 SV=2 - [ALBU_HUMAN]	904.625	6.4	1	6	6	33	609	69.3215	6.27783
P04406	Glyceraldehyde-3-phosphate dehydrogenase OS=Homo sapiens GN=GAPDH PE=1 SV=3 - [G3P_HUMAN]	894.511	44.18	2	10	10	17	335	36.0304	8.45557
Q9Y4K0	Lysyl oxidase homolog 2 OS=Homo sapiens GN=LOXL2 PE=1 SV=1 - [LOXL2_HUMAN]	889.407	25.71	1	16	16	21	774	86.6683	6.37939
P12814	Alpha-actinin-1 OS=Homo sapiens GN=ACTN1 PE=1 SV=2 - [ACTN1_HUMAN]	877.36	26.12	3	10	19	24	892	102.993	5.41455
P07237	Protein disulfide-isomerase OS=Homo sapiens GN=P4HB PE=1 SV=3 - [PDIA1_HUMAN]	860.707	37.99	1	17	17	23	508	57.0807	4.86865
P30101	Protein disulfide-isomerase A3 OS=Homo sapiens GN=PDIA3 PE=1 SV=4 - [PDIA3_HUMAN]	832.382	42.77	1	17	17	19	505	56.7468	6.354
P10809	60 kDa heat shock protein, mitochondrial OS=Homo sapiens GN=HSPD1 PE=1 SV=2 - [CH60_HUMAN]	829.33	19.9	1	9	9	15	573	61.0164	5.87158
P68371	Tubulin beta-4B chain OS=Homo sapiens GN=TUBB4B PE=1 SV=1 - [TBB4B_HUMAN]	826.938	50.34	3	2	15	21	445	49.799	4.89404
P14618	Pyruvate kinase isozymes M1/M2 OS=Homo sapiens GN=PKM2 PE=1 SV=4 - [KPYM_HUMAN]	789.982	35.03	2	13	13	18	531	57.9	7.84033
P13667	Protein disulfide-isomerase A4 OS=Homo sapiens GN=PDIA4 PE=1 SV=2 - [PDIA4_HUMAN]	730.023	26.36	1	15	15	22	645	72.887	5.07178
P02545	Prelamin-A/C OS=Homo sapiens GN=LMNA PE=1 SV=1 - [LMNA_HUMAN]	723.389	28.46	1	17	17	18	664	74.0947	7.02002
P12109	Collagen alpha-1(VI) chain OS=Homo sapiens GN=COL6A1 PE=1 SV=3 - [CO6A1_HUMAN]	672.81	12.74	1	10	10	14	1028	108.462	5.42725
P68032	Actin, alpha cardiac muscle 1 OS=Homo sapiens GN=ACTC1 PE=1 SV=1 - [ACTC_HUMAN]	669.361	25.99	5	1	9	23	377	41.9919	5.38916
Q02388	Collagen alpha-1(VII) chain OS=Homo sapiens GN=COL7A1 PE=1 SV=2 - [CO7A1_HUMAN]	632.324	8.87	1	18	18	20	2944	295.041	6.26514
Q9Y490	Talin-1 OS=Homo sapiens GN=TLN1 PE=1 SV=3 - [TLN1_HUMAN]	614.707	7.24	2	14	14	14	2541	269.599	6.07471
P08670	Vimentin OS=Homo sapiens GN=VIM PE=1 SV=4 - [VIME_HUMAN]	597.205	35.41	3	14	14	15	466	53.6191	5.12256
Q00610	Clathrin heavy chain 1 OS=Homo sapiens GN=CLTC PE=1 SV=5 - [CLH1_HUMAN]	586.395	13.01	2	16	16	16	1675	191.493	5.69385
P04350	Tubulin beta-4A chain OS=Homo sapiens GN=TUBB4A PE=1 SV=2 - [TBB4A_HUMAN]	561.333	38.96	4	1	12	17	444	49.5539	4.88135
P05556	Integrin beta-1 OS=Homo sapiens GN=ITGB1 PE=1 SV=2 - [ITB1_HUMAN]	549.13	18.55	1	12	12	13	798	88.357	5.38916
P01024	Complement C3 OS=Homo sapiens GN=C3 PE=1 SV=2 - [CO3_HUMAN]	538.291	6.98	1	11	11	15	1663	187.03	6.40479
P06576	ATP synthase subunit beta, mitochondrial OS=Homo sapiens GN=ATP5B PE=1 SV=3 - [ATPB_HUMAN]	535.994	26.47	1	10	10	13	529	56.5246	5.40186
P27797	Calreticulin OS=Homo sapiens GN=CALR PE=1 SV=1 - [CALR_HUMAN]	534.63	44.36	1	11	11	16	417	48.1118	4.43701
P08758	Annexin A5 OS=Homo sapiens GN=ANXA5 PE=1 SV=2 - [ANXA5_HUMAN]	518.766	25.31	1	6	7	10	320	35.9144	5.04639
P26038	Moesin OS=Homo sapiens GN=MSN PE=1 SV=3 - [MOES_HUMAN]	508.49	18.89	1	6	12	16	577	67.7778	6.40479
O43707	Alpha-actinin-4 OS=Homo sapiens GN=ACTN4 PE=1 SV=2 - [ACTN4_HUMAN]	502.928	12.73	2	1	10	14	911	104.788	5.43994
P68104	Elongation factor 1-alpha 1 OS=Homo sapiens GN=EEF1A1 PE=1 SV=1 - [EF1A1_HUMAN]	476.389	27.92	3	10	10	15	462	50.1091	9.01221
P21980	Protein-glutamine gamma-glutamyltransferase 2 OS=Homo sapiens GN=TGM2 PE=1 SV=2 - [TGM2_HUMAN]	469.478	21.98	1	10	10	11	687	77.2797	5.22412
P07900	Heat shock protein HSP 90-alpha OS=Homo sapiens GN=HSP90AA1 PE=1 SV=5 - [HS90A_HUMAN]	463.2	16.26	8	7	12	12	732	84.6067	5.021
P05106	Integrin beta-3 OS=Homo sapiens GN=ITGB3 PE=1 SV=2 - [ITB3_HUMAN]	461.156	13.45	1	9	9	11	788	87.0004	5.23682
P04083	Annexin A1 OS=Homo sapiens GN=ANXA1 PE=1 SV=2 - [ANXA1_HUMAN]	451.837	19.94	1	5	5	6	346	38.69	7.02002
P08238	Heat shock protein HSP 90-beta OS=Homo sapiens GN=HSP90AB1 PE=1 SV=4 - [HS90B_HUMAN]	450.998	18.37	6	7	12	12	724	83.2121	5.03369
P27824	Calnexin OS=Homo sapiens GN=CANX PE=1 SV=2 - [CALX_HUMAN]	443.72	21.62	2	10	10	12	592	67.5259	4.60205
P05067	Amyloid beta A4 protein OS=Homo sapiens GN=APP PE=1 SV=3 - [A4_HUMAN]	417.442	15.06	1	10	10	13	770	86.8881	4.81787
P06733	Alpha-enolase OS=Homo sapiens GN=ENO1 PE=1 SV=2 - [ENOA_HUMAN]	415.253	30.18	2	11	11	11	434	47.1393	7.38623
P63104	14-3-3 protein zeta/delta OS=Homo sapiens GN=YWHAZ PE=1 SV=1 - [1433Z_HUMAN]	404.454	33.06	3	4	6	8	245	27.7277	4.79248
Q6YHK3	CD109 antigen OS=Homo sapiens GN=CD109 PE=1 SV=2 - [CD109_HUMAN]	397.14	10.73	1	10	10	10	1445	161.587	5.84619
P21796	Voltage-dependent anion-selective channel protein 1 OS=Homo sapiens GN=VDAC1 PE=1 SV=2 - [VDAC1_HUMAN]	380.672	31.1	1	6	7	8	283	30.7536	8.54346
P25705	ATP synthase subunit alpha, mitochondrial OS=Homo sapiens GN=ATP5A1 PE=1 SV=1 - [ATPA_HUMAN]	377.25	21.52	1	10	10	11	553	59.7136	9.12939
P06748	Nucleophosmin OS=Homo sapiens GN=NPM1 PE=1 SV=2 - [NPM_HUMAN]	369.748	20.41	1	4	4	6	294	32.5548	4.77979
P09525	Annexin A4 OS=Homo sapiens GN=ANXA4 PE=1 SV=4 - [ANXA4_HUMAN]	361.286	22.88	1	5	6	6	319	35.8601	6.12549
P26006	Integrin alpha-3 OS=Homo sapiens GN=ITGA3 PE=1 SV=5 - [ITA3_HUMAN]	351.193	7.8	1	7	7	10	1051	116.538	6.771
P21589	5'-nucleotidase OS=Homo sapiens GN=NT5E PE=1 SV=1 - [5NTD_HUMAN]	348.615	18.12	1	7	7	8	574	63.3275	7.03467
P13647	Keratin, type II cytoskeletal 5 OS=Homo sapiens GN=KRT5 PE=1 SV=3 - [K2C5_HUMAN]	343.386	21.02	7	7	12	12	590	62.34	7.73779
P04843	Dolichyl-diphosphooligosaccharide--protein glycosyltransferase subunit 1 OS=Homo sapiens GN=RPN1 PE=1 SV=1 - [RPN1_HUMAN]	340.058	17.13	1	8	8	8	607	68.5268	6.37939
P61204	ADP-ribosylation factor 3 OS=Homo sapiens GN=ARF3 PE=1 SV=2 - [ARF3_HUMAN]	338.387	43.09	3	4	6	8	181	20.5877	7.43018
P00734	Prothrombin OS=Homo sapiens GN=F2 PE=1 SV=2 - [THRB_HUMAN]	337.293	8.04	1	5	5	7	622	69.9921	5.89697
P35052	Glypican-1 OS=Homo sapiens GN=GPC1 PE=1 SV=2 - [GPC1_HUMAN]	336.813	21.68	1	9	9	9	558	61.641	7.29834
P19105	Myosin regulatory light chain 12A OS=Homo sapiens GN=MYL12A PE=1 SV=2 - [ML12A_HUMAN]	335.263	40.35	3	6	6	10	171	19.7815	4.80518
P02533	Keratin, type I cytoskeletal 14 OS=Homo sapiens GN=KRT14 PE=1 SV=4 - [K1C14_HUMAN]	334.794	15.25	19	3	8	9	472	51.5294	5.16064
P06396	Gelsolin OS=Homo sapiens GN=GSN PE=1 SV=1 - [GELS_HUMAN]	330.9	15.6	1	8	8	8	782	85.6442	6.27783
Q15084	Protein disulfide-isomerase A6 OS=Homo sapiens GN=PDIA6 PE=1 SV=1 - [PDIA6_HUMAN]	325.016	30	1	9	9	9	440	48.0913	5.08447
P60660	Myosin light polypeptide 6 OS=Homo sapiens GN=MYL6 PE=1 SV=2 - [MYL6_HUMAN]	320.456	49.01	4	6	6	8	151	16.9191	4.65283
P12259	Coagulation factor V OS=Homo sapiens GN=F5 PE=1 SV=4 - [FA5_HUMAN]	318.907	3.78	1	8	8	8	2224	251.546	6.04932
P10321	HLA class I histocompatibility antigen, Cw-7 alpha chain OS=Homo sapiens GN=HLA-C PE=1 SV=3 - [1C07_HUMAN]	314.672	24.32	1	2	6	9	366	40.6229	6.03662
P08133	Annexin A6 OS=Homo sapiens GN=ANXA6 PE=1 SV=3 - [ANXA6_HUMAN]	313.865	17.98	1	10	10	10	673	75.8256	5.60498
Q15063	Periostin OS=Homo sapiens GN=POSTN PE=1 SV=2 - [POSTN_HUMAN]	310.403	10.89	1	6	6	7	836	93.2553	7.53271
P06899	Histone H2B type 1-J OS=Homo sapiens GN=HIST1H2BJ PE=1 SV=3 - [H2B1J_HUMAN]	309.59	26.98	8	1	3	6	126	13.8956	10.3159
P15311	Ezrin OS=Homo sapiens GN=EZR PE=1 SV=4 - [EZRI_HUMAN]	308.512	14.16	2	3	9	11	586	69.3697	6.26514
P08253	72 kDa type IV collagenase OS=Homo sapiens GN=MMP2 PE=1 SV=2 - [MMP2_HUMAN]	303.789	13.94	2	7	7	7	660	73.8347	5.46533
P04259	Keratin, type II cytoskeletal 6B OS=Homo sapiens GN=KRT6B PE=1 SV=5 - [K2C6B_HUMAN]	299.428	16.31	7	2	9	9	564	60.0303	8.00146
O60814	Histone H2B type 1-K OS=Homo sapiens GN=HIST1H2BK PE=1 SV=3 - [H2B1K_HUMAN]	299.266	26.19	10	1	3	7	126	13.8816	10.3159
P04114	Apolipoprotein B-100 OS=Homo sapiens GN=APOB PE=1 SV=2 - [APOB_HUMAN]	292.786	2.04	2	9	9	10	4563	515.283	7.04932
P01889	HLA class I histocompatibility antigen, B-7 alpha chain OS=Homo sapiens GN=HLA-B PE=1 SV=3 - [1B07_HUMAN]	290.048	24.03	3	2	6	8	362	40.435	5.84619
Q07065	Cytoskeleton-associated protein 4 OS=Homo sapiens GN=CKAP4 PE=1 SV=2 - [CKAP4_HUMAN]	287.766	14.62	1	7	7	7	602	65.9827	5.92236
Q99623	Prohibitin-2 OS=Homo sapiens GN=PHB2 PE=1 SV=2 - [PHB2_HUMAN]	287.607	25.42	1	7	7	7	299	33.2759	9.83252
P01023	Alpha-2-macroglobulin OS=Homo sapiens GN=A2M PE=1 SV=3 - [A2MG_HUMAN]	280.787	3.46	1	3	5	8	1474	163.188	6.45557
P00338	L-lactate dehydrogenase A chain OS=Homo sapiens GN=LDHA PE=1 SV=2 - [LDHA_HUMAN]	278.886	30.72	2	9	10	10	332	36.6654	8.26514
P23528	Cofilin-1 OS=Homo sapiens GN=CFL1 PE=1 SV=3 - [COF1_HUMAN]	272.08	33.73	1	4	4	5	166	18.4907	8.08936
P51991	Heterogeneous nuclear ribonucleoprotein A3 OS=Homo sapiens GN=HNRNPA3 PE=1 SV=2 - [ROA3_HUMAN]	269.954	18.52	2	5	6	6	378	39.5706	9.01221
P18085	ADP-ribosylation factor 4 OS=Homo sapiens GN=ARF4 PE=1 SV=3 - [ARF4_HUMAN]	268.047	32.78	1	3	5	7	180	20.4977	7.13721
P69905	Hemoglobin subunit alpha OS=Homo sapiens GN=HBA1 PE=1 SV=2 - [HBA_HUMAN]	267.261	42.96	1	5	5	10	142	15.2479	8.67529
Q6NZI2	Polymerase I and transcript release factor OS=Homo sapiens GN=PTRF PE=1 SV=1 - [PTRF_HUMAN]	265.511	15.38	1	4	4	4	390	43.4498	5.60498
P06756	Integrin alpha-V OS=Homo sapiens GN=ITGAV PE=1 SV=2 - [ITAV_HUMAN]	259.962	11.07	1	7	7	7	1048	115.964	5.68115
P62805	Histone H4 OS=Homo sapiens GN=HIST1H4A PE=1 SV=2 - [H4_HUMAN]	258.563	40.78	1	4	4	7	103	11.3604	11.356
O95084	Serine protease 23 OS=Homo sapiens GN=PRSS23 PE=1 SV=1 - [PRS23_HUMAN]	255.53	18.8	1	6	6	7	383	42.9738	9.42236
P34931	Heat shock 70 kDa protein 1-like OS=Homo sapiens GN=HSPA1L PE=1 SV=2 - [HS71L_HUMAN]	248.9	8.11	2	0	4	5	641	70.3313	6.02393
O00560	Syntenin-1 OS=Homo sapiens GN=SDCBP PE=1 SV=1 - [SDCB1_HUMAN]	248.558	21.14	1	4	4	5	298	32.4239	7.53271
P27487	Dipeptidyl peptidase 4 OS=Homo sapiens GN=DPP4 PE=1 SV=2 - [DPP4_HUMAN]	240.844	9.92	1	7	7	7	766	88.2225	6.03662
Q00839	Heterogeneous nuclear ribonucleoprotein U OS=Homo sapiens GN=HNRNPU PE=1 SV=6 - [HNRPU_HUMAN]	239.042	9.33	1	6	6	6	825	90.528	5.99854
P05161	Ubiquitin-like protein ISG15 OS=Homo sapiens GN=ISG15 PE=1 SV=5 - [ISG15_HUMAN]	238.74	36.97	1	5	5	5	165	17.8763	7.44482
P62258	14-3-3 protein epsilon OS=Homo sapiens GN=YWHAE PE=1 SV=1 - [1433E_HUMAN]	238.693	14.51	3	1	3	5	255	29.1554	4.7417
P23284	Peptidyl-prolyl cis-trans isomerase B OS=Homo sapiens GN=PPIB PE=1 SV=2 - [PPIB_HUMAN]	238.19	33.33	1	8	8	10	216	23.7275	9.40771
P02452	Collagen alpha-1(I) chain OS=Homo sapiens GN=COL1A1 PE=1 SV=5 - [CO1A1_HUMAN]	237.014	4.51	1	6	6	7	1464	138.857	5.79541
P22626	Heterogeneous nuclear ribonucleoproteins A2/B1 OS=Homo sapiens GN=HNRNPA2B1 PE=1 SV=2 - [ROA2_HUMAN]	236.264	19.83	2	5	6	7	353	37.4067	8.95361
P55072	Transitional endoplasmic reticulum ATPase OS=Homo sapiens GN=VCP PE=1 SV=4 - [TERA_HUMAN]	235.733	10.3	2	6	6	6	806	89.2657	5.26221
P07737	Profilin-1 OS=Homo sapiens GN=PFN1 PE=1 SV=2 - [PROF1_HUMAN]	229.955	60.71	1	6	6	7	140	15.0446	8.26514
P19823	Inter-alpha-trypsin inhibitor heavy chain H2 OS=Homo sapiens GN=ITIH2 PE=1 SV=2 - [ITIH2_HUMAN]	220.742	4.65	1	4	4	5	946	106.397	6.85889
P00558	Phosphoglycerate kinase 1 OS=Homo sapiens GN=PGK1 PE=1 SV=3 - [PGK1_HUMAN]	219.816	21.82	2	7	7	8	417	44.5861	8.104
Q08431	Lactadherin OS=Homo sapiens OX=9606 GN=MFGE8 PE=1 SV=3 - [MFGM_HUMAN]	212.903	16.54	1	5	5	7	387	43.0775	8.14795
Q06033	Inter-alpha-trypsin inhibitor heavy chain H3 OS=Homo sapiens GN=ITIH3 PE=1 SV=2 - [ITIH3_HUMAN]	211.081	4.94	1	5	5	5	890	99.7865	5.74463
P11047	Laminin subunit gamma-1 OS=Homo sapiens GN=LAMC1 PE=1 SV=3 - [LAMC1_HUMAN]	210.65	3.42	1	4	4	4	1609	177.489	5.12256
P13796	Plastin-2 OS=Homo sapiens GN=LCP1 PE=1 SV=6 - [PLSL_HUMAN]	206.643	11.64	3	5	5	6	627	70.2439	5.42725
P02774	Vitamin D-binding protein OS=Homo sapiens OX=9606 GN=GC PE=1 SV=2 - [VTDB_HUMAN]	206.407	8.44	1	3	3	4	474	52.8829	5.45264
P23396	40S ribosomal protein S3 OS=Homo sapiens GN=RPS3 PE=1 SV=2 - [RS3_HUMAN]	205.683	20.16	1	5	5	5	243	26.6714	9.65674
P31946	14-3-3 protein beta/alpha OS=Homo sapiens GN=YWHAB PE=1 SV=3 - [1433B_HUMAN]	203.543	17.48	3	2	4	5	246	28.0648	4.83057
P19827	Inter-alpha-trypsin inhibitor heavy chain H1 OS=Homo sapiens GN=ITIH1 PE=1 SV=3 - [ITIH1_HUMAN]	200.541	2.41	1	2	2	5	911	101.326	6.78564
P20742	Pregnancy zone protein OS=Homo sapiens GN=PZP PE=1 SV=4 - [PZP_HUMAN]	198.462	2.29	1	1	3	6	1482	163.76	6.37939
P12236	ADP/ATP translocase 3 OS=Homo sapiens GN=SLC25A6 PE=1 SV=4 - [ADT3_HUMAN]	192.96	17.79	3	1	5	6	298	32.8452	9.74463
P07339	Cathepsin D OS=Homo sapiens GN=CTSD PE=1 SV=1 - [CATD_HUMAN]	191.869	16.99	1	6	6	6	412	44.5236	6.53662
P01008	Antithrombin-III OS=Homo sapiens GN=SERPINC1 PE=1 SV=1 - [ANT3_HUMAN]	188.989	11.85	1	5	5	6	464	52.5689	6.7124
P04899	Guanine nucleotide-binding protein G(i) subunit alpha-2 OS=Homo sapiens GN=GNAI2 PE=1 SV=3 - [GNAI2_HUMAN]	187.15	13.8	12	4	4	4	355	40.4251	5.5415
P60033	CD81 antigen OS=Homo sapiens GN=CD81 PE=1 SV=1 - [CD81_HUMAN]	185.539	15.25	1	2	2	2	236	25.7921	5.2876
P05141	ADP/ATP translocase 2 OS=Homo sapiens GN=SLC25A5 PE=1 SV=7 - [ADT2_HUMAN]	184.51	17.79	3	1	5	6	298	32.8312	9.68604
P36955	Pigment epithelium-derived factor OS=Homo sapiens GN=SERPINF1 PE=1 SV=4 - [PEDF_HUMAN]	183.427	9.09	1	3	3	3	418	46.2833	6.37939
Q01518	Adenylyl cyclase-associated protein 1 OS=Homo sapiens GN=CAP1 PE=1 SV=5 - [CAP1_HUMAN]	182.3	17.26	1	5	5	5	475	51.8687	8.06006
P61978	Heterogeneous nuclear ribonucleoprotein K OS=Homo sapiens GN=HNRNPK PE=1 SV=1 - [HNRPK_HUMAN]	180.472	11.88	1	4	4	4	463	50.9444	5.5415
P07093	Glia-derived nexin OS=Homo sapiens GN=SERPINE2 PE=1 SV=1 - [GDN_HUMAN]	180.01	9.3	1	3	3	4	398	43.9742	9.29053
Q15019	Septin-2 OS=Homo sapiens GN=SEPT2 PE=1 SV=1 - [SEPT2_HUMAN]	179.38	16.07	1	4	4	4	361	41.4613	6.59521
P0C0L4	Complement C4-A OS=Homo sapiens GN=C4A PE=1 SV=2 - [CO4A_HUMAN]	175.751	2.58	2	5	5	6	1744	192.664	7.07861
Q9NQC3	Reticulon-4 OS=Homo sapiens GN=RTN4 PE=1 SV=2 - [RTN4_HUMAN]	173.97	2.27	1	2	2	3	1192	129.851	4.50049
P23142	Fibulin-1 OS=Homo sapiens GN=FBLN1 PE=1 SV=4 - [FBLN1_HUMAN]	172.437	8.53	1	4	4	6	703	77.1624	5.22412
P08107	Heat shock 70 kDa protein 1A/1B OS=Homo sapiens GN=HSPA1A PE=1 SV=5 - [HSP71_HUMAN]	170.7	8.11	2	1	4	4	641	70.009	5.65576
Q06830	Peroxiredoxin-1 OS=Homo sapiens GN=PRDX1 PE=1 SV=1 - [PRDX1_HUMAN]	170.647	27.14	1	4	6	6	199	22.0963	8.1333
P20908	Collagen alpha-1(V) chain OS=Homo sapiens GN=COL5A1 PE=1 SV=3 - [CO5A1_HUMAN]	170.071	2.88	1	4	4	5	1838	183.447	5.05908
P08134	Rho-related GTP-binding protein RhoC OS=Homo sapiens GN=RHOC PE=1 SV=1 - [RHOC_HUMAN]	169.36	34.2	1	1	4	4	193	21.9923	6.58057
P0CG48	Polyubiquitin-C OS=Homo sapiens GN=UBC PE=1 SV=3 - [UBC_HUMAN]	166.494	44.67	4	3	3	4	685	76.9915	7.66455
P04844	Dolichyl-diphosphooligosaccharide--protein glycosyltransferase subunit 2 OS=Homo sapiens GN=RPN2 PE=1 SV=3 - [RPN2_HUMAN]	165.359	9.98	1	4	4	4	631	69.241	5.69385
P40227	T-complex protein 1 subunit zeta OS=Homo sapiens GN=CCT6A PE=1 SV=3 - [TCPZ_HUMAN]	164.899	7.72	1	2	2	2	531	57.9876	6.68311
P12956	X-ray repair cross-complementing protein 6 OS=Homo sapiens GN=XRCC6 PE=1 SV=2 - [XRCC6_HUMAN]	164.362	8.21	1	4	4	4	609	69.7991	6.63916
P61586	Transforming protein RhoA OS=Homo sapiens GN=RHOA PE=1 SV=1 - [RHOA_HUMAN]	162.29	34.2	1	1	4	4	193	21.7541	6.1001
P27348	14-3-3 protein theta OS=Homo sapiens GN=YWHAQ PE=1 SV=1 - [1433T_HUMAN]	159.534	13.06	3	1	3	4	245	27.7468	4.77979
P16403	Histone H1.2 OS=Homo sapiens GN=HIST1H1C PE=1 SV=2 - [H12_HUMAN]	159.103	15.02	5	3	3	3	213	21.3517	10.9312
P62701	40S ribosomal protein S4, X isoform OS=Homo sapiens GN=RPS4X PE=1 SV=2 - [RS4X_HUMAN]	158.68	15.59	2	2	3	4	263	29.5791	10.1548
P02765	Alpha-2-HS-glycoprotein OS=Homo sapiens OX=9606 GN=AHSG PE=1 SV=2 - [FETUA_HUMAN]	158.472	7.08	1	4	4	6	367	39.3157	5.71924
O00299	Chloride intracellular channel protein 1 OS=Homo sapiens GN=CLIC1 PE=1 SV=4 - [CLIC1_HUMAN]	157.337	19.5	1	3	3	3	241	26.9057	5.17334
Q9H4B7	Tubulin beta-1 chain OS=Homo sapiens GN=TUBB1 PE=1 SV=1 - [TBB1_HUMAN]	157.23	7.76	1	1	3	4	451	50.2946	5.17334
Q96KK5	Histone H2A type 1-H OS=Homo sapiens GN=HIST1H2AH PE=1 SV=3 - [H2A1H_HUMAN]	156.451	20.31	14	2	2	4	128	13.8978	10.8872
Q9Y4L1	Hypoxia up-regulated protein 1 OS=Homo sapiens GN=HYOU1 PE=1 SV=1 - [HYOU1_HUMAN]	155.333	4.9	1	3	3	3	999	111.266	5.22412
O75369	Filamin-B OS=Homo sapiens GN=FLNB PE=1 SV=2 - [FLNB_HUMAN]	155.172	1.46	2	1	4	4	2602	277.99	5.73193
P52272	Heterogeneous nuclear ribonucleoprotein M OS=Homo sapiens GN=HNRNPM PE=1 SV=3 - [HNRPM_HUMAN]	148.96	5.75	1	3	3	3	730	77.4643	8.70459
P05452	Tetranectin OS=Homo sapiens GN=CLEC3B PE=1 SV=3 - [TETN_HUMAN]	148.47	30.2	1	4	4	5	202	22.5223	5.66846
Q9H444	Charged multivesicular body protein 4b OS=Homo sapiens GN=CHMP4B PE=1 SV=1 - [CHM4B_HUMAN]	147.133	23.21	1	3	3	3	224	24.9346	4.81787
P04439	HLA class I histocompatibility antigen, A-3 alpha chain OS=Homo sapiens GN=HLA-A PE=1 SV=2 - [1A03_HUMAN]	145.593	14.79	2	1	4	5	365	40.8152	5.99854
O43852	Calumenin OS=Homo sapiens GN=CALU PE=1 SV=2 - [CALU_HUMAN]	145.13	14.92	1	4	4	5	315	37.0835	4.64014
P49755	Transmembrane emp24 domain-containing protein 10 OS=Homo sapiens GN=TMED10 PE=1 SV=2 - [TMEDA_HUMAN]	144.664	10.5	1	2	2	2	219	24.96	7.44482
Q9H0U4	Ras-related protein Rab-1B OS=Homo sapiens GN=RAB1B PE=1 SV=1 - [RAB1B_HUMAN]	143.945	22.89	23	2	4	5	201	22.1572	5.73193
P31943	Heterogeneous nuclear ribonucleoprotein H OS=Homo sapiens GN=HNRNPH1 PE=1 SV=4 - [HNRH1_HUMAN]	138.202	10.91	3	4	4	4	449	49.1984	6.30322
P02794	Ferritin heavy chain OS=Homo sapiens GN=FTH1 PE=1 SV=2 - [FRIH_HUMAN]	136.821	16.39	1	3	3	4	183	21.2123	5.5542
Q15149	Plectin OS=Homo sapiens GN=PLEC PE=1 SV=3 - [PLEC_HUMAN]	136.469	1.81	1	6	6	6	4684	531.466	5.96045
P61026	Ras-related protein Rab-10 OS=Homo sapiens GN=RAB10 PE=1 SV=1 - [RAB10_HUMAN]	136.003	16.5	21	1	3	4	200	22.5266	8.38232
Q9Y277	Voltage-dependent anion-selective channel protein 3 OS=Homo sapiens GN=VDAC3 PE=1 SV=1 - [VDAC3_HUMAN]	135.659	8.13	1	1	2	3	283	30.6393	8.66064
P61981	14-3-3 protein gamma OS=Homo sapiens GN=YWHAG PE=1 SV=2 - [1433G_HUMAN]	133.474	14.98	3	1	3	4	247	28.2849	4.89404
P55290	Cadherin-13 OS=Homo sapiens GN=CDH13 PE=1 SV=1 - [CAD13_HUMAN]	132.323	5.75	1	4	4	4	713	78.2379	4.98291
P50991	T-complex protein 1 subunit delta OS=Homo sapiens GN=CCT4 PE=1 SV=4 - [TCPD_HUMAN]	130.297	7.79	1	3	3	3	539	57.8878	7.82568
P40939	Trifunctional enzyme subunit alpha, mitochondrial OS=Homo sapiens GN=HADHA PE=1 SV=2 - [ECHA_HUMAN]	126.66	5.37	1	2	2	2	763	82.9469	9.0415
P49747	Cartilage oligomeric matrix protein OS=Homo sapiens GN=COMP PE=1 SV=2 - [COMP_HUMAN]	126.37	3.43	2	2	2	2	757	82.8076	4.60205
P04004	Vitronectin OS=Homo sapiens GN=VTN PE=1 SV=1 - [VTNC_HUMAN]	126.26	3.14	1	1	1	2	478	54.2712	5.79541
P08473	Neprilysin OS=Homo sapiens GN=MME PE=1 SV=2 - [NEP_HUMAN]	126.06	6.67	1	4	4	4	750	85.4599	5.73193
P08727	Keratin, type I cytoskeletal 19 OS=Homo sapiens GN=KRT19 PE=1 SV=4 - [K1C19_HUMAN]	125.164	9.75	14	1	5	5	400	44.0791	5.13525
P61224	Ras-related protein Rap-1b OS=Homo sapiens GN=RAP1B PE=1 SV=1 - [RAP1B_HUMAN]	124.014	19.57	3	3	3	3	184	20.8116	5.78271
Q01813	6-phosphofructokinase type C OS=Homo sapiens GN=PFKP PE=1 SV=2 - [K6PP_HUMAN]	123.86	5.61	1	4	4	4	784	85.5415	7.54736
P04179	Superoxide dismutase [Mn], mitochondrial OS=Homo sapiens GN=SOD2 PE=1 SV=3 - [SODM_HUMAN]	122.274	15.77	1	3	3	3	222	24.7346	8.25049
P51884	Lumican OS=Homo sapiens GN=LUM PE=1 SV=2 - [LUM_HUMAN]	121.64	8.28	1	2	2	3	338	38.4048	6.60986
P08572	Collagen alpha-2(IV) chain OS=Homo sapiens GN=COL4A2 PE=1 SV=4 - [CO4A2_HUMAN]	119.519	2.22	1	3	3	3	1712	167.449	8.66064
P32119	Peroxiredoxin-2 OS=Homo sapiens GN=PRDX2 PE=1 SV=5 - [PRDX2_HUMAN]	119.476	14.65	1	2	3	3	198	21.8782	5.97314
P35232	Prohibitin OS=Homo sapiens GN=PHB PE=1 SV=1 - [PHB_HUMAN]	118.39	8.46	1	2	2	2	272	29.7859	5.75732
Q9HDC9	Adipocyte plasma membrane-associated protein OS=Homo sapiens GN=APMAP PE=1 SV=2 - [APMAP_HUMAN]	118.166	20.43	1	5	5	5	416	46.4509	6.16357
Q9Y625	Glypican-6 OS=Homo sapiens GN=GPC6 PE=2 SV=1 - [GPC6_HUMAN]	117.38	3.06	2	1	1	2	555	62.6949	5.41455
P08865	40S ribosomal protein SA OS=Homo sapiens GN=RPSA PE=1 SV=4 - [RSSA_HUMAN]	117.31	10.17	1	2	2	2	295	32.8334	4.86865
P08123	Collagen alpha-2(I) chain OS=Homo sapiens GN=COL1A2 PE=1 SV=7 - [CO1A2_HUMAN]	116.38	2.05	1	2	2	2	1366	129.235	8.95361
Q92930	Ras-related protein Rab-8B OS=Homo sapiens GN=RAB8B PE=1 SV=2 - [RAB8B_HUMAN]	115.633	16.43	21	1	3	4	207	23.5691	9.0708
P04075	Fructose-bisphosphate aldolase A OS=Homo sapiens GN=ALDOA PE=1 SV=2 - [ALDOA_HUMAN]	114.81	10.16	1	3	3	3	364	39.3953	8.08936
P07195	L-lactate dehydrogenase B chain OS=Homo sapiens GN=LDHB PE=1 SV=2 - [LDHB_HUMAN]	112.59	8.98	2	2	3	3	334	36.6151	6.04932
P02788	Lactotransferrin OS=Homo sapiens GN=LTF PE=1 SV=6 - [TRFL_HUMAN]	112.103	2.96	1	2	2	3	710	78.1319	8.11865
P67936	Tropomyosin alpha-4 chain OS=Homo sapiens GN=TPM4 PE=1 SV=3 - [TPM4_HUMAN]	111.643	12.1	2	3	3	3	248	28.5045	4.69092
Q76M96	Coiled-coil domain-containing protein 80 OS=Homo sapiens GN=CCDC80 PE=1 SV=1 - [CCD80_HUMAN]	111.42	2.53	1	2	2	2	950	108.106	9.71533
P51149	Ras-related protein Rab-7a OS=Homo sapiens GN=RAB7A PE=1 SV=1 - [RAB7A_HUMAN]	110.213	16.43	1	3	3	3	207	23.4748	6.69775
P62136	Serine/threonine-protein phosphatase PP1-alpha catalytic subunit OS=Homo sapiens GN=PPP1CA PE=1 SV=1 - [PP1A_HUMAN]	109.22	7.88	3	2	2	2	330	37.4878	6.32861
P05787	Keratin, type II cytoskeletal 8 OS=Homo sapiens GN=KRT8 PE=1 SV=7 - [K2C8_HUMAN]	108.493	6.21	9	1	3	3	483	53.6711	5.59229
Q08380	Galectin-3-binding protein OS=Homo sapiens GN=LGALS3BP PE=1 SV=1 - [LG3BP_HUMAN]	107.73	8.55	1	4	4	4	585	65.2893	5.2749
P53396	ATP-citrate synthase OS=Homo sapiens GN=ACLY PE=1 SV=3 - [ACLY_HUMAN]	107.51	2.18	1	2	2	2	1101	120.762	7.32764
P55209	Nucleosome assembly protein 1-like 1 OS=Homo sapiens GN=NAP1L1 PE=1 SV=1 - [NP1L1_HUMAN]	107.03	4.35	1	1	1	1	391	45.3459	4.4624
O75340	Programmed cell death protein 6 OS=Homo sapiens GN=PDCD6 PE=1 SV=1 - [PDCD6_HUMAN]	106.6	12.57	1	2	2	2	191	21.8548	5.40186
P07910	Heterogeneous nuclear ribonucleoproteins C1/C2 OS=Homo sapiens GN=HNRNPC PE=1 SV=4 - [HNRPC_HUMAN]	105.93	8.17	4	2	2	2	306	33.6495	5.08447
P39656	Dolichyl-diphosphooligosaccharide--protein glycosyltransferase 48 kDa subunit OS=Homo sapiens GN=DDOST PE=1 SV=4 - [OST48_HUMAN]	105.61	11.18	1	5	5	5	456	50.769	6.55127
P18124	60S ribosomal protein L7 OS=Homo sapiens GN=RPL7 PE=1 SV=1 - [RL7_HUMAN]	105.52	4.44	1	1	1	1	248	29.2072	10.6528
P27701	CD82 antigen OS=Homo sapiens GN=CD82 PE=1 SV=1 - [CD82_HUMAN]	105.37	10.49	1	2	2	2	267	29.6058	5.23682
Q07020	60S ribosomal protein L18 OS=Homo sapiens GN=RPL18 PE=1 SV=2 - [RL18_HUMAN]	105.36	6.91	1	1	1	1	188	21.6211	11.7222
P00747	Plasminogen OS=Homo sapiens GN=PLG PE=1 SV=2 - [PLMN_HUMAN]	104.912	4.32	1	3	3	3	810	90.5102	7.23975
Q14764	Major vault protein OS=Homo sapiens GN=MVP PE=1 SV=4 - [MVP_HUMAN]	104.013	5.15	1	3	3	3	893	99.2659	5.47803
P02748	Complement component C9 OS=Homo sapiens GN=C9 PE=1 SV=2 - [CO9_HUMAN]	103.76	3.76	1	2	2	2	559	63.1327	5.59229
P09486	SPARC OS=Homo sapiens GN=SPARC PE=1 SV=1 - [SPRC_HUMAN]	103.59	9.57	1	2	2	2	303	34.6097	4.84326
Q14956	Transmembrane glycoprotein NMB OS=Homo sapiens GN=GPNMB PE=1 SV=2 - [GPNMB_HUMAN]	103.35	3.15	1	1	1	2	572	63.8819	6.63916
Q9ULV4	Coronin-1C OS=Homo sapiens GN=CORO1C PE=1 SV=1 - [COR1C_HUMAN]	102.191	5.49	1	2	2	2	474	53.2151	7.07861
Q07092	Collagen alpha-1(XVI) chain OS=Homo sapiens GN=COL16A1 PE=1 SV=2 - [COGA1_HUMAN]	101.966	2.49	1	2	2	2	1604	157.653	7.84033
P05997	Collagen alpha-2(V) chain OS=Homo sapiens GN=COL5A2 PE=1 SV=3 - [CO5A2_HUMAN]	101.482	2.13	1	3	4	5	1499	144.821	6.45557
P48307	Tissue factor pathway inhibitor 2 OS=Homo sapiens GN=TFPI2 PE=1 SV=1 - [TFPI2_HUMAN]	101.162	10.64	1	2	2	2	235	26.916	8.52881
P09651	Heterogeneous nuclear ribonucleoprotein A1 OS=Homo sapiens GN=HNRNPA1 PE=1 SV=5 - [ROA1_HUMAN]	101.018	11.02	3	3	4	5	372	38.7231	9.12939
P61769	Beta-2-microglobulin OS=Homo sapiens GN=B2M PE=1 SV=1 - [B2MG_HUMAN]	100.81	16.81	1	2	2	3	119	13.7059	6.52197
P62745	Rho-related GTP-binding protein RhoB OS=Homo sapiens GN=RHOB PE=1 SV=1 - [RHOB_HUMAN]	99.78	20.92	1	1	2	2	196	22.1091	5.23682
Q16610	Extracellular matrix protein 1 OS=Homo sapiens GN=ECM1 PE=1 SV=2 - [ECM1_HUMAN]	99.19	5.37	1	4	4	4	540	60.6353	6.7124
P05543	Thyroxine-binding globulin OS=Homo sapiens GN=SERPINA7 PE=1 SV=2 - [THBG_HUMAN]	98.8986	8.92	1	4	4	4	415	46.2946	6.30322
Q6NXT2	Histone H3.3C OS=Homo sapiens GN=H3F3C PE=1 SV=3 - [H3C_HUMAN]	98.7577	16.3	7	3	3	4	135	15.2044	11.1069
Q15436	Protein transport protein Sec23A OS=Homo sapiens GN=SEC23A PE=1 SV=2 - [SC23A_HUMAN]	98.06	1.83	2	1	1	1	765	86.1053	7.07861
Q15363	Transmembrane emp24 domain-containing protein 2 OS=Homo sapiens GN=TMED2 PE=1 SV=1 - [TMED2_HUMAN]	97.65	12.44	1	2	2	2	201	22.7464	5.17334
P48047	ATP synthase subunit O, mitochondrial OS=Homo sapiens GN=ATP5O PE=1 SV=1 - [ATPO_HUMAN]	97.13	7.98	1	1	1	1	213	23.2627	9.96436
P50454	Serpin H1 OS=Homo sapiens GN=SERPINH1 PE=1 SV=2 - [SERPH_HUMAN]	97.01	3.59	1	1	1	1	418	46.4112	8.68994
P17987	T-complex protein 1 subunit alpha OS=Homo sapiens GN=TCP1 PE=1 SV=1 - [TCPA_HUMAN]	95.06	3.24	1	1	1	1	556	60.3056	6.11279
P02647	Apolipoprotein A-I OS=Homo sapiens GN=APOA1 PE=1 SV=1 - [APOA1_HUMAN]	94.85	5.99	1	1	1	1	267	30.7589	5.75732
P50914	60S ribosomal protein L14 OS=Homo sapiens GN=RPL14 PE=1 SV=4 - [RL14_HUMAN]	93.8	5.58	1	1	1	1	215	23.417	10.9312
P02100	Hemoglobin subunit epsilon OS=Homo sapiens GN=HBE1 PE=1 SV=2 - [HBE_HUMAN]	93.31	12.93	5	2	2	3	147	16.1925	8.63135
Q9Y281	Cofilin-2 OS=Homo sapiens GN=CFL2 PE=1 SV=1 - [COF2_HUMAN]	92.07	12.05	1	1	1	1	166	18.7249	7.88428
Q96N66	Lysophospholipid acyltransferase 7 OS=Homo sapiens GN=MBOAT7 PE=1 SV=2 - [MBOA7_HUMAN]	91.6346	6.14	1	2	2	2	472	52.7303	8.96826
P15880	40S ribosomal protein S2 OS=Homo sapiens GN=RPS2 PE=1 SV=2 - [RS2_HUMAN]	90.4667	11.6	1	3	3	3	293	31.3046	10.2427
P23526	Adenosylhomocysteinase OS=Homo sapiens GN=AHCY PE=1 SV=4 - [SAHH_HUMAN]	89.9117	8.56	1	4	4	5	432	47.6852	6.34131
P14543	Nidogen-1 OS=Homo sapiens GN=NID1 PE=1 SV=3 - [NID1_HUMAN]	89.68	0.88	1	1	1	1	1247	136.291	5.2876
Q6NUK1	Calcium-binding mitochondrial carrier protein SCaMC-1 OS=Homo sapiens GN=SLC25A24 PE=1 SV=2 - [SCMC1_HUMAN]	89.27	5.03	1	2	2	2	477	53.3203	6.32861
Q9BSJ8	Extended synaptotagmin-1 OS=Homo sapiens GN=ESYT1 PE=1 SV=1 - [ESYT1_HUMAN]	88.79	4.71	1	3	3	3	1104	122.78	5.8335
A0AVT1	Ubiquitin-like modifier-activating enzyme 6 OS=Homo sapiens GN=UBA6 PE=1 SV=1 - [UBA6_HUMAN]	88.64	2.57	1	2	2	2	1052	117.895	6.13818
P62158	Calmodulin OS=Homo sapiens GN=CALM1 PE=1 SV=2 - [CALM_HUMAN]	88.62	14.09	2	2	2	2	149	16.8268	4.22119
Q9NZM1	Myoferlin OS=Homo sapiens GN=MYOF PE=1 SV=1 - [MYOF_HUMAN]	88.37	1.26	1	2	2	2	2061	234.561	6.17627
P02771	Alpha-fetoprotein OS=Homo sapiens GN=AFP PE=1 SV=1 - [FETA_HUMAN]	88.3127	5.58	1	3	3	3	609	68.633	5.68115
P53621	Coatomer subunit alpha OS=Homo sapiens GN=COPA PE=1 SV=2 - [COPA_HUMAN]	85.4905	3.1	1	3	3	3	1224	138.258	7.66455
P32969	60S ribosomal protein L9 OS=Homo sapiens GN=RPL9 PE=1 SV=1 - [RL9_HUMAN]	85.07	14.06	1	1	1	1	192	21.8498	9.94971
P18206	Vinculin OS=Homo sapiens GN=VCL PE=1 SV=4 - [VINC_HUMAN]	84.58	1.85	1	1	1	1	1134	123.722	5.65576
P09543	2',3'-cyclic-nucleotide 3'-phosphodiesterase OS=Homo sapiens GN=CNP PE=1 SV=2 - [CN37_HUMAN]	84.09	2.61	1	1	1	2	421	47.5487	9.0708
P43307	Translocon-associated protein subunit alpha OS=Homo sapiens GN=SSR1 PE=1 SV=3 - [SSRA_HUMAN]	84.02	9.09	1	2	2	2	286	32.2153	4.48779
Q14204	Cytoplasmic dynein 1 heavy chain 1 OS=Homo sapiens GN=DYNC1H1 PE=1 SV=5 - [DYHC1_HUMAN]	83.96	0.54	1	2	2	2	4646	532.072	6.40479
P22090	40S ribosomal protein S4, Y isoform 1 OS=Homo sapiens GN=RPS4Y1 PE=2 SV=2 - [RS4Y1_HUMAN]	83.5981	6.46	3	1	2	3	263	29.437	10.2427
O00469	Procollagen-lysine,2-oxoglutarate 5-dioxygenase 2 OS=Homo sapiens GN=PLOD2 PE=1 SV=2 - [PLOD2_HUMAN]	82.59	1.9	1	1	1	1	737	84.6316	6.7124
Q15365	Poly(rC)-binding protein 1 OS=Homo sapiens GN=PCBP1 PE=1 SV=2 - [PCBP1_HUMAN]	81.71	3.09	3	1	1	1	356	37.4739	7.09326
Q9H0B8	Cysteine-rich secretory protein LCCL domain-containing 2 OS=Homo sapiens GN=CRISPLD2 PE=1 SV=1 - [CRLD2_HUMAN]	81.19	6.84	1	2	2	2	497	55.8831	8.01611
P46940	Ras GTPase-activating-like protein IQGAP1 OS=Homo sapiens GN=IQGAP1 PE=1 SV=1 - [IQGA1_HUMAN]	80.72	1.51	1	2	2	2	1657	189.134	6.48096
P10599	Thioredoxin OS=Homo sapiens GN=TXN PE=1 SV=3 - [THIO_HUMAN]	80.44	12.38	1	1	1	1	105	11.7297	4.91943
P06753	Tropomyosin alpha-3 chain OS=Homo sapiens GN=TPM3 PE=1 SV=2 - [TPM3_HUMAN]	79.48	8.07	1	2	2	2	285	32.9298	4.71631
O00194	Ras-related protein Rab-27B OS=Homo sapiens GN=RAB27B PE=1 SV=4 - [RB27B_HUMAN]	79.44	5.05	1	1	1	1	218	24.5922	5.51611
P02461	Collagen alpha-1(III) chain OS=Homo sapiens GN=COL3A1 PE=1 SV=4 - [CO3A1_HUMAN]	78.8771	1.23	1	1	2	2	1466	138.479	6.60986
O15427	Monocarboxylate transporter 4 OS=Homo sapiens GN=SLC16A3 PE=1 SV=1 - [MOT4_HUMAN]	78.8	5.59	1	2	2	3	465	49.4369	7.95752
P40429	60S ribosomal protein L13a OS=Homo sapiens GN=RPL13A PE=1 SV=2 - [RL13A_HUMAN]	78.68	5.42	1	1	1	1	203	23.5624	10.9312
Q96HE7	ERO1-like protein alpha OS=Homo sapiens GN=ERO1L PE=1 SV=2 - [ERO1A_HUMAN]	78.07	5.98	1	2	2	2	468	54.3581	5.68115
Q9Y6N5	Sulfide:quinone oxidoreductase, mitochondrial OS=Homo sapiens GN=SQRDL PE=1 SV=1 - [SQRD_HUMAN]	77.8	2.67	1	1	1	1	450	49.9289	9.11475
P15153	Ras-related C3 botulinum toxin substrate 2 OS=Homo sapiens GN=RAC2 PE=1 SV=1 - [RAC2_HUMAN]	77.2867	12.5	1	1	3	3	192	21.4151	7.60596
P02462	Collagen alpha-1(IV) chain OS=Homo sapiens OX=9606 GN=COL4A1 PE=1 SV=4 - [CO4A1_HUMAN]	77.1346	1.44	2	2	2	2	1669	160.51	8.27979
P19367	Hexokinase-1 OS=Homo sapiens GN=HK1 PE=1 SV=3 - [HXK1_HUMAN]	76.8	3.6	1	3	3	3	917	102.42	6.80029
P46781	40S ribosomal protein S9 OS=Homo sapiens GN=RPS9 PE=1 SV=3 - [RS9_HUMAN]	76.5199	11.86	1	3	3	3	194	22.5776	10.6528
P05156	Complement factor I OS=Homo sapiens GN=CFI PE=1 SV=2 - [CFAI_HUMAN]	76.35	3.43	1	2	2	2	583	65.7066	7.50342
P60763	Ras-related C3 botulinum toxin substrate 3 OS=Homo sapiens GN=RAC3 PE=1 SV=1 - [RAC3_HUMAN]	76.0633	12.5	2	1	3	3	192	21.3651	8.14795
P47755	F-actin-capping protein subunit alpha-2 OS=Homo sapiens GN=CAPZA2 PE=1 SV=3 - [CAZA2_HUMAN]	75.99	3.5	2	1	1	1	286	32.9286	5.84619
Q03135	Caveolin-1 OS=Homo sapiens GN=CAV1 PE=1 SV=4 - [CAV1_HUMAN]	75.67	17.42	2	2	2	3	178	20.4585	6.02393
P08582	Melanotransferrin OS=Homo sapiens GN=MFI2 PE=1 SV=2 - [TRFM_HUMAN]	75.06	4.2	1	3	3	3	738	80.1633	5.93506
Q14624	Inter-alpha-trypsin inhibitor heavy chain H4 OS=Homo sapiens GN=ITIH4 PE=1 SV=4 - [ITIH4_HUMAN]	74.2691	1.94	1	2	2	4	930	103.293	6.97607
Q969H8	UPF0556 protein C19orf10 OS=Homo sapiens GN=C19orf10 PE=1 SV=1 - [CS010_HUMAN]	73.3729	6.36	1	1	1	2	173	18.7833	6.68311
Q13162	Peroxiredoxin-4 OS=Homo sapiens GN=PRDX4 PE=1 SV=1 - [PRDX4_HUMAN]	73.3	7.01	1	1	2	2	271	30.5208	6.29053
P18621	60S ribosomal protein L17 OS=Homo sapiens GN=RPL17 PE=1 SV=3 - [RL17_HUMAN]	73	16.3	1	2	2	2	184	21.3833	10.1694
P17301	Integrin alpha-2 OS=Homo sapiens GN=ITGA2 PE=1 SV=1 - [ITA2_HUMAN]	72.62	1.69	1	2	2	2	1181	129.214	5.31299
P60953	Cell division control protein 42 homolog OS=Homo sapiens GN=CDC42 PE=1 SV=2 - [CDC42_HUMAN]	72.49	8.9	1	1	1	1	191	21.245	6.55127
P51571	Translocon-associated protein subunit delta OS=Homo sapiens GN=SSR4 PE=1 SV=1 - [SSRD_HUMAN]	71.52	16.76	1	2	2	2	173	18.9866	6.15088
P62249	40S ribosomal protein S16 OS=Homo sapiens GN=RPS16 PE=1 SV=2 - [RS16_HUMAN]	71.3626	12.33	1	2	2	2	146	16.435	10.2134
P62913	60S ribosomal protein L11 OS=Homo sapiens GN=RPL11 PE=1 SV=2 - [RL11_HUMAN]	70.5329	12.92	1	2	2	2	178	20.2396	9.59814
P14314	Glucosidase 2 subunit beta OS=Homo sapiens GN=PRKCSH PE=1 SV=2 - [GLU2B_HUMAN]	70.0429	3.41	1	2	2	2	528	59.3878	4.41162
P62081	40S ribosomal protein S7 OS=Homo sapiens GN=RPS7 PE=1 SV=1 - [RS7_HUMAN]	69.5	17.53	1	2	2	2	194	22.1133	10.0962
P62753	40S ribosomal protein S6 OS=Homo sapiens GN=RPS6 PE=1 SV=1 - [RS6_HUMAN]	69.178	8.03	1	2	2	2	249	28.663	10.8433
P30044	Peroxiredoxin-5, mitochondrial OS=Homo sapiens GN=PRDX5 PE=1 SV=4 - [PRDX5_HUMAN]	68.55	7.94	1	1	1	1	214	22.0725	8.70459
Q8NI35	InaD-like protein OS=Homo sapiens GN=INADL PE=1 SV=3 - [INADL_HUMAN]	68.266	0.33	1	1	1	2	1801	196.247	4.94482
P21926	CD9 antigen OS=Homo sapiens GN=CD9 PE=1 SV=4 - [CD9_HUMAN]	66.78	4.39	1	1	1	1	228	25.399	7.15186
P02649	Apolipoprotein E OS=Homo sapiens GN=APOE PE=1 SV=1 - [APOE_HUMAN]	66.2867	6.62	1	2	2	2	317	36.1318	5.73193
P37802	Transgelin-2 OS=Homo sapiens GN=TAGLN2 PE=1 SV=3 - [TAGL2_HUMAN]	66.13	9.05	1	1	1	1	199	22.3772	8.25049
P35637	RNA-binding protein FUS OS=Homo sapiens GN=FUS PE=1 SV=1 - [FUS_HUMAN]	66.12	1.71	2	1	1	1	526	53.3938	9.36377
P61158	Actin-related protein 3 OS=Homo sapiens GN=ACTR3 PE=1 SV=3 - [ARP3_HUMAN]	65.7967	10.05	1	3	3	3	418	47.341	5.88428
P32455	Interferon-induced guanylate-binding protein 1 OS=Homo sapiens GN=GBP1 PE=1 SV=2 - [GBP1_HUMAN]	65.3933	6.76	1	3	3	3	592	67.8877	6.31592
P62314	Small nuclear ribonucleoprotein Sm D1 OS=Homo sapiens GN=SNRPD1 PE=1 SV=1 - [SMD1_HUMAN]	65.16	16.81	1	1	1	1	119	13.2734	11.561
P61247	40S ribosomal protein S3a OS=Homo sapiens GN=RPS3A PE=1 SV=2 - [RS3A_HUMAN]	65.13	6.44	1	1	1	1	264	29.9257	9.72998
P31949	Protein S100-A11 OS=Homo sapiens GN=S100A11 PE=1 SV=2 - [S10AB_HUMAN]	64.66	15.24	1	1	1	1	105	11.7328	7.12256
P50990	T-complex protein 1 subunit theta OS=Homo sapiens GN=CCT8 PE=1 SV=4 - [TCPQ_HUMAN]	64.59	4.38	1	2	2	2	548	59.5825	5.60498
P10301	Ras-related protein R-Ras OS=Homo sapiens GN=RRAS PE=1 SV=1 - [RRAS_HUMAN]	64.46	5.5	1	1	1	1	218	23.4659	6.93213
P00403	Cytochrome c oxidase subunit 2 OS=Homo sapiens GN=MT-CO2 PE=1 SV=1 - [COX2_HUMAN]	64.18	4.41	1	1	1	1	227	25.5482	4.81787
Q13423	NAD(P) transhydrogenase, mitochondrial OS=Homo sapiens GN=NNT PE=1 SV=3 - [NNTM_HUMAN]	64.13	1.93	1	2	2	2	1086	113.823	8.08936
Q9BTV4	Transmembrane protein 43 OS=Homo sapiens GN=TMEM43 PE=1 SV=1 - [TMM43_HUMAN]	63.98	6.5	1	1	1	1	400	44.8472	8.1333
O00622	Protein CYR61 OS=Homo sapiens GN=CYR61 PE=1 SV=1 - [CYR61_HUMAN]	63.81	6.04	1	2	2	2	381	41.9983	8.20654
P62424	60S ribosomal protein L7a OS=Homo sapiens GN=RPL7A PE=1 SV=2 - [RL7A_HUMAN]	63.8	4.89	1	1	1	1	266	29.977	10.6089
P05023	Sodium/potassium-transporting ATPase subunit alpha-1 OS=Homo sapiens GN=ATP1A1 PE=1 SV=1 - [AT1A1_HUMAN]	63.7623	1.86	6	2	2	2	1023	112.824	5.49072
P05388	60S acidic ribosomal protein P0 OS=Homo sapiens GN=RPLP0 PE=1 SV=1 - [RLA0_HUMAN]	63.61	3.15	2	1	1	1	317	34.2518	5.97314
Q6ZUX7	Lipoma HMGIC fusion partner-like 2 protein OS=Homo sapiens GN=LHFPL2 PE=2 SV=2 - [LHPL2_HUMAN]	62.68	10.96	1	1	1	1	228	24.4693	6.49365
P05386	60S acidic ribosomal protein P1 OS=Homo sapiens GN=RPLP1 PE=1 SV=1 - [RLA1_HUMAN]	62.31	14.04	1	1	1	1	114	11.5067	4.32275
Q8WU68	Splicing factor U2AF 26 kDa subunit OS=Homo sapiens GN=U2AF1L4 PE=1 SV=2 - [U2AF4_HUMAN]	61.74	5.45	2	1	1	1	220	25.7272	7.15186
P22234	Multifunctional protein ADE2 OS=Homo sapiens GN=PAICS PE=1 SV=3 - [PUR6_HUMAN]	61.47	4.24	1	1	1	1	425	47.0491	7.2251
P01031	Complement C5 OS=Homo sapiens GN=C5 PE=1 SV=4 - [CO5_HUMAN]	60.06	0.6	1	1	1	1	1676	188.186	6.52197
P12110	Collagen alpha-2(VI) chain OS=Homo sapiens GN=COL6A2 PE=1 SV=4 - [CO6A2_HUMAN]	59.5	0.98	1	1	1	1	1019	108.512	6.21436
P19338	Nucleolin OS=Homo sapiens GN=NCL PE=1 SV=3 - [NUCL_HUMAN]	58.89	1.41	1	1	1	1	710	76.5684	4.70361
Q9UHB6	LIM domain and actin-binding protein 1 OS=Homo sapiens GN=LIMA1 PE=1 SV=1 - [LIMA1_HUMAN]	58.6	1.71	1	1	1	2	759	85.1734	6.84424
P60174	Triosephosphate isomerase OS=Homo sapiens GN=TPI1 PE=1 SV=3 - [TPIS_HUMAN]	58.45	14.34	1	2	2	2	286	30.7717	5.92236
P07225	Vitamin K-dependent protein S OS=Homo sapiens GN=PROS1 PE=1 SV=1 - [PROS_HUMAN]	58.34	1.18	1	1	1	1	676	75.0739	5.66846
P01042	Kininogen-1 OS=Homo sapiens GN=KNG1 PE=1 SV=2 - [KNG1_HUMAN]	58.25	1.4	1	1	1	1	644	71.9122	6.81494
P02753	Retinol-binding protein 4 OS=Homo sapiens GN=RBP4 PE=1 SV=3 - [RET4_HUMAN]	58.1967	4.98	1	2	2	2	201	22.9953	6.07471
Q00325	Phosphate carrier protein, mitochondrial OS=Homo sapiens GN=SLC25A3 PE=1 SV=2 - [MPCP_HUMAN]	58.04	6.35	1	2	2	2	362	40.0687	9.37842
P22314	Ubiquitin-like modifier-activating enzyme 1 OS=Homo sapiens GN=UBA1 PE=1 SV=3 - [UBA1_HUMAN]	57.29	1.7	1	1	1	1	1058	117.774	5.75732
Q15293	Reticulocalbin-1 OS=Homo sapiens GN=RCN1 PE=1 SV=1 - [RCN1_HUMAN]	56.81	3.93	1	1	1	1	331	38.8662	4.99561
Q9BVK6	Transmembrane emp24 domain-containing protein 9 OS=Homo sapiens GN=TMED9 PE=1 SV=2 - [TMED9_HUMAN]	56.58	4.68	1	1	1	1	235	27.2602	8.01611
P62491	Ras-related protein Rab-11A OS=Homo sapiens GN=RAB11A PE=1 SV=3 - [RB11A_HUMAN]	56.16	5.09	2	1	1	1	216	24.3784	6.56592
O75339	Cartilage intermediate layer protein 1 OS=Homo sapiens GN=CILP PE=1 SV=4 - [CILP1_HUMAN]	55.96	1.77	1	2	2	2	1184	132.48	8.41162
P51659	Peroxisomal multifunctional enzyme type 2 OS=Homo sapiens GN=HSD17B4 PE=1 SV=3 - [DHB4_HUMAN]	55.31	1.9	1	1	1	1	736	79.6363	8.83643
P49748	Very long-chain specific acyl-CoA dehydrogenase, mitochondrial OS=Homo sapiens GN=ACADVL PE=1 SV=1 - [ACADV_HUMAN]	54.82	2.29	1	1	1	1	655	70.3454	8.74854
P62937	Peptidyl-prolyl cis-trans isomerase A OS=Homo sapiens GN=PPIA PE=1 SV=2 - [PPIA_HUMAN]	54.68	13.94	2	2	2	2	165	18.0009	7.81104
Q9UBI6	Guanine nucleotide-binding protein G(I)/G(S)/G(O) subunit gamma-12 OS=Homo sapiens GN=GNG12 PE=1 SV=3 - [GBG12_HUMAN]	54.43	22.22	1	1	1	1	72	8.00117	8.96826
P49411	Elongation factor Tu, mitochondrial OS=Homo sapiens GN=TUFM PE=1 SV=2 - [EFTU_HUMAN]	54.25	6.42	1	2	2	2	452	49.5102	7.60596
P06732	Creatine kinase M-type OS=Homo sapiens GN=CKM PE=1 SV=2 - [KCRM_HUMAN]	53.7353	1.57	1	1	1	2	381	43.0739	7.25439
P13501	C-C motif chemokine 5 OS=Homo sapiens GN=CCL5 PE=1 SV=3 - [CCL5_HUMAN]	52.71	12.09	1	1	1	1	91	9.98306	9.0708
Q9BXJ1	Complement C1q tumor necrosis factor-related protein 1 OS=Homo sapiens GN=C1QTNF1 PE=1 SV=1 - [C1QT1_HUMAN]	52.69	2.85	1	1	1	1	281	31.7226	6.90283
P15169	Carboxypeptidase N catalytic chain OS=Homo sapiens GN=CPN1 PE=1 SV=1 - [CBPN_HUMAN]	52.27	3.28	1	1	1	1	458	52.2533	7.34229
P31431	Syndecan-4 OS=Homo sapiens GN=SDC4 PE=1 SV=2 - [SDC4_HUMAN]	52.01	7.07	1	1	1	1	198	21.628	4.50049
P02749	Beta-2-glycoprotein 1 OS=Homo sapiens GN=APOH PE=1 SV=3 - [APOH_HUMAN]	51.0267	4.35	1	2	2	3	345	38.2727	7.97217
Q96AY3	Peptidyl-prolyl cis-trans isomerase FKBP10 OS=Homo sapiens GN=FKBP10 PE=1 SV=1 - [FKB10_HUMAN]	50.24	2.06	1	1	1	1	582	64.2042	5.61768
Q16181	Septin-7 OS=Homo sapiens GN=SEPT7 PE=1 SV=2 - [SEPT7_HUMAN]	50.09	2.29	1	1	1	1	437	50.648	8.63135
P26641	Elongation factor 1-gamma OS=Homo sapiens GN=EEF1G PE=1 SV=3 - [EF1G_HUMAN]	49.8	2.97	1	1	1	1	437	50.0871	6.66846
Q9UNL2	Translocon-associated protein subunit gamma OS=Homo sapiens GN=SSR3 PE=1 SV=1 - [SSRG_HUMAN]	49.77	7.57	1	1	1	1	185	21.0672	9.61279
Q12907	Vesicular integral-membrane protein VIP36 OS=Homo sapiens GN=LMAN2 PE=1 SV=1 - [LMAN2_HUMAN]	49.71	5.34	1	2	2	2	356	40.2031	6.94678
Q03692	Collagen alpha-1(X) chain OS=Homo sapiens GN=COL10A1 PE=1 SV=2 - [COAA1_HUMAN]	49.15	1.91	1	1	1	1	680	66.1168	9.67139
P02787	Serotransferrin OS=Homo sapiens GN=TF PE=1 SV=3 - [TRFE_HUMAN]	48.89	2.01	1	1	1	1	698	77.0136	7.12256
Q9BZG1	Ras-related protein Rab-34 OS=Homo sapiens GN=RAB34 PE=1 SV=1 - [RAB34_HUMAN]	46.8	5.79	1	1	1	1	259	29.0259	7.88428
Q16891	Mitochondrial inner membrane protein OS=Homo sapiens GN=IMMT PE=1 SV=1 - [IMMT_HUMAN]	46.12	2.11	1	1	1	1	758	83.6264	6.48096
P05362	Intercellular adhesion molecule 1 OS=Homo sapiens GN=ICAM1 PE=1 SV=2 - [ICAM1_HUMAN]	45.14	5.64	1	2	2	2	532	57.789	7.98682
Q04756	Hepatocyte growth factor activator OS=Homo sapiens GN=HGFAC PE=1 SV=1 - [HGFA_HUMAN]	44.88	1.83	1	1	1	1	655	70.6361	7.23975
Q9NWN3	F-box only protein 34 OS=Homo sapiens GN=FBXO34 PE=1 SV=2 - [FBX34_HUMAN]	44.87	0.84	1	1	1	1	711	78.6609	8.00146
Q8TCT9	Minor histocompatibility antigen H13 OS=Homo sapiens GN=HM13 PE=1 SV=1 - [HM13_HUMAN]	44.54	2.65	1	1	1	1	377	41.4616	6.43018
P30711	Glutathione S-transferase theta-1 OS=Homo sapiens GN=GSTT1 PE=1 SV=4 - [GSTT1_HUMAN]	44.31	2.5	2	1	1	1	240	27.3176	7.48877
P15559	NAD(P)H dehydrogenase [quinone] 1 OS=Homo sapiens GN=NQO1 PE=1 SV=1 - [NQO1_HUMAN]	44.1	6.57	1	1	1	1	274	30.848	8.88037
P15259	Phosphoglycerate mutase 2 OS=Homo sapiens GN=PGAM2 PE=1 SV=3 - [PGAM2_HUMAN]	44.07	5.53	3	1	1	1	253	28.7478	8.88037
Q8WUM4	Programmed cell death 6-interacting protein OS=Homo sapiens GN=PDCD6IP PE=1 SV=1 - [PDC6I_HUMAN]	43.83	1.27	1	1	1	1	868	95.9631	6.52197
P15529	Membrane cofactor protein OS=Homo sapiens GN=CD46 PE=1 SV=3 - [MCP_HUMAN]	43.75	2.55	1	1	1	1	392	43.7187	6.7417
O95445	Apolipoprotein M OS=Homo sapiens GN=APOM PE=1 SV=2 - [APOM_HUMAN]	43.581	6.91	1	2	2	2	188	21.2394	6.01123
Q14697	Neutral alpha-glucosidase AB OS=Homo sapiens GN=GANAB PE=1 SV=3 - [GANAB_HUMAN]	43.01	3.71	1	3	3	3	944	106.807	6.13818
P62917	60S ribosomal protein L8 OS=Homo sapiens GN=RPL8 PE=1 SV=2 - [RL8_HUMAN]	42.71	4.28	1	1	1	1	257	28.0073	11.0337
P05090	Apolipoprotein D OS=Homo sapiens GN=APOD PE=1 SV=1 - [APOD_HUMAN]	42.64	8.99	1	2	2	2	189	21.2618	5.14795
P36578	60S ribosomal protein L4 OS=Homo sapiens GN=RPL4 PE=1 SV=5 - [RL4_HUMAN]	42.4	4.92	1	2	2	2	427	47.6674	11.063
Q8NA61	Spermatid-associated protein OS=Homo sapiens GN=SPERT PE=2 SV=1 - [SPERT_HUMAN]	42.3874	1.34	1	1	1	2	448	51.5381	7.15186
Q8N883	Zinc finger protein 614 OS=Homo sapiens GN=ZNF614 PE=1 SV=2 - [ZN614_HUMAN]	42.26	1.03	1	1	1	1	585	67.1715	9.0415
Q9BZR8	Apoptosis facilitator Bcl-2-like protein 14 OS=Homo sapiens GN=BCL2L14 PE=1 SV=1 - [B2L14_HUMAN]	41.95	1.83	3	1	1	1	327	36.5755	6.62451
P62266	40S ribosomal protein S23 OS=Homo sapiens GN=RPS23 PE=1 SV=3 - [RS23_HUMAN]	41.37	7.69	1	1	1	1	143	15.7977	10.4917
P60903	Protein S100-A10 OS=Homo sapiens GN=S100A10 PE=1 SV=2 - [S10AA_HUMAN]	41.05	17.53	1	1	1	1	97	11.1955	7.37158
Q969P0	Immunoglobulin superfamily member 8 OS=Homo sapiens GN=IGSF8 PE=1 SV=1 - [IGSF8_HUMAN]	40.27	1.47	1	1	1	1	613	64.9935	8.00146
P17980	26S protease regulatory subunit 6A OS=Homo sapiens GN=PSMC3 PE=1 SV=3 - [PRS6A_HUMAN]	39.62	2.28	1	1	1	1	439	49.1725	5.23682
P38646	Stress-70 protein, mitochondrial OS=Homo sapiens GN=HSPA9 PE=1 SV=2 - [GRP75_HUMAN]	39.61	1.77	1	1	1	1	679	73.6348	6.16357
P13073	Cytochrome c oxidase subunit 4 isoform 1, mitochondrial OS=Homo sapiens GN=COX4I1 PE=1 SV=1 - [COX41_HUMAN]	39.55	5.92	1	1	1	1	169	19.564	9.51025
P62280	40S ribosomal protein S11 OS=Homo sapiens GN=RPS11 PE=1 SV=3 - [RS11_HUMAN]	39.4	6.33	1	1	1	1	158	18.419	10.3013
Q02543	60S ribosomal protein L18a OS=Homo sapiens GN=RPL18A PE=1 SV=2 - [RL18A_HUMAN]	38.66	11.93	1	2	2	2	176	20.7489	10.7114
P00488	Coagulation factor XIII A chain OS=Homo sapiens GN=F13A1 PE=1 SV=4 - [F13A_HUMAN]	38.65	2.19	1	1	1	1	732	83.2146	6.0874
P30837	Aldehyde dehydrogenase X, mitochondrial OS=Homo sapiens GN=ALDH1B1 PE=1 SV=3 - [AL1B1_HUMAN]	38.47	2.13	1	1	1	1	517	57.1702	6.80029
Q9UJS0	Calcium-binding mitochondrial carrier protein Aralar2 OS=Homo sapiens GN=SLC25A13 PE=1 SV=2 - [CMC2_HUMAN]	37.91	1.19	2	1	1	1	675	74.1286	8.6167
P43652	Afamin OS=Homo sapiens GN=AFM PE=1 SV=1 - [AFAM_HUMAN]	37.81	1.17	1	1	1	1	599	69.024	5.89697
P02675	Fibrinogen beta chain OS=Homo sapiens GN=FGB PE=1 SV=2 - [FIBB_HUMAN]	37.7154	3.46	1	2	2	2	491	55.8923	8.26514
Q8NFI3	Cytosolic endo-beta-N-acetylglucosaminidase OS=Homo sapiens GN=ENGASE PE=1 SV=1 - [ENASE_HUMAN]	37.59	0.81	2	1	1	1	743	83.9332	6.78564
Q13492	Phosphatidylinositol-binding clathrin assembly protein OS=Homo sapiens GN=PICALM PE=1 SV=2 - [PICAL_HUMAN]	37.52	4.14	1	1	1	1	652	70.71	7.89893
P16035	Metalloproteinase inhibitor 2 OS=Homo sapiens GN=TIMP2 PE=1 SV=2 - [TIMP2_HUMAN]	36.96	3.64	1	1	1	1	220	24.3831	7.48877
P12429	Annexin A3 OS=Homo sapiens GN=ANXA3 PE=1 SV=3 - [ANXA3_HUMAN]	36.85	2.79	1	1	1	1	323	36.3527	5.92236
O00151	PDZ and LIM domain protein 1 OS=Homo sapiens GN=PDLIM1 PE=1 SV=4 - [PDLI1_HUMAN]	36.29	3.04	1	1	1	1	329	36.049	7.02002
P39748	Flap endonuclease 1 OS=Homo sapiens GN=FEN1 PE=1 SV=1 - [FEN1_HUMAN]	35.57	1.84	1	1	1	1	380	42.5661	8.6167
O00159	Unconventional myosin-Ic OS=Homo sapiens GN=MYO1C PE=1 SV=4 - [MYO1C_HUMAN]	35.5	2.45	1	2	2	2	1063	121.606	9.40771
P02766	Transthyretin OS=Homo sapiens GN=TTR PE=1 SV=1 - [TTHY_HUMAN]	35.43	4.08	1	1	1	1	147	15.877	5.75732
Q9BYT8	Neurolysin, mitochondrial OS=Homo sapiens GN=NLN PE=1 SV=1 - [NEUL_HUMAN]	35.1	0.85	1	1	1	1	704	80.5997	6.63916
Q9H3N1	Thioredoxin-related transmembrane protein 1 OS=Homo sapiens GN=TMX1 PE=1 SV=1 - [TMX1_HUMAN]	34.79	3.21	1	1	1	1	280	31.7708	4.98291
Q8TCJ2	Dolichyl-diphosphooligosaccharide--protein glycosyltransferase subunit STT3B OS=Homo sapiens GN=STT3B PE=1 SV=1 - [STT3B_HUMAN]	34.42	1.45	1	1	1	1	826	93.6137	8.90967
P10643	Complement component C7 OS=Homo sapiens GN=C7 PE=1 SV=2 - [CO7_HUMAN]	34.28	1.07	1	1	1	1	843	93.4573	6.48096
P00387	NADH-cytochrome b5 reductase 3 OS=Homo sapiens GN=CYB5R3 PE=1 SV=3 - [NB5R3_HUMAN]	33.53	3.65	1	1	1	1	301	34.2127	7.59131
Q08629	Testican-1 OS=Homo sapiens GN=SPOCK1 PE=1 SV=1 - [TICN1_HUMAN]	33.46	2.73	1	1	1	1	439	49.0925	6.1001
P51587	Breast cancer type 2 susceptibility protein OS=Homo sapiens GN=BRCA2 PE=1 SV=3 - [BRCA2_HUMAN]	32.7	0.2	1	1	1	1	3418	383.963	6.7124
Q99829	Copine-1 OS=Homo sapiens GN=CPNE1 PE=1 SV=1 - [CPNE1_HUMAN]	32.56	1.68	1	1	1	1	537	59.0215	5.8335
Q9Y696	Chloride intracellular channel protein 4 OS=Homo sapiens GN=CLIC4 PE=1 SV=4 - [CLIC4_HUMAN]	32.31	4.35	1	1	1	1	253	28.7537	5.59229
Q12846	Syntaxin-4 OS=Homo sapiens GN=STX4 PE=1 SV=2 - [STX4_HUMAN]	32.12	3.03	1	1	1	1	297	34.1589	6.27783
Q9H8M2	Bromodomain-containing protein 9 OS=Homo sapiens GN=BRD9 PE=1 SV=2 - [BRD9_HUMAN]	31.99	1.17	1	1	1	1	597	66.9584	6.18896
O00339	Matrilin-2 OS=Homo sapiens GN=MATN2 PE=1 SV=4 - [MATN2_HUMAN]	31.92	1.57	1	1	1	1	956	106.767	6.26514
Q15233	Non-POU domain-containing octamer-binding protein OS=Homo sapiens GN=NONO PE=1 SV=4 - [NONO_HUMAN]	31.68	1.7	1	1	1	1	471	54.1973	8.95361
P13497	Bone morphogenetic protein 1 OS=Homo sapiens GN=BMP1 PE=1 SV=2 - [BMP1_HUMAN]	31.57	1.01	1	1	1	1	986	111.178	6.90283
P11233	Ras-related protein Ral-A OS=Homo sapiens GN=RALA PE=1 SV=1 - [RALA_HUMAN]	31.48	6.31	1	1	1	1	206	23.552	7.10791
O75947	ATP synthase subunit d, mitochondrial OS=Homo sapiens GN=ATP5H PE=1 SV=3 - [ATP5H_HUMAN]	30.37	10.56	1	1	1	1	161	18.4795	5.30029
Q53GQ0	Very-long-chain 3-oxoacyl-CoA reductase OS=Homo sapiens GN=HSD17B12 PE=1 SV=2 - [DHB12_HUMAN]	29.96	4.81	1	1	1	1	312	34.3022	9.31982
Q9P0L0	Vesicle-associated membrane protein-associated protein A OS=Homo sapiens GN=VAPA PE=1 SV=3 - [VAPA_HUMAN]	29.81	6.43	1	1	1	1	249	27.8752	8.6167
O14672	Disintegrin and metalloproteinase domain-containing protein 10 OS=Homo sapiens GN=ADAM10 PE=1 SV=1 - [ADA10_HUMAN]	29.72	1.6	1	1	1	1	748	84.0877	7.76709
P30040	Endoplasmic reticulum resident protein 29 OS=Homo sapiens GN=ERP29 PE=1 SV=4 - [ERP29_HUMAN]	29.6	4.6	1	1	1	1	261	28.9752	7.31299
Q02878	60S ribosomal protein L6 OS=Homo sapiens GN=RPL6 PE=1 SV=3 - [RL6_HUMAN]	29.13	6.25	1	2	2	2	288	32.7076	10.5796
Q8IVU3	Probable E3 ubiquitin-protein ligase HERC6 OS=Homo sapiens GN=HERC6 PE=2 SV=2 - [HERC6_HUMAN]	28.95	0.59	1	1	1	1	1022	115.052	7.95752
O95497	Pantetheinase OS=Homo sapiens GN=VNN1 PE=1 SV=2 - [VNN1_HUMAN]	28.36	1.36	1	1	1	1	513	56.9751	5.5542
P16520	Guanine nucleotide-binding protein G(I)/G(S)/G(T) subunit beta-3 OS=Homo sapiens GN=GNB3 PE=1 SV=1 - [GBB3_HUMAN]	27.93	2.06	3	1	1	1	340	37.1969	5.66846
O75367	Core histone macro-H2A.1 OS=Homo sapiens GN=H2AFY PE=1 SV=4 - [H2AY_HUMAN]	27.64	2.42	2	1	1	1	372	39.5925	9.78857
O60361	Putative nucleoside diphosphate kinase OS=Homo sapiens GN=NME2P1 PE=5 SV=1 - [NDK8_HUMAN]	27.62	7.3	2	1	1	1	137	15.519	8.57275
P12273	Prolactin-inducible protein OS=Homo sapiens GN=PIP PE=1 SV=1 - [PIP_HUMAN]	27.58	5.48	1	1	1	1	146	16.5618	8.04541
P27635	60S ribosomal protein L10 OS=Homo sapiens GN=RPL10 PE=1 SV=4 - [RL10_HUMAN]	27.46	3.74	1	1	1	1	214	24.5879	10.0815
P00742	Coagulation factor X OS=Homo sapiens GN=F10 PE=1 SV=2 - [FA10_HUMAN]	26.59	1.84	1	1	1	1	488	54.6965	5.93506
P00450	Ceruloplasmin OS=Homo sapiens GN=CP PE=1 SV=1 - [CERU_HUMAN]	26.33	0.94	1	1	1	1	1065	122.128	5.71924
Q02809	Procollagen-lysine,2-oxoglutarate 5-dioxygenase 1 OS=Homo sapiens GN=PLOD1 PE=1 SV=2 - [PLOD1_HUMAN]	26.28	1.51	1	1	1	1	727	83.4974	6.94678
O60725	Protein-S-isoprenylcysteine O-methyltransferase OS=Homo sapiens GN=ICMT PE=1 SV=1 - [ICMT_HUMAN]	26.06	2.11	1	1	1	1	284	31.9174	7.95752
P43243	Matrin-3 OS=Homo sapiens GN=MATR3 PE=1 SV=2 - [MATR3_HUMAN]	25.86	1.65	1	1	1	1	847	94.5648	6.25244
P05546	Heparin cofactor 2 OS=Homo sapiens GN=SERPIND1 PE=1 SV=3 - [HEP2_HUMAN]	25.84	1.4	1	1	1	1	499	57.0342	6.90283
P46977	Dolichyl-diphosphooligosaccharide--protein glycosyltransferase subunit STT3A OS=Homo sapiens GN=STT3A PE=1 SV=2 - [STT3A_HUMAN]	25.39	2.27	1	2	2	2	705	80.4768	8.07471
Q03181	Peroxisome proliferator-activated receptor delta OS=Homo sapiens GN=PPARD PE=1 SV=1 - [PPARD_HUMAN]	25.39	1.59	1	1	1	1	441	49.8712	7.59131
Q14520	Hyaluronan-binding protein 2 OS=Homo sapiens GN=HABP2 PE=1 SV=1 - [HABP2_HUMAN]	25.23	1.79	1	1	1	1	560	62.6304	6.53662
Q14108	Lysosome membrane protein 2 OS=Homo sapiens GN=SCARB2 PE=1 SV=2 - [SCRB2_HUMAN]	24.06	2.72	1	1	1	1	478	54.2555	5.13525
P15121	Aldose reductase OS=Homo sapiens GN=AKR1B1 PE=1 SV=3 - [ALDR_HUMAN]	23.98	2.53	1	1	1	1	316	35.8305	6.97607
Q86XK2	F-box only protein 11 OS=Homo sapiens GN=FBXO11 PE=1 SV=3 - [FBX11_HUMAN]	23.65	0.97	1	1	1	1	927	103.52	6.99072
P84098	60S ribosomal protein L19 OS=Homo sapiens GN=RPL19 PE=1 SV=1 - [RL19_HUMAN]	23.05	4.08	1	1	1	1	196	23.4512	11.4731
P62241	40S ribosomal protein S8 OS=Homo sapiens GN=RPS8 PE=1 SV=2 - [RS8_HUMAN]	23.01	5.29	1	1	1	1	208	24.1902	10.3159
P13639	Elongation factor 2 OS=Homo sapiens GN=EEF2 PE=1 SV=4 - [EF2_HUMAN]	22.18	1.4	1	1	1	1	858	95.277	6.82959
P59998	Actin-related protein 2/3 complex subunit 4 OS=Homo sapiens GN=ARPC4 PE=1 SV=3 - [ARPC4_HUMAN]	20.58	6.55	1	1	1	1	168	19.6543	8.42627

## Sheet: HCV-29 Biol rep 2 Tech rep 3
Proteins identified in HCV-29 ectosomes (Biological replicate 2 / Technical replicate 3)
Accession	Description	Score	Coverage	# Proteins	# Unique Peptides	# Peptides	# PSMs	# AAs	MW [kDa]	calc. pI
P02751	Fibronectin OS=Homo sapiens OX=9606 GN=FN1 PE=1 SV=5 - [FINC_HUMAN]	43089.9	64.27	3	102	102	933	2477	272.15	5.50342
P12111	Collagen alpha-3(VI) chain OS=Homo sapiens GN=COL6A3 PE=1 SV=5 - [CO6A3_HUMAN]	4422.43	34.34	1	84	84	113	3177	343.457	6.68311
P35579	Myosin-9 OS=Homo sapiens GN=MYH9 PE=1 SV=4 - [MYH9_HUMAN]	3536.59	35.46	4	59	59	80	1960	226.392	5.60498
P24821	Tenascin OS=Homo sapiens GN=TNC PE=1 SV=3 - [TENA_HUMAN]	3290.8	35.8	1	55	55	76	2201	240.7	4.89404
O00468	Agrin OS=Homo sapiens OX=9606 GN=AGRN PE=1 SV=6 - [AGRIN_HUMAN]	3078.38	32.83	1	48	48	64	2068	217.179	6.39209
Q99715	Collagen alpha-1(XII) chain OS=Homo sapiens GN=COL12A1 PE=1 SV=2 - [COCA1_HUMAN]	2505.1	24.68	1	59	59	70	3063	332.941	5.52881
P98160	Basement membrane-specific heparan sulfate proteoglycan core protein OS=Homo sapiens GN=HSPG2 PE=1 SV=4 - [PGBM_HUMAN]	1981.97	14.8	1	47	47	59	4391	468.532	6.50732
P13645	Keratin, type I cytoskeletal 10 OS=Homo sapiens GN=KRT10 PE=1 SV=6 - [K1C10_HUMAN]	1816.07	48.29	15	21	24	36	584	58.7917	5.21143
P21333	Filamin-A OS=Homo sapiens GN=FLNA PE=1 SV=4 - [FLNA_HUMAN]	1573.26	21.42	2	35	38	43	2647	280.564	6.06201
P63261	Actin, cytoplasmic 2 OS=Homo sapiens GN=ACTG1 PE=1 SV=1 - [ACTG_HUMAN]	1374.96	64.27	7	1	16	36	375	41.7658	5.47803
P60709	Actin, cytoplasmic 1 OS=Homo sapiens GN=ACTB PE=1 SV=1 - [ACTB_HUMAN]	1371.83	64.27	7	1	16	36	375	41.7097	5.47803
P07996	Thrombospondin-1 OS=Homo sapiens GN=THBS1 PE=1 SV=2 - [TSP1_HUMAN]	1295.71	31.88	3	30	30	33	1170	129.3	4.94482
P04264	Keratin, type II cytoskeletal 1 OS=Homo sapiens GN=KRT1 PE=1 SV=6 - [K2C1_HUMAN]	1235.7	37.89	3	17	20	28	644	65.999	8.11865
P35527	Keratin, type I cytoskeletal 9 OS=Homo sapiens GN=KRT9 PE=1 SV=3 - [K1C9_HUMAN]	1081.86	33.39	2	15	16	24	623	62.0268	5.23682
P11142	Heat shock cognate 71 kDa protein OS=Homo sapiens GN=HSPA8 PE=1 SV=1 - [HSP7C_HUMAN]	1001.57	33.28	2	15	18	25	646	70.8542	5.51611
P07237	Protein disulfide-isomerase OS=Homo sapiens GN=P4HB PE=1 SV=3 - [PDIA1_HUMAN]	984.291	43.31	1	18	18	26	508	57.0807	4.86865
P11021	78 kDa glucose-regulated protein OS=Homo sapiens GN=HSPA5 PE=1 SV=2 - [GRP78_HUMAN]	968.625	41.59	2	19	21	27	654	72.2884	5.16064
P35908	Keratin, type II cytoskeletal 2 epidermal OS=Homo sapiens GN=KRT2 PE=1 SV=2 - [K22E_HUMAN]	960.883	34.9	11	13	19	22	639	65.3932	8.00146
P14625	Endoplasmin OS=Homo sapiens GN=HSP90B1 PE=1 SV=1 - [ENPL_HUMAN]	908.939	30.51	3	20	21	28	803	92.4113	4.84326
P30101	Protein disulfide-isomerase A3 OS=Homo sapiens GN=PDIA3 PE=1 SV=4 - [PDIA3_HUMAN]	905.745	40.2	1	16	16	20	505	56.7468	6.354
P07437	Tubulin beta chain OS=Homo sapiens GN=TUBB PE=1 SV=2 - [TBB5_HUMAN]	904.934	58.56	2	5	17	22	444	49.639	4.89404
P02768	Serum albumin OS=Homo sapiens GN=ALB PE=1 SV=2 - [ALBU_HUMAN]	884.027	8.37	1	7	7	34	609	69.3215	6.27783
P07355	Annexin A2 OS=Homo sapiens GN=ANXA2 PE=1 SV=2 - [ANXA2_HUMAN]	873.857	54.28	2	18	18	21	339	38.5798	7.75244
P68363	Tubulin alpha-1B chain OS=Homo sapiens GN=TUBA1B PE=1 SV=1 - [TBA1B_HUMAN]	784.235	41.91	8	4	13	19	451	50.1196	5.05908
P68371	Tubulin beta-4B chain OS=Homo sapiens GN=TUBB4B PE=1 SV=1 - [TBB4B_HUMAN]	779.77	52.36	3	4	16	20	445	49.799	4.89404
P12814	Alpha-actinin-1 OS=Homo sapiens GN=ACTN1 PE=1 SV=2 - [ACTN1_HUMAN]	753.118	19.17	3	7	14	19	892	102.993	5.41455
Q15582	Transforming growth factor-beta-induced protein ig-h3 OS=Homo sapiens GN=TGFBI PE=1 SV=1 - [BGH3_HUMAN]	745.094	33.09	1	17	17	22	683	74.634	7.7085
P68366	Tubulin alpha-4A chain OS=Homo sapiens GN=TUBA4A PE=1 SV=1 - [TBA4A_HUMAN]	728.548	42.19	4	4	13	18	448	49.8924	5.05908
P14618	Pyruvate kinase isozymes M1/M2 OS=Homo sapiens GN=PKM2 PE=1 SV=4 - [KPYM_HUMAN]	723.627	40.11	2	16	16	20	531	57.9	7.84033
P02545	Prelamin-A/C OS=Homo sapiens GN=LMNA PE=1 SV=1 - [LMNA_HUMAN]	690.679	24.25	1	16	16	19	664	74.0947	7.02002
Q02388	Collagen alpha-1(VII) chain OS=Homo sapiens GN=COL7A1 PE=1 SV=2 - [CO7A1_HUMAN]	687.66	8.73	1	16	16	19	2944	295.041	6.26514
Q9Y4K0	Lysyl oxidase homolog 2 OS=Homo sapiens GN=LOXL2 PE=1 SV=1 - [LOXL2_HUMAN]	677.542	22.87	1	14	14	17	774	86.6683	6.37939
Q9Y490	Talin-1 OS=Homo sapiens GN=TLN1 PE=1 SV=3 - [TLN1_HUMAN]	657.655	8.7	1	13	15	16	2541	269.599	6.07471
P04406	Glyceraldehyde-3-phosphate dehydrogenase OS=Homo sapiens GN=GAPDH PE=1 SV=3 - [G3P_HUMAN]	651.924	40	2	9	9	15	335	36.0304	8.45557
P25705	ATP synthase subunit alpha, mitochondrial OS=Homo sapiens GN=ATP5A1 PE=1 SV=1 - [ATPA_HUMAN]	651.774	26.22	1	12	12	13	553	59.7136	9.12939
P68032	Actin, alpha cardiac muscle 1 OS=Homo sapiens GN=ACTC1 PE=1 SV=1 - [ACTC_HUMAN]	646.791	25.73	5	1	9	22	377	41.9919	5.38916
P13667	Protein disulfide-isomerase A4 OS=Homo sapiens GN=PDIA4 PE=1 SV=2 - [PDIA4_HUMAN]	593.49	27.29	3	16	16	20	645	72.887	5.07178
P12109	Collagen alpha-1(VI) chain OS=Homo sapiens GN=COL6A1 PE=1 SV=3 - [CO6A1_HUMAN]	581.621	11.19	1	9	9	13	1028	108.462	5.42725
P07900	Heat shock protein HSP 90-alpha OS=Homo sapiens GN=HSP90AA1 PE=1 SV=5 - [HS90A_HUMAN]	536.033	20.63	8	8	15	15	732	84.6067	5.021
P08758	Annexin A5 OS=Homo sapiens GN=ANXA5 PE=1 SV=2 - [ANXA5_HUMAN]	534.429	35.94	1	8	9	11	320	35.9144	5.04639
P08670	Vimentin OS=Homo sapiens GN=VIM PE=1 SV=4 - [VIME_HUMAN]	520.034	39.48	3	15	15	15	466	53.6191	5.12256
P21980	Protein-glutamine gamma-glutamyltransferase 2 OS=Homo sapiens GN=TGM2 PE=1 SV=2 - [TGM2_HUMAN]	505.387	22.71	1	11	11	12	687	77.2797	5.22412
P27797	Calreticulin OS=Homo sapiens GN=CALR PE=1 SV=1 - [CALR_HUMAN]	494.888	36.45	1	9	9	13	417	48.1118	4.43701
P26038	Moesin OS=Homo sapiens GN=MSN PE=1 SV=3 - [MOES_HUMAN]	486.98	18.72	1	6	11	17	577	67.7778	6.40479
P08238	Heat shock protein HSP 90-beta OS=Homo sapiens GN=HSP90AB1 PE=1 SV=4 - [HS90B_HUMAN]	473.336	17.82	7	6	13	13	724	83.2121	5.03369
P06733	Alpha-enolase OS=Homo sapiens GN=ENO1 PE=1 SV=2 - [ENOA_HUMAN]	469.912	34.56	2	11	11	12	434	47.1393	7.38623
Q00610	Clathrin heavy chain 1 OS=Homo sapiens GN=CLTC PE=1 SV=5 - [CLH1_HUMAN]	464.76	8.6	2	10	10	10	1675	191.493	5.69385
P10809	60 kDa heat shock protein, mitochondrial OS=Homo sapiens GN=HSPD1 PE=1 SV=2 - [CH60_HUMAN]	462.546	20.94	1	10	10	12	573	61.0164	5.87158
O43707	Alpha-actinin-4 OS=Homo sapiens GN=ACTN4 PE=1 SV=2 - [ACTN4_HUMAN]	460.34	12.84	1	3	10	13	911	104.788	5.43994
P01024	Complement C3 OS=Homo sapiens GN=C3 PE=1 SV=2 - [CO3_HUMAN]	445.421	5.47	1	8	8	11	1663	187.03	6.40479
P08133	Annexin A6 OS=Homo sapiens GN=ANXA6 PE=1 SV=3 - [ANXA6_HUMAN]	428.877	21.69	1	11	11	11	673	75.8256	5.60498
P05556	Integrin beta-1 OS=Homo sapiens GN=ITGB1 PE=1 SV=2 - [ITB1_HUMAN]	420.585	13.03	1	9	9	10	798	88.357	5.38916
P05106	Integrin beta-3 OS=Homo sapiens GN=ITGB3 PE=1 SV=2 - [ITB3_HUMAN]	418.239	12.94	1	8	8	9	788	87.0004	5.23682
Q15084	Protein disulfide-isomerase A6 OS=Homo sapiens GN=PDIA6 PE=1 SV=1 - [PDIA6_HUMAN]	404.663	27.5	1	8	8	9	440	48.0913	5.08447
P06756	Integrin alpha-V OS=Homo sapiens GN=ITGAV PE=1 SV=2 - [ITAV_HUMAN]	389.992	11.45	1	9	9	9	1048	115.964	5.68115
P26006	Integrin alpha-3 OS=Homo sapiens GN=ITGA3 PE=1 SV=5 - [ITA3_HUMAN]	385.794	9.32	1	8	8	11	1051	116.538	6.771
P19105	Myosin regulatory light chain 12A OS=Homo sapiens GN=MYL12A PE=1 SV=2 - [ML12A_HUMAN]	382.675	50.88	3	8	8	9	171	19.7815	4.80518
P68104	Elongation factor 1-alpha 1 OS=Homo sapiens GN=EEF1A1 PE=1 SV=1 - [EF1A1_HUMAN]	376.176	20.35	3	8	8	10	462	50.1091	9.01221
P00734	Prothrombin OS=Homo sapiens GN=F2 PE=1 SV=2 - [THRB_HUMAN]	373.764	8.04	1	5	5	9	622	69.9921	5.89697
P63104	14-3-3 protein zeta/delta OS=Homo sapiens GN=YWHAZ PE=1 SV=1 - [1433Z_HUMAN]	368.413	28.16	3	3	5	8	245	27.7277	4.79248
P06576	ATP synthase subunit beta, mitochondrial OS=Homo sapiens GN=ATP5B PE=1 SV=3 - [ATPB_HUMAN]	355.335	18.53	1	7	7	8	529	56.5246	5.40186
P27824	Calnexin OS=Homo sapiens GN=CANX PE=1 SV=2 - [CALX_HUMAN]	346.529	20.27	1	9	9	9	592	67.5259	4.60205
P06396	Gelsolin OS=Homo sapiens GN=GSN PE=1 SV=1 - [GELS_HUMAN]	336.145	11.76	1	8	8	8	782	85.6442	6.27783
P06899	Histone H2B type 1-J OS=Homo sapiens GN=HIST1H2BJ PE=1 SV=3 - [H2B1J_HUMAN]	335.495	26.98	8	1	3	7	126	13.8956	10.3159
P21589	5'-nucleotidase OS=Homo sapiens GN=NT5E PE=1 SV=1 - [5NTD_HUMAN]	331.819	17.07	1	7	7	7	574	63.3275	7.03467
P05067	Amyloid beta A4 protein OS=Homo sapiens GN=APP PE=1 SV=3 - [A4_HUMAN]	331.383	12.73	1	9	9	10	770	86.8881	4.81787
P04083	Annexin A1 OS=Homo sapiens GN=ANXA1 PE=1 SV=2 - [ANXA1_HUMAN]	323.753	19.94	1	5	5	5	346	38.69	7.02002
P60660	Myosin light polypeptide 6 OS=Homo sapiens GN=MYL6 PE=1 SV=2 - [MYL6_HUMAN]	320.37	54.3	2	7	7	8	151	16.9191	4.65283
P00338	L-lactate dehydrogenase A chain OS=Homo sapiens GN=LDHA PE=1 SV=2 - [LDHA_HUMAN]	319.618	31.02	3	10	10	10	332	36.6654	8.26514
O60814	Histone H2B type 1-K OS=Homo sapiens GN=HIST1H2BK PE=1 SV=3 - [H2B1K_HUMAN]	316.222	26.19	10	1	3	7	126	13.8816	10.3159
P04843	Dolichyl-diphosphooligosaccharide--protein glycosyltransferase subunit 1 OS=Homo sapiens GN=RPN1 PE=1 SV=1 - [RPN1_HUMAN]	299.428	16.97	1	8	8	8	607	68.5268	6.37939
P35052	Glypican-1 OS=Homo sapiens GN=GPC1 PE=1 SV=2 - [GPC1_HUMAN]	294.843	15.95	1	6	6	7	558	61.641	7.29834
P61204	ADP-ribosylation factor 3 OS=Homo sapiens GN=ARF3 PE=1 SV=2 - [ARF3_HUMAN]	293.465	30.94	3	2	4	6	181	20.5877	7.43018
P62258	14-3-3 protein epsilon OS=Homo sapiens GN=YWHAE PE=1 SV=1 - [1433E_HUMAN]	286.408	23.53	3	3	5	7	255	29.1554	4.7417
P06748	Nucleophosmin OS=Homo sapiens GN=NPM1 PE=1 SV=2 - [NPM_HUMAN]	282.575	13.95	1	3	3	5	294	32.5548	4.77979
P62805	Histone H4 OS=Homo sapiens GN=HIST1H4A PE=1 SV=2 - [H4_HUMAN]	278.259	40.78	1	4	4	7	103	11.3604	11.356
P01023	Alpha-2-macroglobulin OS=Homo sapiens GN=A2M PE=1 SV=3 - [A2MG_HUMAN]	275.297	3.93	1	4	6	9	1474	163.188	6.45557
P02774	Vitamin D-binding protein OS=Homo sapiens OX=9606 GN=GC PE=1 SV=2 - [VTDB_HUMAN]	271.601	8.44	1	3	3	5	474	52.8829	5.45264
P18085	ADP-ribosylation factor 4 OS=Homo sapiens GN=ARF4 PE=1 SV=3 - [ARF4_HUMAN]	270.324	32.78	1	3	5	7	180	20.4977	7.13721
P10321	HLA class I histocompatibility antigen, Cw-7 alpha chain OS=Homo sapiens GN=HLA-C PE=1 SV=3 - [1C07_HUMAN]	269.678	20.49	1	2	5	7	366	40.6229	6.03662
O00560	Syntenin-1 OS=Homo sapiens GN=SDCBP PE=1 SV=1 - [SDCB1_HUMAN]	266.061	23.15	1	5	5	6	298	32.4239	7.53271
P23284	Peptidyl-prolyl cis-trans isomerase B OS=Homo sapiens GN=PPIB PE=1 SV=2 - [PPIB_HUMAN]	260.937	31.94	1	7	7	8	216	23.7275	9.40771
Q6YHK3	CD109 antigen OS=Homo sapiens GN=CD109 PE=1 SV=2 - [CD109_HUMAN]	259.577	6.78	1	7	7	7	1445	161.587	5.84619
P55072	Transitional endoplasmic reticulum ATPase OS=Homo sapiens GN=VCP PE=1 SV=4 - [TERA_HUMAN]	257.957	11.04	2	7	7	7	806	89.2657	5.26221
Q15063	Periostin OS=Homo sapiens GN=POSTN PE=1 SV=2 - [POSTN_HUMAN]	256.452	8.37	1	5	5	6	836	93.2553	7.53271
P23528	Cofilin-1 OS=Homo sapiens GN=CFL1 PE=1 SV=3 - [COF1_HUMAN]	256.13	33.73	1	4	4	5	166	18.4907	8.08936
P35241	Radixin OS=Homo sapiens GN=RDX PE=1 SV=1 - [RADI_HUMAN]	255.592	9.26	2	1	6	10	583	68.5214	6.3667
P08253	72 kDa type IV collagenase OS=Homo sapiens GN=MMP2 PE=1 SV=2 - [MMP2_HUMAN]	255.52	12.73	2	7	7	8	660	73.8347	5.46533
P21796	Voltage-dependent anion-selective channel protein 1 OS=Homo sapiens GN=VDAC1 PE=1 SV=2 - [VDAC1_HUMAN]	248.049	20.14	1	4	5	6	283	30.7536	8.54346
P27348	14-3-3 protein theta OS=Homo sapiens GN=YWHAQ PE=1 SV=1 - [1433T_HUMAN]	245.804	20.82	3	2	4	6	245	27.7468	4.77979
P01889	HLA class I histocompatibility antigen, B-7 alpha chain OS=Homo sapiens GN=HLA-B PE=1 SV=3 - [1B07_HUMAN]	240.85	20.17	3	2	5	7	362	40.435	5.84619
P12259	Coagulation factor V OS=Homo sapiens GN=F5 PE=1 SV=4 - [FA5_HUMAN]	236.73	3.15	1	7	7	7	2224	251.546	6.04932
O95084	Serine protease 23 OS=Homo sapiens GN=PRSS23 PE=1 SV=1 - [PRS23_HUMAN]	235.824	16.97	1	5	5	6	383	42.9738	9.42236
P31946	14-3-3 protein beta/alpha OS=Homo sapiens GN=YWHAB PE=1 SV=3 - [1433B_HUMAN]	232.718	17.48	3	2	4	6	246	28.0648	4.83057
P02452	Collagen alpha-1(I) chain OS=Homo sapiens GN=COL1A1 PE=1 SV=5 - [CO1A1_HUMAN]	231.079	4.92	1	6	6	7	1464	138.857	5.79541
P09525	Annexin A4 OS=Homo sapiens GN=ANXA4 PE=1 SV=4 - [ANXA4_HUMAN]	226.733	15.99	1	3	4	5	319	35.8601	6.12549
P02533	Keratin, type I cytoskeletal 14 OS=Homo sapiens GN=KRT14 PE=1 SV=4 - [K1C14_HUMAN]	225.38	8.69	19	1	5	6	472	51.5294	5.16064
P05161	Ubiquitin-like protein ISG15 OS=Homo sapiens GN=ISG15 PE=1 SV=5 - [ISG15_HUMAN]	219.607	35.15	1	5	5	6	165	17.8763	7.44482
P05141	ADP/ATP translocase 2 OS=Homo sapiens GN=SLC25A5 PE=1 SV=7 - [ADT2_HUMAN]	217.837	21.14	3	2	6	7	298	32.8312	9.68604
P19823	Inter-alpha-trypsin inhibitor heavy chain H2 OS=Homo sapiens GN=ITIH2 PE=1 SV=2 - [ITIH2_HUMAN]	217.715	4.65	1	4	4	5	946	106.397	6.85889
P34931	Heat shock 70 kDa protein 1-like OS=Homo sapiens GN=HSPA1L PE=1 SV=2 - [HS71L_HUMAN]	216.51	10.61	3	2	5	5	641	70.3313	6.02393
P13647	Keratin, type II cytoskeletal 5 OS=Homo sapiens GN=KRT5 PE=1 SV=3 - [K2C5_HUMAN]	216.041	13.56	7	3	8	8	590	62.34	7.73779
Q08380	Galectin-3-binding protein OS=Homo sapiens GN=LGALS3BP PE=1 SV=1 - [LG3BP_HUMAN]	214.245	12.99	1	6	6	6	585	65.2893	5.2749
Q00839	Heterogeneous nuclear ribonucleoprotein U OS=Homo sapiens GN=HNRNPU PE=1 SV=6 - [HNRPU_HUMAN]	213.308	7.03	1	5	5	5	825	90.528	5.99854
Q07065	Cytoskeleton-associated protein 4 OS=Homo sapiens GN=CKAP4 PE=1 SV=2 - [CKAP4_HUMAN]	211.084	10.47	2	6	6	6	602	65.9827	5.92236
P69905	Hemoglobin subunit alpha OS=Homo sapiens GN=HBA1 PE=1 SV=2 - [HBA_HUMAN]	209.772	42.96	2	6	6	12	142	15.2479	8.67529
P27487	Dipeptidyl peptidase 4 OS=Homo sapiens GN=DPP4 PE=1 SV=2 - [DPP4_HUMAN]	208.84	7.57	1	5	5	5	766	88.2225	6.03662
Q06033	Inter-alpha-trypsin inhibitor heavy chain H3 OS=Homo sapiens GN=ITIH3 PE=1 SV=2 - [ITIH3_HUMAN]	207.98	3.37	1	4	4	5	890	99.7865	5.74463
P02538	Keratin, type II cytoskeletal 6A OS=Homo sapiens GN=KRT6A PE=1 SV=3 - [K2C6A_HUMAN]	193.134	12.06	9	1	7	7	564	60.0083	8.00146
P19827	Inter-alpha-trypsin inhibitor heavy chain H1 OS=Homo sapiens GN=ITIH1 PE=1 SV=3 - [ITIH1_HUMAN]	189.931	2.41	1	2	2	5	911	101.326	6.78564
P20742	Pregnancy zone protein OS=Homo sapiens GN=PZP PE=1 SV=4 - [PZP_HUMAN]	189.211	2.29	1	1	3	7	1482	163.76	6.37939
P07737	Profilin-1 OS=Homo sapiens GN=PFN1 PE=1 SV=2 - [PROF1_HUMAN]	189.204	42.14	1	4	4	4	140	15.0446	8.26514
Q99623	Prohibitin-2 OS=Homo sapiens GN=PHB2 PE=1 SV=2 - [PHB2_HUMAN]	186.582	17.39	1	5	5	5	299	33.2759	9.83252
P46940	Ras GTPase-activating-like protein IQGAP1 OS=Homo sapiens GN=IQGAP1 PE=1 SV=1 - [IQGA1_HUMAN]	185.333	3.68	1	3	3	3	1657	189.134	6.48096
P61224	Ras-related protein Rap-1b OS=Homo sapiens GN=RAP1B PE=1 SV=1 - [RAP1B_HUMAN]	183.54	25	2	1	4	4	184	20.8116	5.78271
P22626	Heterogeneous nuclear ribonucleoproteins A2/B1 OS=Homo sapiens GN=HNRNPA2B1 PE=1 SV=2 - [ROA2_HUMAN]	183.448	17	2	4	5	5	353	37.4067	8.95361
P12236	ADP/ATP translocase 3 OS=Homo sapiens GN=SLC25A6 PE=1 SV=4 - [ADT3_HUMAN]	180.072	16.11	3	1	5	6	298	32.8452	9.74463
Q9NQC3	Reticulon-4 OS=Homo sapiens GN=RTN4 PE=1 SV=2 - [RTN4_HUMAN]	179.54	2.27	1	2	2	3	1192	129.851	4.50049
Q06830	Peroxiredoxin-1 OS=Homo sapiens GN=PRDX1 PE=1 SV=1 - [PRDX1_HUMAN]	174.837	23.12	2	4	5	6	199	22.0963	8.1333
O00299	Chloride intracellular channel protein 1 OS=Homo sapiens GN=CLIC1 PE=1 SV=4 - [CLIC1_HUMAN]	174.65	23.24	1	4	4	4	241	26.9057	5.17334
P12956	X-ray repair cross-complementing protein 6 OS=Homo sapiens GN=XRCC6 PE=1 SV=2 - [XRCC6_HUMAN]	174.47	10.67	1	5	5	5	609	69.7991	6.63916
Q96KK5	Histone H2A type 1-H OS=Homo sapiens GN=HIST1H2AH PE=1 SV=3 - [H2A1H_HUMAN]	169.756	27.34	13	1	3	5	128	13.8978	10.8872
P0C0L4	Complement C4-A OS=Homo sapiens GN=C4A PE=1 SV=2 - [CO4A_HUMAN]	169.01	3.1	2	6	6	7	1744	192.664	7.07861
P51991	Heterogeneous nuclear ribonucleoprotein A3 OS=Homo sapiens GN=HNRNPA3 PE=1 SV=2 - [ROA3_HUMAN]	168.889	12.7	2	3	4	4	378	39.5706	9.01221
P62834	Ras-related protein Rap-1A OS=Homo sapiens GN=RAP1A PE=1 SV=1 - [RAP1A_HUMAN]	168.47	25	1	1	4	4	184	20.9737	6.66846
P04114	Apolipoprotein B-100 OS=Homo sapiens GN=APOB PE=1 SV=2 - [APOB_HUMAN]	167.746	1.34	3	6	6	6	4563	515.283	7.04932
P23396	40S ribosomal protein S3 OS=Homo sapiens GN=RPS3 PE=1 SV=2 - [RS3_HUMAN]	167.54	16.87	1	4	4	4	243	26.6714	9.65674
P61978	Heterogeneous nuclear ribonucleoprotein K OS=Homo sapiens GN=HNRNPK PE=1 SV=1 - [HNRPK_HUMAN]	166.203	9.07	1	3	3	4	463	50.9444	5.5415
P04439	HLA class I histocompatibility antigen, A-3 alpha chain OS=Homo sapiens GN=HLA-A PE=1 SV=2 - [1A03_HUMAN]	163.414	14.79	3	1	4	5	365	40.8152	5.99854
P02788	Lactotransferrin OS=Homo sapiens GN=LTF PE=1 SV=6 - [TRFL_HUMAN]	162.4	4.37	1	3	3	5	710	78.1319	8.11865
O43852	Calumenin OS=Homo sapiens GN=CALU PE=1 SV=2 - [CALU_HUMAN]	155.903	18.41	1	4	4	4	315	37.0835	4.64014
Q01813	6-phosphofructokinase type C OS=Homo sapiens GN=PFKP PE=1 SV=2 - [K6PP_HUMAN]	155.621	5.48	1	4	4	4	784	85.5415	7.54736
Q9H444	Charged multivesicular body protein 4b OS=Homo sapiens GN=CHMP4B PE=1 SV=1 - [CHM4B_HUMAN]	155.467	25.45	1	3	3	3	224	24.9346	4.81787
P07339	Cathepsin D OS=Homo sapiens GN=CTSD PE=1 SV=1 - [CATD_HUMAN]	154.89	14.32	1	5	5	5	412	44.5236	6.53662
P00558	Phosphoglycerate kinase 1 OS=Homo sapiens GN=PGK1 PE=1 SV=3 - [PGK1_HUMAN]	153.037	9.59	1	3	3	3	417	44.5861	8.104
P49755	Transmembrane emp24 domain-containing protein 10 OS=Homo sapiens GN=TMED10 PE=1 SV=2 - [TMEDA_HUMAN]	152.863	21.92	1	3	3	3	219	24.96	7.44482
O75339	Cartilage intermediate layer protein 1 OS=Homo sapiens GN=CILP PE=1 SV=4 - [CILP1_HUMAN]	151.68	4.31	1	5	5	5	1184	132.48	8.41162
P61586	Transforming protein RhoA OS=Homo sapiens GN=RHOA PE=1 SV=1 - [RHOA_HUMAN]	151.49	25.39	2	3	3	4	193	21.7541	6.1001
Q6NZI2	Polymerase I and transcript release factor OS=Homo sapiens GN=PTRF PE=1 SV=1 - [PTRF_HUMAN]	149.84	8.46	1	2	2	2	390	43.4498	5.60498
P05787	Keratin, type II cytoskeletal 8 OS=Homo sapiens GN=KRT8 PE=1 SV=7 - [K2C8_HUMAN]	149.807	6.21	9	1	3	4	483	53.6711	5.59229
Q9H4B7	Tubulin beta-1 chain OS=Homo sapiens GN=TUBB1 PE=1 SV=1 - [TBB1_HUMAN]	149.77	7.76	1	1	3	5	451	50.2946	5.17334
P60033	CD81 antigen OS=Homo sapiens GN=CD81 PE=1 SV=1 - [CD81_HUMAN]	148.311	15.25	1	2	2	2	236	25.7921	5.2876
P11047	Laminin subunit gamma-1 OS=Homo sapiens GN=LAMC1 PE=1 SV=3 - [LAMC1_HUMAN]	148.16	2.61	1	3	3	3	1609	177.489	5.12256
P23142	Fibulin-1 OS=Homo sapiens GN=FBLN1 PE=1 SV=4 - [FBLN1_HUMAN]	148.101	12.23	1	5	5	6	703	77.1624	5.22412
P13796	Plastin-2 OS=Homo sapiens GN=LCP1 PE=1 SV=6 - [PLSL_HUMAN]	146.678	8.93	3	5	5	5	627	70.2439	5.42725
P05452	Tetranectin OS=Homo sapiens GN=CLEC3B PE=1 SV=3 - [TETN_HUMAN]	145.192	25.25	1	4	4	5	202	22.5223	5.66846
P61981	14-3-3 protein gamma OS=Homo sapiens GN=YWHAG PE=1 SV=2 - [1433G_HUMAN]	145.175	14.98	3	1	3	5	247	28.2849	4.89404
O75369	Filamin-B OS=Homo sapiens GN=FLNB PE=1 SV=2 - [FLNB_HUMAN]	144.022	1.46	1	1	4	4	2602	277.99	5.73193
P08865	40S ribosomal protein SA OS=Homo sapiens GN=RPSA PE=1 SV=4 - [RSSA_HUMAN]	143.39	12.54	1	3	3	3	295	32.8334	4.86865
P04075	Fructose-bisphosphate aldolase A OS=Homo sapiens GN=ALDOA PE=1 SV=2 - [ALDOA_HUMAN]	141.457	8.24	3	3	3	3	364	39.3953	8.08936
P09486	SPARC OS=Homo sapiens GN=SPARC PE=1 SV=1 - [SPRC_HUMAN]	141.368	12.87	1	3	3	4	303	34.6097	4.84326
Q08431	Lactadherin OS=Homo sapiens OX=9606 GN=MFGE8 PE=1 SV=3 - [MFGM_HUMAN]	140.76	14.47	1	4	4	4	387	43.0775	8.14795
Q9BSJ8	Extended synaptotagmin-1 OS=Homo sapiens GN=ESYT1 PE=1 SV=1 - [ESYT1_HUMAN]	135.76	3.8	1	3	3	3	1104	122.78	5.8335
P19367	Hexokinase-1 OS=Homo sapiens GN=HK1 PE=1 SV=3 - [HXK1_HUMAN]	135.531	3.93	2	4	4	4	917	102.42	6.80029
Q9H0U4	Ras-related protein Rab-1B OS=Homo sapiens GN=RAB1B PE=1 SV=1 - [RAB1B_HUMAN]	134.595	30.35	16	3	5	5	201	22.1572	5.73193
P61769	Beta-2-microglobulin OS=Homo sapiens GN=B2M PE=1 SV=1 - [B2MG_HUMAN]	131.8	16.81	1	2	2	4	119	13.7059	6.52197
P49747	Cartilage oligomeric matrix protein OS=Homo sapiens GN=COMP PE=1 SV=2 - [COMP_HUMAN]	130.97	3.43	2	2	2	2	757	82.8076	4.60205
P07093	Glia-derived nexin OS=Homo sapiens GN=SERPINE2 PE=1 SV=1 - [GDN_HUMAN]	127.52	11.31	1	4	4	4	398	43.9742	9.29053
P39656	Dolichyl-diphosphooligosaccharide--protein glycosyltransferase 48 kDa subunit OS=Homo sapiens GN=DDOST PE=1 SV=4 - [OST48_HUMAN]	125.45	10.53	1	5	5	5	456	50.769	6.55127
P0CG48	Polyubiquitin-C OS=Homo sapiens GN=UBC PE=1 SV=3 - [UBC_HUMAN]	125.29	48.61	4	4	4	4	685	76.9915	7.66455
P05997	Collagen alpha-2(V) chain OS=Homo sapiens GN=COL5A2 PE=1 SV=3 - [CO5A2_HUMAN]	125.265	4.4	1	5	6	6	1499	144.821	6.45557
Q9Y277	Voltage-dependent anion-selective channel protein 3 OS=Homo sapiens GN=VDAC3 PE=1 SV=1 - [VDAC3_HUMAN]	124.726	8.13	1	1	2	3	283	30.6393	8.66064
Q32P51	Heterogeneous nuclear ribonucleoprotein A1-like 2 OS=Homo sapiens GN=HNRNPA1L2 PE=2 SV=2 - [RA1L2_HUMAN]	123.116	14.06	3	3	4	5	320	34.2043	8.99756
P04179	Superoxide dismutase [Mn], mitochondrial OS=Homo sapiens GN=SOD2 PE=1 SV=3 - [SODM_HUMAN]	123.114	15.77	1	3	3	3	222	24.7346	8.25049
P16403	Histone H1.2 OS=Homo sapiens GN=HIST1H1C PE=1 SV=2 - [H12_HUMAN]	122.886	15.02	5	3	3	3	213	21.3517	10.9312
P30044	Peroxiredoxin-5, mitochondrial OS=Homo sapiens GN=PRDX5 PE=1 SV=4 - [PRDX5_HUMAN]	122.14	11.68	1	2	2	2	214	22.0725	8.70459
P04899	Guanine nucleotide-binding protein G(i) subunit alpha-2 OS=Homo sapiens GN=GNAI2 PE=1 SV=3 - [GNAI2_HUMAN]	121.41	10.42	10	2	3	3	355	40.4251	5.5415
Q07020	60S ribosomal protein L18 OS=Homo sapiens GN=RPL18 PE=1 SV=2 - [RL18_HUMAN]	120.31	14.36	1	2	2	2	188	21.6211	11.7222
Q14764	Major vault protein OS=Homo sapiens GN=MVP PE=1 SV=4 - [MVP_HUMAN]	120.207	5.15	1	3	3	3	893	99.2659	5.47803
P02794	Ferritin heavy chain OS=Homo sapiens GN=FTH1 PE=1 SV=2 - [FRIH_HUMAN]	119.77	9.29	1	2	2	4	183	21.2123	5.5542
P51149	Ras-related protein Rab-7a OS=Homo sapiens GN=RAB7A PE=1 SV=1 - [RAB7A_HUMAN]	116.893	16.43	1	3	3	3	207	23.4748	6.69775
Q6NXT2	Histone H3.3C OS=Homo sapiens GN=H3F3C PE=1 SV=3 - [H3C_HUMAN]	112.088	16.3	5	3	3	4	135	15.2044	11.1069
P50991	T-complex protein 1 subunit delta OS=Homo sapiens GN=CCT4 PE=1 SV=4 - [TCPD_HUMAN]	112	5.38	1	2	2	2	539	57.8878	7.82568
P36955	Pigment epithelium-derived factor OS=Homo sapiens GN=SERPINF1 PE=1 SV=4 - [PEDF_HUMAN]	111.9	5.74	1	2	2	2	418	46.2833	6.37939
P48047	ATP synthase subunit O, mitochondrial OS=Homo sapiens GN=ATP5O PE=1 SV=1 - [ATPO_HUMAN]	110.78	7.98	1	1	1	1	213	23.2627	9.96436
P61026	Ras-related protein Rab-10 OS=Homo sapiens GN=RAB10 PE=1 SV=1 - [RAB10_HUMAN]	110.707	16.5	14	1	3	3	200	22.5266	8.38232
Q8TCT9	Minor histocompatibility antigen H13 OS=Homo sapiens GN=HM13 PE=1 SV=1 - [HM13_HUMAN]	109.14	9.55	1	3	3	3	377	41.4616	6.43018
P08572	Collagen alpha-2(IV) chain OS=Homo sapiens GN=COL4A2 PE=1 SV=4 - [CO4A2_HUMAN]	108.273	2.22	1	3	3	3	1712	167.449	8.66064
P20908	Collagen alpha-1(V) chain OS=Homo sapiens GN=COL5A1 PE=1 SV=3 - [CO5A1_HUMAN]	108.27	1.8	1	3	3	3	1838	183.447	5.05908
P05156	Complement factor I OS=Homo sapiens GN=CFI PE=1 SV=2 - [CFAI_HUMAN]	108.08	3.43	1	2	2	2	583	65.7066	7.50342
P18206	Vinculin OS=Homo sapiens GN=VCL PE=1 SV=4 - [VINC_HUMAN]	107.866	1.85	1	1	1	2	1134	123.722	5.65576
P53396	ATP-citrate synthase OS=Homo sapiens GN=ACLY PE=1 SV=3 - [ACLY_HUMAN]	107.15	2.18	1	2	2	2	1101	120.762	7.32764
Q04695	Keratin, type I cytoskeletal 17 OS=Homo sapiens GN=KRT17 PE=1 SV=2 - [K1C17_HUMAN]	104.93	7.41	14	1	4	4	432	48.076	5.021
P62491	Ras-related protein Rab-11A OS=Homo sapiens GN=RAB11A PE=1 SV=3 - [RB11A_HUMAN]	102.048	13.89	2	3	3	3	216	24.3784	6.56592
P52272	Heterogeneous nuclear ribonucleoprotein M OS=Homo sapiens GN=HNRNPM PE=1 SV=3 - [HNRPM_HUMAN]	101.76	3.56	1	2	2	2	730	77.4643	8.70459
P27701	CD82 antigen OS=Homo sapiens GN=CD82 PE=1 SV=1 - [CD82_HUMAN]	100.3	10.49	1	2	2	2	267	29.6058	5.23682
P50454	Serpin H1 OS=Homo sapiens GN=SERPINH1 PE=1 SV=2 - [SERPH_HUMAN]	99.85	6.22	1	2	2	2	418	46.4112	8.68994
P00387	NADH-cytochrome b5 reductase 3 OS=Homo sapiens GN=CYB5R3 PE=1 SV=3 - [NB5R3_HUMAN]	98.4928	7.64	1	2	2	3	301	34.2127	7.59131
Q9Y4L1	Hypoxia up-regulated protein 1 OS=Homo sapiens GN=HYOU1 PE=1 SV=1 - [HYOU1_HUMAN]	97.62	2.8	1	2	2	2	999	111.266	5.22412
O15427	Monocarboxylate transporter 4 OS=Homo sapiens GN=SLC16A3 PE=1 SV=1 - [MOT4_HUMAN]	97.1	2.8	1	1	1	2	465	49.4369	7.95752
P61106	Ras-related protein Rab-14 OS=Homo sapiens GN=RAB14 PE=1 SV=4 - [RAB14_HUMAN]	96.69	11.63	12	1	2	2	215	23.8819	6.21436
P04844	Dolichyl-diphosphooligosaccharide--protein glycosyltransferase subunit 2 OS=Homo sapiens GN=RPN2 PE=1 SV=3 - [RPN2_HUMAN]	95.73	6.02	1	2	2	2	631	69.241	5.69385
Q969H8	UPF0556 protein C19orf10 OS=Homo sapiens GN=C19orf10 PE=1 SV=1 - [CS010_HUMAN]	95.0111	6.36	1	1	1	2	173	18.7833	6.68311
P00747	Plasminogen OS=Homo sapiens GN=PLG PE=1 SV=2 - [PLMN_HUMAN]	93.96	2.72	3	2	2	2	810	90.5102	7.23975
P50914	60S ribosomal protein L14 OS=Homo sapiens GN=RPL14 PE=1 SV=4 - [RL14_HUMAN]	93.9	5.58	1	1	1	1	215	23.417	10.9312
P0C0S5	Histone H2A.Z OS=Homo sapiens GN=H2AFZ PE=1 SV=2 - [H2AZ_HUMAN]	93.3231	20.31	5	1	3	3	128	13.5446	10.5796
P13639	Elongation factor 2 OS=Homo sapiens GN=EEF2 PE=1 SV=4 - [EF2_HUMAN]	93.16	3.85	1	3	3	3	858	95.277	6.82959
Q99832	T-complex protein 1 subunit eta OS=Homo sapiens GN=CCT7 PE=1 SV=2 - [TCPH_HUMAN]	92.06	4.05	1	1	1	1	543	59.3289	7.6499
Q08629	Testican-1 OS=Homo sapiens GN=SPOCK1 PE=1 SV=1 - [TICN1_HUMAN]	91.83	9.11	2	3	3	3	439	49.0925	6.1001
P00367	Glutamate dehydrogenase 1, mitochondrial OS=Homo sapiens GN=GLUD1 PE=1 SV=2 - [DHE3_HUMAN]	90.61	3.58	2	2	2	2	558	61.3592	7.79639
P04632	Calpain small subunit 1 OS=Homo sapiens GN=CAPNS1 PE=1 SV=1 - [CPNS1_HUMAN]	90.4167	10.82	2	3	3	3	268	28.2977	5.19873
A0AVT1	Ubiquitin-like modifier-activating enzyme 6 OS=Homo sapiens GN=UBA6 PE=1 SV=1 - [UBA6_HUMAN]	90.24	2.57	1	2	2	2	1052	117.895	6.13818
P14543	Nidogen-1 OS=Homo sapiens GN=NID1 PE=1 SV=3 - [NID1_HUMAN]	89.98	0.88	1	1	1	1	1247	136.291	5.2876
P40429	60S ribosomal protein L13a OS=Homo sapiens GN=RPL13A PE=1 SV=2 - [RL13A_HUMAN]	89.95	5.42	1	1	1	1	203	23.5624	10.9312
P01008	Antithrombin-III OS=Homo sapiens GN=SERPINC1 PE=1 SV=1 - [ANT3_HUMAN]	89.3381	11.64	1	5	5	5	464	52.5689	6.7124
P02042	Hemoglobin subunit delta OS=Homo sapiens GN=HBD PE=1 SV=2 - [HBD_HUMAN]	88.5846	12.93	2	1	2	3	147	16.0453	8.04541
Q16658	Fascin OS=Homo sapiens GN=FSCN1 PE=1 SV=3 - [FSCN1_HUMAN]	88.2	3.65	1	1	1	1	493	54.4961	7.23975
P02100	Hemoglobin subunit epsilon OS=Homo sapiens GN=HBE1 PE=1 SV=2 - [HBE_HUMAN]	87.58	12.93	3	1	2	3	147	16.1925	8.63135
P62158	Calmodulin OS=Homo sapiens GN=CALM1 PE=1 SV=2 - [CALM_HUMAN]	87.34	14.09	2	2	2	2	149	16.8268	4.22119
Q9NZM1	Myoferlin OS=Homo sapiens GN=MYOF PE=1 SV=1 - [MYOF_HUMAN]	87.2054	1.07	1	2	2	2	2061	234.561	6.17627
P50990	T-complex protein 1 subunit theta OS=Homo sapiens GN=CCT8 PE=1 SV=4 - [TCPQ_HUMAN]	86.7292	4.38	1	2	2	2	548	59.5825	5.60498
P67936	Tropomyosin alpha-4 chain OS=Homo sapiens GN=TPM4 PE=1 SV=3 - [TPM4_HUMAN]	86.3	8.06	2	2	2	2	248	28.5045	4.69092
Q9BXJ1	Complement C1q tumor necrosis factor-related protein 1 OS=Homo sapiens GN=C1QTNF1 PE=1 SV=1 - [C1QT1_HUMAN]	86.081	12.1	1	2	2	2	281	31.7226	6.90283
P49368	T-complex protein 1 subunit gamma OS=Homo sapiens GN=CCT3 PE=1 SV=4 - [TCPG_HUMAN]	85.3614	6.06	1	3	3	3	545	60.4953	6.49365
P61019	Ras-related protein Rab-2A OS=Homo sapiens GN=RAB2A PE=1 SV=1 - [RAB2A_HUMAN]	84.87	6.6	1	1	1	1	212	23.5308	6.53662
P02649	Apolipoprotein E OS=Homo sapiens GN=APOE PE=1 SV=1 - [APOE_HUMAN]	84.0652	9.15	1	3	3	3	317	36.1318	5.73193
P23246	Splicing factor, proline- and glutamine-rich OS=Homo sapiens GN=SFPQ PE=1 SV=2 - [SFPQ_HUMAN]	83.58	3.39	2	2	2	2	707	76.1016	9.43701
P15259	Phosphoglycerate mutase 2 OS=Homo sapiens GN=PGAM2 PE=1 SV=3 - [PGAM2_HUMAN]	83.42	9.49	3	2	2	2	253	28.7478	8.88037
P63092	Guanine nucleotide-binding protein G(s) subunit alpha isoforms short OS=Homo sapiens GN=GNAS PE=1 SV=1 - [GNAS2_HUMAN]	82.44	5.33	8	1	2	2	394	45.6359	5.8208
Q14624	Inter-alpha-trypsin inhibitor heavy chain H4 OS=Homo sapiens GN=ITIH4 PE=1 SV=4 - [ITIH4_HUMAN]	81.9766	3.12	1	3	3	5	930	103.293	6.97607
P02462	Collagen alpha-1(IV) chain OS=Homo sapiens OX=9606 GN=COL4A1 PE=1 SV=4 - [CO4A1_HUMAN]	81.5333	1.44	2	2	2	3	1669	160.51	8.27979
P55290	Cadherin-13 OS=Homo sapiens GN=CDH13 PE=1 SV=1 - [CAD13_HUMAN]	81.2267	7.99	1	4	4	4	713	78.2379	4.98291
P62424	60S ribosomal protein L7a OS=Homo sapiens GN=RPL7A PE=1 SV=2 - [RL7A_HUMAN]	80.89	4.89	1	1	1	1	266	29.977	10.6089
P10599	Thioredoxin OS=Homo sapiens GN=TXN PE=1 SV=3 - [THIO_HUMAN]	80.86	12.38	1	1	1	1	105	11.7297	4.91943
P61006	Ras-related protein Rab-8A OS=Homo sapiens GN=RAB8A PE=1 SV=1 - [RAB8A_HUMAN]	80.8306	18.36	20	2	4	4	207	23.6532	9.0708
Q15363	Transmembrane emp24 domain-containing protein 2 OS=Homo sapiens GN=TMED2 PE=1 SV=1 - [TMED2_HUMAN]	80.3651	12.44	1	2	2	2	201	22.7464	5.17334
Q07092	Collagen alpha-1(XVI) chain OS=Homo sapiens GN=COL16A1 PE=1 SV=2 - [COGA1_HUMAN]	79.79	1.12	1	1	1	1	1604	157.653	7.84033
P21926	CD9 antigen OS=Homo sapiens GN=CD9 PE=1 SV=4 - [CD9_HUMAN]	79.6229	7.46	1	2	2	2	228	25.399	7.15186
Q15436	Protein transport protein Sec23A OS=Homo sapiens GN=SEC23A PE=1 SV=2 - [SC23A_HUMAN]	79.55	1.83	2	1	1	1	765	86.1053	7.07861
P02461	Collagen alpha-1(III) chain OS=Homo sapiens GN=COL3A1 PE=1 SV=4 - [CO3A1_HUMAN]	79.0071	1.23	1	1	2	2	1466	138.479	6.60986
P02748	Complement component C9 OS=Homo sapiens GN=C9 PE=1 SV=2 - [CO9_HUMAN]	78.13	3.76	1	2	2	2	559	63.1327	5.59229
P52907	F-actin-capping protein subunit alpha-1 OS=Homo sapiens GN=CAPZA1 PE=1 SV=3 - [CAZA1_HUMAN]	78.0023	8.74	2	2	2	2	286	32.9023	5.69385
P14314	Glucosidase 2 subunit beta OS=Homo sapiens GN=PRKCSH PE=1 SV=2 - [GLU2B_HUMAN]	77.3729	3.41	1	2	2	2	528	59.3878	4.41162
P23526	Adenosylhomocysteinase OS=Homo sapiens GN=AHCY PE=1 SV=4 - [SAHH_HUMAN]	77.36	4.86	1	2	2	2	432	47.6852	6.34131
P55209	Nucleosome assembly protein 1-like 1 OS=Homo sapiens GN=NAP1L1 PE=1 SV=1 - [NP1L1_HUMAN]	76.92	4.35	1	1	1	1	391	45.3459	4.4624
P62701	40S ribosomal protein S4, X isoform OS=Homo sapiens GN=RPS4X PE=1 SV=2 - [RS4X_HUMAN]	76.8167	13.31	3	3	3	3	263	29.5791	10.1548
P08582	Melanotransferrin OS=Homo sapiens GN=MFI2 PE=1 SV=2 - [TRFM_HUMAN]	76.7367	4.2	1	3	3	3	738	80.1633	5.93506
Q03135	Caveolin-1 OS=Homo sapiens GN=CAV1 PE=1 SV=4 - [CAV1_HUMAN]	76.52	17.42	2	3	3	4	178	20.4585	6.02393
P62913	60S ribosomal protein L11 OS=Homo sapiens GN=RPL11 PE=1 SV=2 - [RL11_HUMAN]	76.39	7.87	1	1	1	1	178	20.2396	9.59814
O15144	Actin-related protein 2/3 complex subunit 2 OS=Homo sapiens GN=ARPC2 PE=1 SV=1 - [ARPC2_HUMAN]	76.3791	7.33	1	2	2	2	300	34.3115	7.35693
P60174	Triosephosphate isomerase OS=Homo sapiens GN=TPI1 PE=1 SV=3 - [TPIS_HUMAN]	75.66	6.99	1	1	1	1	286	30.7717	5.92236
Q6NUK1	Calcium-binding mitochondrial carrier protein SCaMC-1 OS=Homo sapiens GN=SLC25A24 PE=1 SV=2 - [SCMC1_HUMAN]	75.08	3.35	1	1	1	1	477	53.3203	6.32861
P02647	Apolipoprotein A-I OS=Homo sapiens GN=APOA1 PE=1 SV=1 - [APOA1_HUMAN]	74.65	5.99	1	1	1	1	267	30.7589	5.75732
P48307	Tissue factor pathway inhibitor 2 OS=Homo sapiens GN=TFPI2 PE=1 SV=1 - [TFPI2_HUMAN]	74.64	6.38	1	1	1	1	235	26.916	8.52881
P43307	Translocon-associated protein subunit alpha OS=Homo sapiens GN=SSR1 PE=1 SV=3 - [SSRA_HUMAN]	74.61	5.24	1	1	1	1	286	32.2153	4.48779
Q76M96	Coiled-coil domain-containing protein 80 OS=Homo sapiens GN=CCDC80 PE=1 SV=1 - [CCD80_HUMAN]	74.19	1.26	1	1	1	1	950	108.106	9.71533
O00160	Unconventional myosin-If OS=Homo sapiens GN=MYO1F PE=1 SV=3 - [MYO1F_HUMAN]	73.99	1.55	2	1	1	1	1098	124.766	9.11475
P62873	Guanine nucleotide-binding protein G(I)/G(S)/G(T) subunit beta-1 OS=Homo sapiens GN=GNB1 PE=1 SV=3 - [GBB1_HUMAN]	72.2191	6.47	4	2	2	2	340	37.353	5.99854
P02765	Alpha-2-HS-glycoprotein OS=Homo sapiens OX=9606 GN=AHSG PE=1 SV=2 - [FETUA_HUMAN]	71.35	5.18	1	2	2	2	367	39.3157	5.71924
P04004	Vitronectin OS=Homo sapiens GN=VTN PE=1 SV=1 - [VTNC_HUMAN]	70.95	4.18	2	2	2	2	478	54.2712	5.79541
P05543	Thyroxine-binding globulin OS=Homo sapiens GN=SERPINA7 PE=1 SV=2 - [THBG_HUMAN]	70.7567	7.23	1	3	3	3	415	46.2946	6.30322
O95445	Apolipoprotein M OS=Homo sapiens GN=APOM PE=1 SV=2 - [APOM_HUMAN]	70.0561	10.64	1	3	3	3	188	21.2394	6.01123
Q99536	Synaptic vesicle membrane protein VAT-1 homolog OS=Homo sapiens GN=VAT1 PE=1 SV=2 - [VAT1_HUMAN]	69.89	4.07	1	1	1	1	393	41.8934	6.29053
Q15293	Reticulocalbin-1 OS=Homo sapiens GN=RCN1 PE=1 SV=1 - [RCN1_HUMAN]	68.83	3.93	1	1	1	1	331	38.8662	4.99561
P02458	Collagen alpha-1(II) chain OS=Homo sapiens GN=COL2A1 PE=1 SV=3 - [CO2A1_HUMAN]	68.45	1.21	1	1	1	1	1487	141.699	6.91748
P60953	Cell division control protein 42 homolog OS=Homo sapiens GN=CDC42 PE=1 SV=2 - [CDC42_HUMAN]	68.12	8.9	1	1	1	1	191	21.245	6.55127
P05388	60S acidic ribosomal protein P0 OS=Homo sapiens GN=RPLP0 PE=1 SV=1 - [RLA0_HUMAN]	67.94	6.31	2	2	2	2	317	34.2518	5.97314
P05023	Sodium/potassium-transporting ATPase subunit alpha-1 OS=Homo sapiens GN=ATP1A1 PE=1 SV=1 - [AT1A1_HUMAN]	67.6223	2.05	6	2	2	2	1023	112.824	5.49072
P62249	40S ribosomal protein S16 OS=Homo sapiens GN=RPS16 PE=1 SV=2 - [RS16_HUMAN]	67.0696	12.33	1	2	2	2	146	16.435	10.2134
P46781	40S ribosomal protein S9 OS=Homo sapiens GN=RPS9 PE=1 SV=3 - [RS9_HUMAN]	66.4259	11.34	1	3	3	3	194	22.5776	10.6528
Q15365	Poly(rC)-binding protein 1 OS=Homo sapiens GN=PCBP1 PE=1 SV=2 - [PCBP1_HUMAN]	66.01	6.74	3	2	2	2	356	37.4739	7.09326
P43304	Glycerol-3-phosphate dehydrogenase, mitochondrial OS=Homo sapiens GN=GPD2 PE=1 SV=3 - [GPDM_HUMAN]	65.79	3.03	1	1	1	1	727	80.8016	7.69385
Q9UHB6	LIM domain and actin-binding protein 1 OS=Homo sapiens GN=LIMA1 PE=1 SV=1 - [LIMA1_HUMAN]	65.63	1.71	1	1	1	2	759	85.1734	6.84424
Q8NI35	InaD-like protein OS=Homo sapiens GN=INADL PE=1 SV=3 - [INADL_HUMAN]	65.556	0.33	1	1	1	2	1801	196.247	4.94482
P62937	Peptidyl-prolyl cis-trans isomerase A OS=Homo sapiens GN=PPIA PE=1 SV=2 - [PPIA_HUMAN]	65.49	18.18	7	3	3	3	165	18.0009	7.81104
P02771	Alpha-fetoprotein OS=Homo sapiens GN=AFP PE=1 SV=1 - [FETA_HUMAN]	65.2337	2.96	1	2	2	2	609	68.633	5.68115
P17987	T-complex protein 1 subunit alpha OS=Homo sapiens GN=TCP1 PE=1 SV=1 - [TCPA_HUMAN]	65.06	1.98	1	1	1	1	556	60.3056	6.11279
P09543	2',3'-cyclic-nucleotide 3'-phosphodiesterase OS=Homo sapiens GN=CNP PE=1 SV=2 - [CN37_HUMAN]	65.01	2.61	1	1	1	2	421	47.5487	9.0708
Q9NRP0	Oligosaccharyltransferase complex subunit OSTC OS=Homo sapiens GN=OSTC PE=1 SV=1 - [OSTC_HUMAN]	64.99	8.05	1	1	1	1	149	16.8178	9.12939
P00403	Cytochrome c oxidase subunit 2 OS=Homo sapiens GN=MT-CO2 PE=1 SV=1 - [COX2_HUMAN]	64.28	4.41	1	1	1	1	227	25.5482	4.81787
P07225	Vitamin K-dependent protein S OS=Homo sapiens GN=PROS1 PE=1 SV=1 - [PROS_HUMAN]	64.22	1.18	1	1	1	1	676	75.0739	5.66846
P02787	Serotransferrin OS=Homo sapiens GN=TF PE=1 SV=3 - [TRFE_HUMAN]	63.9532	2.72	3	2	2	2	698	77.0136	7.12256
P48643	T-complex protein 1 subunit epsilon OS=Homo sapiens GN=CCT5 PE=1 SV=1 - [TCPE_HUMAN]	63.7142	2.77	1	2	2	2	541	59.6328	5.65576
P07942	Laminin subunit beta-1 OS=Homo sapiens GN=LAMB1 PE=1 SV=2 - [LAMB1_HUMAN]	63.12	0.62	1	1	1	1	1786	197.909	4.94482
Q9HDC9	Adipocyte plasma membrane-associated protein OS=Homo sapiens GN=APMAP PE=1 SV=2 - [APMAP_HUMAN]	62.55	8.65	1	2	2	2	416	46.4509	6.16357
P26641	Elongation factor 1-gamma OS=Homo sapiens GN=EEF1G PE=1 SV=3 - [EF1G_HUMAN]	62.01	2.97	1	1	1	1	437	50.0871	6.66846
P01042	Kininogen-1 OS=Homo sapiens GN=KNG1 PE=1 SV=2 - [KNG1_HUMAN]	61.1981	1.4	1	1	1	2	644	71.9122	6.81494
P16035	Metalloproteinase inhibitor 2 OS=Homo sapiens GN=TIMP2 PE=1 SV=2 - [TIMP2_HUMAN]	61.07	10.45	1	1	1	1	220	24.3831	7.48877
P43652	Afamin OS=Homo sapiens GN=AFM PE=1 SV=1 - [AFAM_HUMAN]	60.8189	2.17	1	2	2	2	599	69.024	5.89697
Q9Y625	Glypican-6 OS=Homo sapiens GN=GPC6 PE=2 SV=1 - [GPC6_HUMAN]	60.57	3.06	2	1	1	1	555	62.6949	5.41455
O75083	WD repeat-containing protein 1 OS=Homo sapiens GN=WDR1 PE=1 SV=4 - [WDR1_HUMAN]	60.5067	2.97	1	2	2	2	606	66.1519	6.65381
P52597	Heterogeneous nuclear ribonucleoprotein F OS=Homo sapiens GN=HNRNPF PE=1 SV=3 - [HNRPF_HUMAN]	60.38	5.3	3	2	2	2	415	45.6429	5.57959
Q99829	Copine-1 OS=Homo sapiens GN=CPNE1 PE=1 SV=1 - [CPNE1_HUMAN]	58.96	3.35	1	2	2	2	537	59.0215	5.8335
Q9Y4G6	Talin-2 OS=Homo sapiens GN=TLN2 PE=1 SV=4 - [TLN2_HUMAN]	58.7633	1.34	1	1	3	3	2542	271.443	5.56689
P12110	Collagen alpha-2(VI) chain OS=Homo sapiens GN=COL6A2 PE=1 SV=4 - [CO6A2_HUMAN]	58.53	0.98	1	1	1	1	1019	108.512	6.21436
P34096	Ribonuclease 4 OS=Homo sapiens GN=RNASE4 PE=1 SV=3 - [RNAS4_HUMAN]	58.1	7.48	1	1	1	1	147	16.8294	9.02686
P51571	Translocon-associated protein subunit delta OS=Homo sapiens GN=SSR4 PE=1 SV=1 - [SSRD_HUMAN]	57.69	10.98	1	1	1	1	173	18.9866	6.15088
P02749	Beta-2-glycoprotein 1 OS=Homo sapiens GN=APOH PE=1 SV=3 - [APOH_HUMAN]	57.2	4.35	1	2	2	3	345	38.2727	7.97217
Q09666	Neuroblast differentiation-associated protein AHNAK OS=Homo sapiens GN=AHNAK PE=1 SV=2 - [AHNK_HUMAN]	56.99	1.22	1	1	1	1	5890	628.699	6.15088
Q00325	Phosphate carrier protein, mitochondrial OS=Homo sapiens GN=SLC25A3 PE=1 SV=2 - [MPCP_HUMAN]	55.73	6.35	1	2	2	2	362	40.0687	9.37842
Q9P0L0	Vesicle-associated membrane protein-associated protein A OS=Homo sapiens GN=VAPA PE=1 SV=3 - [VAPA_HUMAN]	55.69	6.43	1	1	1	1	249	27.8752	8.6167
P32119	Peroxiredoxin-2 OS=Homo sapiens GN=PRDX2 PE=1 SV=5 - [PRDX2_HUMAN]	55.41	14.14	1	1	2	2	198	21.8782	5.97314
P32455	Interferon-induced guanylate-binding protein 1 OS=Homo sapiens GN=GBP1 PE=1 SV=2 - [GBP1_HUMAN]	55.4	1.35	1	1	1	1	592	67.8877	6.31592
P61313	60S ribosomal protein L15 OS=Homo sapiens GN=RPL15 PE=1 SV=2 - [RL15_HUMAN]	54.94	7.84	1	1	1	2	204	24.1311	11.6196
Q9BZG1	Ras-related protein Rab-34 OS=Homo sapiens GN=RAB34 PE=1 SV=1 - [RAB34_HUMAN]	54.65	5.79	1	1	1	1	259	29.0259	7.88428
Q6DD88	Atlastin-3 OS=Homo sapiens GN=ATL3 PE=1 SV=1 - [ATLA3_HUMAN]	53.89	4.62	1	1	1	1	541	60.5034	5.65576
P01031	Complement C5 OS=Homo sapiens GN=C5 PE=1 SV=4 - [CO5_HUMAN]	53.54	0.6	1	1	1	1	1676	188.186	6.52197
Q03692	Collagen alpha-1(X) chain OS=Homo sapiens GN=COL10A1 PE=1 SV=2 - [COAA1_HUMAN]	53.14	1.91	1	1	1	1	680	66.1168	9.67139
O00754	Lysosomal alpha-mannosidase OS=Homo sapiens GN=MAN2B1 PE=1 SV=3 - [MA2B1_HUMAN]	53.06	1.48	1	1	1	1	1011	113.672	7.28369
P19338	Nucleolin OS=Homo sapiens GN=NCL PE=1 SV=3 - [NUCL_HUMAN]	52.64	2.96	1	1	1	1	710	76.5684	4.70361
P02675	Fibrinogen beta chain OS=Homo sapiens GN=FGB PE=1 SV=2 - [FIBB_HUMAN]	52.4196	3.46	1	2	2	2	491	55.8923	8.26514
P35232	Prohibitin OS=Homo sapiens GN=PHB PE=1 SV=1 - [PHB_HUMAN]	52.32	6.99	1	2	2	2	272	29.7859	5.75732
Q9BVK6	Transmembrane emp24 domain-containing protein 9 OS=Homo sapiens GN=TMED9 PE=1 SV=2 - [TMED9_HUMAN]	51.99	4.68	1	1	1	1	235	27.2602	8.01611
P20674	Cytochrome c oxidase subunit 5A, mitochondrial OS=Homo sapiens GN=COX5A PE=1 SV=2 - [COX5A_HUMAN]	51.76	6	1	1	1	1	150	16.7517	6.78564
Q13423	NAD(P) transhydrogenase, mitochondrial OS=Homo sapiens GN=NNT PE=1 SV=3 - [NNTM_HUMAN]	51.63	1.1	1	1	1	1	1086	113.823	8.08936
Q14161	ARF GTPase-activating protein GIT2 OS=Homo sapiens GN=GIT2 PE=1 SV=2 - [GIT2_HUMAN]	51.57	1.98	2	1	1	2	759	84.4902	7.2251
P60763	Ras-related C3 botulinum toxin substrate 3 OS=Homo sapiens GN=RAC3 PE=1 SV=1 - [RAC3_HUMAN]	51.38	8.33	3	2	2	2	192	21.3651	8.14795
P27105	Erythrocyte band 7 integral membrane protein OS=Homo sapiens GN=STOM PE=1 SV=3 - [STOM_HUMAN]	51.3308	5.21	2	2	2	2	288	31.7107	7.88428
P05386	60S acidic ribosomal protein P1 OS=Homo sapiens GN=RPLP1 PE=1 SV=1 - [RLA1_HUMAN]	51.09	14.04	1	1	1	1	114	11.5067	4.32275
P55145	Mesencephalic astrocyte-derived neurotrophic factor OS=Homo sapiens GN=MANF PE=1 SV=3 - [MANF_HUMAN]	50.8	5.49	1	1	1	1	182	20.6868	8.68994
P13501	C-C motif chemokine 5 OS=Homo sapiens GN=CCL5 PE=1 SV=3 - [CCL5_HUMAN]	50.35	12.09	1	1	1	1	91	9.98306	9.0708
P36873	Serine/threonine-protein phosphatase PP1-gamma catalytic subunit OS=Homo sapiens GN=PPP1CC PE=1 SV=1 - [PP1G_HUMAN]	49.9	5.26	3	1	1	1	323	36.9597	6.53662
P62269	40S ribosomal protein S18 OS=Homo sapiens GN=RPS18 PE=1 SV=3 - [RS18_HUMAN]	49.68	5.92	1	1	1	1	152	17.7079	10.9897
P08123	Collagen alpha-2(I) chain OS=Homo sapiens GN=COL1A2 PE=1 SV=7 - [CO1A2_HUMAN]	49.68	0.88	1	1	1	1	1366	129.235	8.95361
P46776	60S ribosomal protein L27a OS=Homo sapiens GN=RPL27A PE=1 SV=2 - [RL27A_HUMAN]	49.59	7.43	1	1	1	1	148	16.551	11.0044
[truncated: 104 more rows]

## Sheet: T-24 Biol rep 1 Tech rep 1
Proteins identified in T-24 ectosomes (Biological replicate 1 / Technical replicate 1)
[truncated: 1,724 more rows]

[truncated: 5 more sheets: T-24 Biol rep 1 Tech rep 2, T-24 Biol rep 1 Tech rep 3, T-24 Biol rep 2 Tech rep 1, T-24 Biol rep 2 Tech rep 2, T-24 Biol rep 2 Tech rep 3]
