# Supplementary material for: Proteomic Profiling of Ectosomes Derived from Paired Urothelial Bladder Cancer and Normal Cells Reveals the Presence of Biologically-Relevant Molecules
Source: Int J Mol Sci. 2021 Jun 24;22(13):6816. doi: 10.3390/ijms22136816 (PMC8268130; doi:10.3390/ijms22136816)
Supplement: Supplementary file 1 [file ijms-22-06816-s001.zip › Supplementary Data S2.xlsx]

## Sheet: GO Dataset - HCV-29
Name of datase: HCV-29
No. of identified items: 259 of 259
No. of unidentified items: 0
ID type: ProteinAccesion
Number of mapped protein: 259
Is dataset quantitative :NO
Mapped items:
UniProt accession			UniProt ID	UniProt accession	Protein name	Gene	Alt Accessions
Q9BSJ8			ESYT1_HUMAN	Q9BSJ8	Extended synaptotagmin-1 {ECO:0000305}	Name=ESYT1 {ECO:0000312|HGNC:HGNC:29534}; Synonyms=FAM62A, KIAA0747, MBC2;	Q9BSJ8; A0FGR7; A8K2S2; O94848; Q6PJN4; Q9H6J1; Q9H6W2; Q9Y416;
P05161			ISG15_HUMAN	P05161	Ubiquitin-like protein ISG15	Name=ISG15; Synonyms=G1P2, UCRP;	P05161; Q5SVA4; Q7Z2G2; Q96GF0;
P02675			FIBB_HUMAN	P02675	Fibrinogen beta chain	Name=FGB;	P02675; A0JLR9; B2R7G3; Q32Q65; Q3KPF2;
P30101			PDIA3_HUMAN	P30101	Protein disulfide-isomerase A3	Name=PDIA3; Synonyms=ERP57, ERP60, GRP58;	P30101; Q13453; Q14255; Q8IYF8; Q9UMU7;
P13639			EF2_HUMAN	P13639	Elongation factor 2	Name=EEF2; Synonyms=EF2;	P13639; B2RMP5; D6W618; Q58J86;
Q9Y625			GPC6_HUMAN	Q9Y625	Glypican-6	Name=GPC6; ORFNames=UNQ369/PRO705;	Q9Y625; A8K279; Q96SG5; Q96SG8; Q9H1P4;
P19823			ITIH2_HUMAN	P19823	Inter-alpha-trypsin inhibitor heavy chain H2	Name=ITIH2; Synonyms=IGHEP2;	P19823; Q14659; Q15484; Q5T986;
P05388			RLA0_HUMAN	P05388	60S acidic ribosomal protein P0	Name=RPLP0;	P05388; Q3B7A4; Q9BVK4;
P21980			TGM2_HUMAN	P21980	Protein-glutamine gamma-glutamyltransferase 2	Name=TGM2;	P21980; E1P5V9; Q16436; Q6B838; Q9BTN7; Q9H035; Q9UH35;
P08473			NEP_HUMAN	P08473	Neprilysin	Name=MME; Synonyms=EPN;	P08473; A8K6U6; D3DNJ9; Q3MIX4;
P14618			KPYM_HUMAN	P14618	Pyruvate kinase PKM	Name=PKM; Synonyms=OIP3, PK2, PK3, PKM2;	P14618; A6NFK3; B2R5N8; B3KRY0; B4DFX8; B4DUU6; P14786; Q53GK4; Q96E76; Q9BWB5; Q9UCV6; Q9UPF2;
Q00325			MPCP_HUMAN	Q00325	Phosphate carrier protein, mitochondrial	Name=SLC25A3; Synonyms=PHC; ORFNames=OK/SW-cl.48;	Q00325; B3KS34; Q7Z7N7; Q96A03;
P10599			THIO_HUMAN	P10599	Thioredoxin	Name=TXN; Synonyms=TRDX, TRX, TRX1;	P10599; B1ALW1; O60744; Q53X69; Q96KI3; Q9UDG5;
P50990			TCPQ_HUMAN	P50990	T-complex protein 1 subunit theta	Name=CCT8; Synonyms=C21orf112, CCTQ, KIAA0002;	P50990; A6NN54; B4DEM7; B4DQH4; Q4VBP8;
Q9BZR8			B2L14_HUMAN	Q9BZR8	Apoptosis facilitator Bcl-2-like protein 14	Name=BCL2L14; Synonyms=BCLG;	Q9BZR8; A8KAD0; Q96QR5; Q9BZR7;
P01008			ANT3_HUMAN	P01008	Antithrombin-III	Name=SERPINC1; Synonyms=AT3; ORFNames=PRO0309;	P01008; B2R6P0; P78439; P78447; Q13815; Q5TC78; Q7KZ43; Q7KZ97; Q9UC78;
P12236			ADT3_HUMAN	P12236	ADP/ATP translocase 3	Name=SLC25A6; Synonyms=ANT3; ORFNames=CDABP0051;	P12236; Q96C49;
P02751			FINC_HUMAN	P02751	Fibronectin	Name=FN1; Synonyms=FN;	P02751; B7ZLF0; E9PE77; E9PG29; O95609; O95610; Q14312; Q14325; Q14326; Q17RV7; Q53S27; Q564H7; Q585T2; Q59EH1; Q60FE4; Q68DP8; Q68DP9; Q68DT4; Q6LDP6; Q6MZS0; Q6MZU5; Q6N025; Q6N0A6; Q7Z391; Q86T27; Q8IVI8; Q96KP7; Q96KP8; Q96KP9; Q9H1B8; Q9HAP3; Q9UMK2;
P02647			APOA1_HUMAN	P02647	Apolipoprotein A-I	Name=APOA1;	P02647; A8K866; Q6LDN9; Q6Q785; Q9UCS8; Q9UCT8;
P59998			ARPC4_HUMAN	P59998	Actin-related protein 2/3 complex subunit 4	Name=ARPC4; Synonyms=ARC20;	P59998; C9JWM7; E7ETI0; F6TTL5; O15509; Q6P0W5; Q96QJ3;
Q9UBI6			GBG12_HUMAN	Q9UBI6	Guanine nucleotide-binding protein G(I)/G(S)/G(O) subunit gamma-12	Name=GNG12;	Q9UBI6; Q69YP5; Q9BRV5;
P11142			HSP7C_HUMAN	P11142	Heat shock cognate 71 kDa protein	Name=HSPA8; Synonyms=HSC70, HSP73, HSPA10;	P11142; Q9H3R6;
P39656			OST48_HUMAN	P39656	Dolichyl-diphosphooligosaccharide--protein glycosyltransferase 48 kDa subunit	Name=DDOST; Synonyms=KIAA0115, OST48; ORFNames=OK/SW-cl.45;	P39656; B2RDQ4; B4DJE3; B4DLI2; O43244; Q5VWA5; Q8NI93; Q9BUI2;
P22626			ROA2_HUMAN	P22626	Heterogeneous nuclear ribonucleoproteins A2/B1	Name=HNRNPA2B1; Synonyms=HNRPA2B1;	P22626; A0A024RA27; A0A024RA61; A8K064; P22627; Q9UC98; Q9UDJ2;
Q15365			PCBP1_HUMAN	Q15365	Poly(rC)-binding protein 1	Name=PCBP1;	Q15365; Q13157; Q14975;
P19367			HXK1_HUMAN	P19367	Hexokinase-1 {ECO:0000305}	Name=HK1 {ECO:0000312|HGNC:HGNC:4922};	P19367; E9PCK0; O43443; O43444; O75574; Q5VTC3; Q96HC8; Q9NNZ4; Q9NNZ5;
P02771			FETA_HUMAN	P02771	Alpha-fetoprotein	Name=AFP; Synonyms=HPAFP;	P02771; B2RBU3;
P04179			SODM_HUMAN	P04179	Superoxide dismutase [Mn], mitochondrial	Name=SOD2;	P04179; B2R7R1; B3KUK2; B4DL20; B4E3K9; E1P5A9; P78434; Q16792; Q5TCM1; Q96EE6; Q9P2Z3;
P01023			A2MG_HUMAN	P01023	Alpha-2-macroglobulin	Name=A2M; Synonyms=CPAMD5; ORFNames=FWP007;	P01023; Q13677; Q59F47; Q5QTS0; Q68DN2; Q6PIY3; Q6PN97;
P00403			COX2_HUMAN	P00403	Cytochrome c oxidase subunit 2	Name=MT-CO2;Synonyms=COII, COX2 {ECO:0000303|PubMed:29154948}, COXII, MTCO2;	P00403; Q37526;
O95084			PRS23_HUMAN	O95084	Serine protease 23	Name=PRSS23; Synonyms=ZSIG13; ORFNames=UNQ270/PRO307;	O95084; B2RDJ1; B4E2J3; Q6IBI0;
P07225			PROS_HUMAN	P07225	Vitamin K-dependent protein S	Name=PROS1; Synonyms=PROS;	P07225; A8KAC9; D3DN28; Q15518; Q7Z715; Q9UCZ8;
P62258			1433E_HUMAN	P62258	14-3-3 protein epsilon	Name=YWHAE;	P62258; B3KY71; D3DTH5; P29360; P42655; Q4VJB6; Q53XZ5; Q63631; Q7M4R4;
P51571			SSRD_HUMAN	P51571	Translocon-associated protein subunit delta	Name=SSR4; Synonyms=TRAPD;	P51571; A8K378; Q53XY1;
Q01813			PFKAP_HUMAN	Q01813	ATP-dependent 6-phosphofructokinase, platelet type {ECO:0000255|HAMAP-Rule:MF_03184}	Name=PFKP; Synonyms=PFKF;	Q01813; B3KS15; Q5VSR7; Q5VSR8;
P27348			1433T_HUMAN	P27348	14-3-3 protein theta	Name=YWHAQ;	P27348; D6W4Z5; Q567U5; Q5TZU8; Q9UP48;
P02452			CO1A1_HUMAN	P02452	Collagen alpha-1(I) chain	Name=COL1A1;	P02452; O76045; P78441; Q13896; Q13902; Q13903; Q14037; Q14992; Q15176; Q15201; Q16050; Q59F64; Q7KZ30; Q7KZ34; Q8IVI5; Q8N473; Q9UML6; Q9UMM7;
P62424			RL7A_HUMAN	P62424	60S ribosomal protein L7a	Name=RPL7A; Synonyms=SURF-3, SURF3;	P62424; P11518; Q5T8U4;
P05543			THBG_HUMAN	P05543	Thyroxine-binding globulin	Name=SERPINA7; Synonyms=TBG;	P05543; D3DUX1;
P04083			ANXA1_HUMAN	P04083	Annexin A1	Name=ANXA1; Synonyms=ANX1, LPC1;	P04083; B5BU38;
P12259			FA5_HUMAN	P12259	Coagulation factor V	Name=F5;	P12259; A8K6E8; Q14285; Q2EHR5; Q5R346; Q5R347; Q6UPU6; Q8WWQ6;
P36955			PEDF_HUMAN	P36955	Pigment epithelium-derived factor	Name=SERPINF1; Synonyms=PEDF; ORFNames=PIG35;	P36955; F1T092; Q13236; Q2TU83; Q96CT1; Q96R01; Q9BWA4;
Q01518			CAP1_HUMAN	Q01518	Adenylyl cyclase-associated protein 1	Name=CAP1; Synonyms=CAP;	Q01518; Q53HR7; Q5T0S1; Q5T0S2; Q6I9U6;
Q6NXT2			H3C_HUMAN	Q6NXT2	Histone H3.3C	Name=H3-5 {ECO:0000312|HGNC:HGNC:33164};Synonyms=H3F3C {ECO:0000312|HGNC:HGNC:33164};	Q6NXT2; E9P281;
P32455			GBP1_HUMAN	P32455	Guanylate-binding protein 1	Name=GBP1;	P32455; D3DT26; Q5T8M1;
P51149			RAB7A_HUMAN	P51149	Ras-related protein Rab-7a	Name=RAB7A; Synonyms=RAB7;	P51149; A8K3V6; Q9NWJ0; Q9UPB0;
Q06830			PRDX1_HUMAN	Q06830	Peroxiredoxin-1	Name=PRDX1; Synonyms=PAGA, PAGB, TDPX2;	Q06830; B5BU26; D3DPZ8; P35703; Q2V576; Q5T154; Q5T155;
P13073			COX41_HUMAN	P13073	Cytochrome c oxidase subunit 4 isoform 1, mitochondrial	Name=COX4I1; Synonyms=COX4;	P13073; B2R4J2; D3DUM7; Q6P666;
P67936			TPM4_HUMAN	P67936	Tropomyosin alpha-4 chain	Name=TPM4;	P67936; P07226; Q15659; Q5U0D9; Q9BU85; Q9H8Q3; Q9UCS1; Q9UCS2; Q9UCS3; Q9UCS4;
Q14764			MVP_HUMAN	Q14764	Major vault protein	Name=MVP; Synonyms=LRP;	Q14764; Q96BG4; Q9BPW6; Q9BQT1; Q9UBD1;
Q9Y4K0			LOXL2_HUMAN	Q9Y4K0	Lysyl oxidase homolog 2	Name=LOXL2;	Q9Y4K0; B2R5Q0; Q53HV3; Q9BW70; Q9Y5Y8;
Q969H8			MYDGF_HUMAN	Q969H8	Myeloid-derived growth factor {ECO:0000303|PubMed:25581518, ECO:0000312|HGNC:HGNC:16948}	Name=MYDGF {ECO:0000312|HGNC:HGNC:16948};Synonyms=C19orf10 {ECO:0000312|HGNC:HGNC:16948};	Q969H8; D6W628; O75256; O75272; Q9BTK7; Q9NP69;
Q07020			RL18_HUMAN	Q07020	60S ribosomal protein L18	Name=RPL18;	Q07020; F8VWC5; Q8WTZ6;
P18085			ARF4_HUMAN	P18085	ADP-ribosylation factor 4	Name=ARF4; Synonyms=ARF2;	P18085; B2R7J7; P21371;
P02765			FETUA_HUMAN	P02765	Alpha-2-HS-glycoprotein	Name=AHSG; Synonyms=FETUA; ORFNames=PRO2743;	P02765; A8K9N6; B2R7G1; O14961; O14962; Q9P152;
P21796			VDAC1_HUMAN	P21796	Voltage-dependent anion-selective channel protein 1	Name=VDAC1; Synonyms=VDAC;	P21796; B3KVK4; D3DQ93; Q5FVE7; Q9UIQ5; Q9UPL0;
P50454			SERPH_HUMAN	P50454	Serpin H1	Name=SERPINH1; Synonyms=CBP1, CBP2, HSP47, SERPINH2; ORFNames=PIG14;	P50454; B3KVJ3; P29043; Q5XPB4; Q6NSJ6; Q8IY96; Q9NP88;
P01024			CO3_HUMAN	P01024	Complement C3	Name=C3; Synonyms=CPAMD1;	P01024; A7E236;
P06756			ITAV_HUMAN	P06756	Integrin alpha-V	Name=ITGAV {ECO:0000312|HGNC:HGNC:6150};Synonyms=MSK8 {ECO:0000312|HGNC:HGNC:6150},VNRA {ECO:0000312|HGNC:HGNC:6150}, VTNR {ECO:0000312|HGNC:HGNC:6150};	P06756; A0AV67; B0LPF4; B7Z883; B7ZLX0; D3DPG8; E7EWZ6; Q53SK4; Q59EB7; Q6LD15;
P27824			CALX_HUMAN	P27824	Calnexin	Name=CANX;	P27824; B2R5V8; B4DGP8; B4E2T8; D3DWQ3; D6R9K3;
O43852			CALU_HUMAN	O43852	Calumenin	Name=CALU;	O43852; B3KPG9; D6QS48; D6QS49; D6QS50; D6QS51; D6QS52; D6QS53; D6QS54; D6QS55; D6QS56; D6QS57; D6QS58; D6QS59; F5H1Q9; F5H879; O60456; Q6FHB9; Q96RL3; Q9NR43;
P04843			RPN1_HUMAN	P04843	Dolichyl-diphosphooligosaccharide--protein glycosyltransferase subunit 1	Name=RPN1;	P04843; B2R5Z0; D3DNB6; Q68DT1;
Q08431			MFGM_HUMAN	Q08431	Lactadherin	Name=MFGE8;	Q08431; B2R6M7; F5GZN3; Q53FU9; Q7Z3D2; Q9BTL9;
P13645			K1C10_HUMAN	P13645	Keratin, type I cytoskeletal 10	Name=KRT10; Synonyms=KPP;	P13645; Q14664; Q8N175;
P98160			PGBM_HUMAN	P98160	Basement membrane-specific heparan sulfate proteoglycan core protein	Name=HSPG2;	P98160; Q16287; Q5SZI3; Q9H3V5;
P31946			1433B_HUMAN	P31946	14-3-3 protein beta/alpha	Name=YWHAB;	P31946; A8K9K2; E1P616;
P05141			ADT2_HUMAN	P05141	ADP/ATP translocase 2	Name=SLC25A5; Synonyms=ANT2;	P05141; B2RCV1; O43350;
P26006			ITA3_HUMAN	P26006	Integrin alpha-3	Name=ITGA3; Synonyms=MSK18;	P26006; A7E246; B7ZM80; B9EGQ1; D3DTX4; D3DTX5;
P61769			B2MG_HUMAN	P61769	Beta-2-microglobulin	Name=B2M {ECO:0000312|HGNC:HGNC:914}; ORFNames=CDABP0092, HDCMA22P;	P61769; P01884; Q540F8; Q6IAT8; Q9UCK0; Q9UD48; Q9UDF4;
Q99715			COCA1_HUMAN	Q99715	Collagen alpha-1(XII) chain	Name=COL12A1; Synonyms=COL12A1L;	Q99715; O43853; Q15955; Q5VYK1; Q5VYK2; Q71UR3; Q99716;
P51991			ROA3_HUMAN	P51991	Heterogeneous nuclear ribonucleoprotein A3	Name=HNRNPA3; Synonyms=HNRPA3;	P51991; D3DPF4; Q53RW7; Q6URK5;
P23142			FBLN1_HUMAN	P23142	Fibulin-1	Name=FBLN1; ORFNames=PP213;	P23142; B0QY42; B1AHL4; P23143; P23144; P37888; Q5TIC4; Q8TBH8; Q9HBQ5; Q9UC21; Q9UGR4; Q9UH41;
P35232			PHB_HUMAN	P35232	Prohibitin	Name=PHB;	P35232; B4DY47; Q4VBQ0;
P02794			FRIH_HUMAN	P02794	Ferritin heavy chain	Name=FTH1; Synonyms=FTH, FTHL6; ORFNames=OK/SW-cl.84, PIG15;	P02794; B3KNR5; Q3KRA8; Q3SWW1;
P61981			1433G_HUMAN	P61981	14-3-3 protein gamma	Name=YWHAG;	P61981; O70457; P35214; Q6FH52; Q9UDP2; Q9UN99;
Q6NZI2			CAVN1_HUMAN	Q6NZI2	Caveolae-associated protein 1 {ECO:0000312|HGNC:HGNC:9688}	Name=CAVIN1 {ECO:0000312|HGNC:HGNC:9688}; Synonyms=PTRF; ORFNames=FKSG13;	Q6NZI2; B2RAW7; O00535; Q6GMY1; Q96H74; Q9BT85; Q9HAP4;
Q96HE7			ERO1A_HUMAN	Q96HE7	ERO1-like protein alpha	Name=ERO1A {ECO:0000312|HGNC:HGNC:13280}; Synonyms=ERO1L;ORFNames=UNQ434/PRO865;	Q96HE7; A8K9X4; A8MYW1; Q7LD45; Q9P1Q9; Q9UKV6;
Q14697			GANAB_HUMAN	Q14697	Neutral alpha-glucosidase AB	Name=GANAB {ECO:0000303|PubMed:28375157, ECO:0000312|HGNC:HGNC:4138};Synonyms=G2AN, KIAA0088;	Q14697; A6NC20; Q8WTS9; Q9P0X0;
P12111			CO6A3_HUMAN	P12111	Collagen alpha-3(VI) chain	Name=COL6A3;	P12111; A8MT30; B4E3U5; B7ZMJ7; E9PFQ6; E9PGQ9; Q16501; Q53QF4; Q53QF6;
P07437			TBB5_HUMAN	P07437	Tubulin beta chain	Name=TUBB; Synonyms=TUBB5; ORFNames=OK/SW-cl.56;	P07437; P05218; Q8WUC1; Q9CY33;
P21589			5NTD_HUMAN	P21589	5'-nucleotidase	Name=NT5E; Synonyms=NT5, NTE;	P21589; B3KQI8; O75520; Q5W116;
P04004			VTNC_HUMAN	P04004	Vitronectin	Name=VTN;	P04004; B2R7G0; P01141; Q9BSH7;
Q00610			CLH1_HUMAN	Q00610	Clathrin heavy chain 1 {ECO:0000303|PubMed:26822784, ECO:0000303|PubMed:29100083}	Name=CLTC {ECO:0000303|PubMed:26822784, ECO:0000303|PubMed:29100083,ECO:0000312|HGNC:HGNC:2092}; Synonyms=CLH17, CLTCL2, KIAA0034;	Q00610; D3DU00; Q6N0A0; Q86TF2;
P49411			EFTU_HUMAN	P49411	Elongation factor Tu, mitochondrial	Name=TUFM;	P49411; O15276;
P12956			XRCC6_HUMAN	P12956	X-ray repair cross-complementing protein 6	Name=XRCC6; Synonyms=G22P1;	P12956; B1AHC8; Q6FG89; Q9UCQ2; Q9UCQ3;
P01889			HLAB_HUMAN	P01889	HLA class I histocompatibility antigen, B alpha chain	Name=HLA-B {ECO:0000312|HGNC:HGNC:4932}; Synonyms=HLAB;	P01889; A0A2I6Q7B5; B0V0B8; G3GN01; O02862; O02956; O02957; O02960; O19555; O19556; O19595; O19615; O19624; O19625; O19627; O19641; O19651; O19675; O19692; O19758; O19779; O19783; O46702; O62897; O62901; O62915; O62917; O62919; O77933; O77959; O78053; O78138; O78160; O78163; O78172; O78173; O78180; O78217; O95730; O98140; P01890; P03989; P10317; P10318; P10319; P10320; P18463; P18464; P18465; P19…
P30044			PRDX5_HUMAN	P30044	Peroxiredoxin-5, mitochondrial	Name=PRDX5; Synonyms=ACR1; ORFNames=SBBI10;	P30044; A6NC19; A6NG06; B7ZLJ4; B7ZVW3; Q14CK0; Q6IAF2; Q9UBU5; Q9UJU4; Q9UKX4;
P04075			ALDOA_HUMAN	P04075	Fructose-bisphosphate aldolase A	Name=ALDOA; Synonyms=ALDA;	P04075; B4DXI7; Q6FH76; Q6FI10; Q96B15; Q9BWD9; Q9UCN2;
P05023			AT1A1_HUMAN	P05023	Sodium/potassium-transporting ATPase subunit alpha-1	Name=ATP1A1;	P05023; B2RBR6; B7Z2T5; B7Z3U6; F5H3A1; Q16689; Q6LDM4; Q9UCN1; Q9UJ20; Q9UJ21;
Q03181			PPARD_HUMAN	Q03181	Peroxisome proliferator-activated receptor delta	Name=PPARD; Synonyms=NR1C2, PPARB;	Q03181; A8K6J6; B4E3V3; B6ZGS1; B7Z3W1; E9PE18; Q5D1P0; Q7Z5K0; Q9BUD4;
P02533			K1C14_HUMAN	P02533	Keratin, type I cytoskeletal 14	Name=KRT14;	P02533; Q14715; Q53XY3; Q9BUE3; Q9UBN2; Q9UBN3; Q9UCY4;
P25705			ATPA_HUMAN	P25705	ATP synthase subunit alpha, mitochondrial {ECO:0000305}	Name=ATP5F1A {ECO:0000312|HGNC:HGNC:823};Synonyms=ATP5A, ATP5A1 {ECO:0000312|HGNC:HGNC:823},ATP5AL2 {ECO:0000312|HGNC:HGNC:823}, ATPM {ECO:0000312|HGNC:HGNC:823};	P25705; A8K092; B4DY56; K7ENP3; Q53XX6; Q8IXV2; Q96FB4; Q96HW2; Q96IR6; Q9BTV8;
P23528			COF1_HUMAN	P23528	Cofilin-1	Name=CFL1; Synonyms=CFL;	P23528; B3KUQ1; Q53Y87; Q9UCA2;
O75369			FLNB_HUMAN	O75369	Filamin-B	Name=FLNB; Synonyms=FLN1L, FLN3, TABP, TAP;	O75369; B2ZZ83; B2ZZ84; B2ZZ85; C9JKE6; C9JMC4; Q13706; Q59EC2; Q60FE7; Q6MZJ1; Q8WXS9; Q8WXT0; Q8WXT1; Q8WXT2; Q8WXT3; Q9NRB5; Q9NT26; Q9UEV9;
P11021			BIP_HUMAN	P11021	Endoplasmic reticulum chaperone BiP {ECO:0000305}	Name=HSPA5 {ECO:0000312|HGNC:HGNC:5238};Synonyms=GRP78 {ECO:0000303|PubMed:2840249};	P11021; B0QZ61; Q2EF78; Q9NPF1; Q9UK02;
Q04756			HGFA_HUMAN	Q04756	Hepatocyte growth factor activator	Name=HGFAC;	Q04756; Q14726; Q2M1W7; Q53X47;
P10809			CH60_HUMAN	P10809	60 kDa heat shock protein, mitochondrial	Name=HSPD1; Synonyms=HSP60;	P10809; B2R5M6; B7Z712; Q38L19; Q9UCR6;
P13667			PDIA4_HUMAN	P13667	Protein disulfide-isomerase A4	Name=PDIA4; Synonyms=ERP70, ERP72;	P13667; A8K4K6; Q549T6;
Q9UHB6			LIMA1_HUMAN	Q9UHB6	LIM domain and actin-binding protein 1	Name=LIMA1 {ECO:0000312|HGNC:HGNC:24636};Synonyms=EPLIN {ECO:0000303|PubMed:10618726}, SREBP3; ORFNames=PP624;	Q9UHB6; B2RB09; Q2TAN7; Q59FE8; Q9BVF2; Q9H8J1; Q9HBN5; Q9NX96; Q9NXC3; Q9NXU6; Q9P0H8; Q9UHB5;
Q15363			TMED2_HUMAN	Q15363	Transmembrane emp24 domain-containing protein 2	Name=TMED2; Synonyms=RNP24;	Q15363;
Q15019			SEPT2_HUMAN	Q15019	Septin-2	Name=SEPTIN2 {ECO:0000312|HGNC:HGNC:7729};Synonyms=DIFF6, KIAA0158, NEDD5, SEPT2;	Q15019; B4DGE8; Q14132; Q53QU3; Q8IUK9; Q96CB0;
P18206			VINC_HUMAN	P18206	Vinculin	Name=VCL;	P18206; Q16450; Q5SWX2; Q7Z3B8; Q8IXU7;
P0CG48			UBC_HUMAN	P0CG48	Polyubiquitin-C	Name=UBC;	P0CG48; P02248; P02249; P02250; P62988; Q29120; Q6LBL4; Q6LDU5; Q8WYN8; Q91887; Q91888; Q9BWD6; Q9BX98; Q9UEF2; Q9UEG1; Q9UEK8; Q9UPK7;
Q9Y696			CLIC4_HUMAN	Q9Y696	Chloride intracellular channel protein 4	Name=CLIC4;	Q9Y696; Q9UFW9; Q9UQJ6;
P02768			ALBU_HUMAN	P02768	Serum albumin	Name=ALB;ORFNames=GIG20, GIG42, PRO0903, PRO1708, PRO2044, PRO2619, PRO2675,UNQ696/PRO1341;	P02768; E7ESS9; O95574; P04277; Q13140; Q645G4; Q68DN5; Q6UXK4; Q86YG0; Q8IUK7; Q9P157; Q9P1I7; Q9UHS3; Q9UJZ0;
P08133			ANXA6_HUMAN	P08133	Annexin A6	Name=ANXA6; Synonyms=ANX6;	P08133; B7Z8A7; D3DQH4; E9PGK1; Q6ZT79;
P07237			PDIA1_HUMAN	P07237	Protein disulfide-isomerase	Name=P4HB; Synonyms=ERBA2L, PDI, PDIA1, PO4DB;	P07237; B2RDQ2; P30037; P32079; Q15205; Q6LDE5;
P13796			PLSL_HUMAN	P13796	Plastin-2	Name=LCP1; Synonyms=PLS2;	P13796; B2R613; B4DUA0; Q5TBN4;
P55072			TERA_HUMAN	P55072	Transitional endoplasmic reticulum ATPase	Name=VCP;	P55072; B2R5T8; Q0V924; Q2TAI5; Q969G7; Q9UCD5;
Q99829			CPNE1_HUMAN	Q99829	Copine-1 {ECO:0000305}	Name=CPNE1 {ECO:0000312|HGNC:HGNC:2314}; Synonyms=CPN1;	Q99829; E1P5Q4; Q6IBL3; Q9H243; Q9NTZ7;
O00560			SDCB1_HUMAN	O00560	Syntenin-1	Name=SDCBP; Synonyms=MDA9, SYCL;	O00560; B2R5Q7; B4DUH3; B7ZLN2; O00173; O43391; Q14CP2;
Q9H0U4			RAB1B_HUMAN	Q9H0U4	Ras-related protein Rab-1B	Name=RAB1B;	Q9H0U4; A8K7S1;
P12814			ACTN1_HUMAN	P12814	Alpha-actinin-1	Name=ACTN1;	P12814; B3V8S3; B4DHH3; B7TY16; Q1HE25; Q9BTN1;
P60709			ACTB_HUMAN	P60709	Actin, cytoplasmic 1	Name=ACTB;	P60709; P02570; P70514; P99021; Q11211; Q64316; Q75MN2; Q96B34; Q96HG5;
P21926			CD9_HUMAN	P21926	CD9 antigen {ECO:0000303|PubMed:1840589}	Name=CD9 {ECO:0000303|PubMed:1840589, ECO:0000312|HGNC:HGNC:1709};Synonyms=MIC3, TSPAN29; ORFNames=GIG2 {ECO:0000303|Ref.6};	P21926; D3DUQ9; Q5J7W6; Q96ES4;
Q9P0L0			VAPA_HUMAN	Q9P0L0	Vesicle-associated membrane protein-associated protein A	Name=VAPA; Synonyms=VAP33;	Q9P0L0; A6NDZ0; D3DUI3; O75453; Q5U0E7; Q9UBZ2;
P15559			NQO1_HUMAN	P15559	NAD(P)H dehydrogenase [quinone] 1	Name=NQO1; Synonyms=DIA4, NMOR1;	P15559; B2R5Y9; B4DNM7; B7ZAD1; Q86UK1;
P02462			CO4A1_HUMAN	P02462	Collagen alpha-1(IV) chain	Name=COL4A1;	P02462; A7E2W4; B1AM70; F5H5K0; Q1P9S9; Q5VWF6; Q86X41; Q8NF88; Q9NYC5;
P23526			SAHH_HUMAN	P23526	Adenosylhomocysteinase	Name=AHCY; Synonyms=SAHH;	P23526; A8K307; B3KUN3; E1P5P2; F5H737; Q96A36;
P16403			H12_HUMAN	P16403	Histone H1.2	Name=H1-2 {ECO:0000312|HGNC:HGNC:4716};Synonyms=H1F2 {ECO:0000312|HGNC:HGNC:4716},HIST1H1C {ECO:0000312|HGNC:HGNC:4716};	P16403; A8K4I2;
P02749			APOH_HUMAN	P02749	Beta-2-glycoprotein 1	Name=APOH; Synonyms=B2G1;	P02749; B2R9M3; Q9UCN7;
P60903			S10AA_HUMAN	P60903	Protein S100-A10	Name=S100A10; Synonyms=ANX2LG, CAL1L, CLP11;	P60903; A8K4V8; P08206; Q5T1C5;
P68366			TBA4A_HUMAN	P68366	Tubulin alpha-4A chain	Name=TUBA4A; Synonyms=TUBA1;	P68366; A8MUB1; B3KNQ6; P05215;
P61204			ARF3_HUMAN	P61204	ADP-ribosylation factor 3	Name=ARF3;	P61204; A8K6G8; B7ZB63; P16587;
P36578			RL4_HUMAN	P36578	60S ribosomal protein L4	Name=RPL4; Synonyms=RPL1;	P36578; A8K502; P39029; Q4VBR0; Q969Z9;
P04114			APOB_HUMAN	P04114	Apolipoprotein B-100	Name=APOB;	P04114; O00502; P78479; P78480; P78481; Q13779; Q13785; Q13786; Q13787; Q13788; Q4ZG63; Q53QC8; Q7Z600; Q9UMN0;
P35527			K1C9_HUMAN	P35527	Keratin, type I cytoskeletal 9	Name=KRT9;	P35527; O00109; Q0IJ47; Q14665;
P00734			THRB_HUMAN	P00734	Prothrombin	Name=F2;	P00734; B2R7F7; B4E1A7; Q4QZ40; Q53H04; Q53H06; Q69EZ7; Q7Z7P3; Q9UCA1;
Q15293			RCN1_HUMAN	Q15293	Reticulocalbin-1	Name=RCN1; Synonyms=RCN;	Q15293; B7Z1M1; D3DR00;
P06576			ATPB_HUMAN	P06576	ATP synthase subunit beta, mitochondrial {ECO:0000305}	Name=ATP5F1B {ECO:0000312|HGNC:HGNC:830};Synonyms=ATP5B {ECO:0000312|HGNC:HGNC:830}, ATPMB,ATPSB {ECO:0000312|HGNC:HGNC:830};	P06576; A8K4X0; Q14283;
P02100			HBE_HUMAN	P02100	Hemoglobin subunit epsilon	Name=HBE1; Synonyms=HBE;	P02100; Q6FH44;
P08758			ANXA5_HUMAN	P08758	Annexin A5	Name=ANXA5; Synonyms=ANX5, ENX2, PP4;	P08758; D3DNW7; Q6FHB3; Q6FI16; Q8WV69; Q9UDH9;
Q9HDC9			APMAP_HUMAN	Q9HDC9	Adipocyte plasma membrane-associated protein	Name=APMAP; Synonyms=C20orf3; ORFNames=UNQ1869/PRO4305;	Q9HDC9; A8K514; B4DXG1; Q6UVZ8; Q9GZS8; Q9NUB2;
Q06033			ITIH3_HUMAN	Q06033	Inter-alpha-trypsin inhibitor heavy chain H3	Name=ITIH3;	Q06033; Q3B7H5; Q53F06; Q6LAM2; Q99085;
P20742			PZP_HUMAN	P20742	Pregnancy zone protein	Name=PZP; Synonyms=CPAMD6;	P20742; A6ND27; Q15273; Q2NKL2; Q7M4N7;
O60814			H2B1K_HUMAN	O60814	Histone H2B type 1-K	Name=H2BC12 {ECO:0000312|HGNC:HGNC:13954};Synonyms=H2BFT {ECO:0000312|HGNC:HGNC:13954}, HIRIP1,HIST1H2BK {ECO:0000312|HGNC:HGNC:13954};	O60814; A8K7P7; Q2VPI7;
P02461			CO3A1_HUMAN	P02461	Collagen alpha-1(III) chain	Name=COL3A1;	P02461; D2JYH5; D3DPH4; P78429; Q15112; Q16403; Q53S91; Q541P8; Q6LDB3; Q6LDJ2; Q6LDJ3; Q7KZ56; Q8N6U4; Q9UC88; Q9UC89; Q9UC90; Q9UC91; R4N3C5; V9GZI1;
P01042			KNG1_HUMAN	P01042	Kininogen-1	Name=KNG1; Synonyms=BDK, KNG;	P01042; A8K474; B2RCR2; C9JEX1; P01043; Q53EQ0; Q6PAU9; Q7M4P1;
P17301			ITA2_HUMAN	P17301	Integrin alpha-2	Name=ITGA2; Synonyms=CD49B;	P17301; Q14595;
P12109			CO6A1_HUMAN	P12109	Collagen alpha-1(VI) chain	Name=COL6A1;	P12109; O00117; O00118; Q14040; Q14041; Q16258; Q7Z645; Q9BSA8;
P68104			EF1A1_HUMAN	P68104	Elongation factor 1-alpha 1	Name=EEF1A1; Synonyms=EEF1A, EF1A, LENG7;	P68104; P04719; P04720; Q6IQ15;
Q8TCT9			HM13_HUMAN	Q8TCT9	Minor histocompatibility antigen H13	Name=HM13; Synonyms=H13, IMP1, PSL3, SPP; ORFNames=MSTP086;	Q8TCT9; B2RAY5; E1P5L3; Q15K36; Q540H8; Q5JWP2; Q5JWP3; Q5JWP4; Q5JWP5; Q7Z4F2; Q86Y35; Q95H87; Q9H110; Q9H111;
P26641			EF1G_HUMAN	P26641	Elongation factor 1-gamma	Name=EEF1G; Synonyms=EF1G; ORFNames=PRO1608;	P26641; B4DTG2; Q6PJ62; Q6PK31; Q96CU2; Q9P196;
P07996			TSP1_HUMAN	P07996	Thrombospondin-1	Name=THBS1; Synonyms=TSP, TSP1;	P07996; A8K6H4; B4E3J7; B9EGH6; Q15667; Q59E99;
P04264			K2C1_HUMAN	P04264	Keratin, type II cytoskeletal 1	Name=KRT1; Synonyms=KRTA;	P04264; B2RA01; P85925; P86104; Q14720; Q6GSJ0; Q9H298;
P13647			K2C5_HUMAN	P13647	Keratin, type II cytoskeletal 5	Name=KRT5;	P13647; Q6PI71; Q6UBJ0; Q8TA91;
P02774			VTDB_HUMAN	P02774	Vitamin D-binding protein	Name=GC;	P02774; B4DPP2; D6RAK8; Q16309; Q16310; Q53F31; Q6GTG1;
P50991			TCPD_HUMAN	P50991	T-complex protein 1 subunit delta	Name=CCT4; Synonyms=CCTD, SRB;	P50991; B2R6I3; B7Z8B1; F5H5W3; O14870; Q53QP9; Q96C51;
P23396			RS3_HUMAN	P23396	40S ribosomal protein S3	Name=RPS3; ORFNames=OK/SW-cl.26;	P23396; B2R7N5; J3KN86; Q498B5; Q8NI95;
P08238			HS90B_HUMAN	P08238	Heat shock protein HSP 90-beta	Name=HSP90AB1; Synonyms=HSP90B, HSPC2, HSPCB;	P08238; B2R5P0; Q5T9W7; Q9NQW0; Q9NTK6;
Q6NUK1			SCMC1_HUMAN	Q6NUK1	Calcium-binding mitochondrial carrier protein SCaMC-1	Name=SLC25A24; Synonyms=APC1, MCSC1, SCAMC1;	Q6NUK1; B7ZAI9; Q5T331; Q5T485; Q6PJJ9; Q705K4; Q9P129;
P32119			PRDX2_HUMAN	P32119	Peroxiredoxin-2	Name=PRDX2; Synonyms=NKEFB, TDPX1;	P32119; A8K0C0; P31945; P32118; P35701; Q6FHG4; Q92763; Q9UC23;
P63104			1433Z_HUMAN	P63104	14-3-3 protein zeta/delta	Name=YWHAZ;	P63104; A8K1N0; B7Z465; P29213; P29312; Q32P43; Q5XJ08; Q6GPI2; Q6IN74; Q6NUR9; Q6P3U9; Q86V33;
Q9Y4L1			HYOU1_HUMAN	Q9Y4L1	Hypoxia up-regulated protein 1	Name=HYOU1; Synonyms=GRP170, ORP150;	Q9Y4L1; A8C1Z0; B7Z909; Q2I204; Q53H25;
P02649			APOE_HUMAN	P02649	Apolipoprotein E	Name=APOE;	P02649; B2RC15; C0JYY5; Q9P2S4;
P19338			NUCL_HUMAN	P19338	Nucleolin	Name=NCL;	P19338; Q53SK1; Q8NB06; Q9UCF0; Q9UDG1;
P62701			RS4X_HUMAN	P62701	40S ribosomal protein S4, X isoform	Name=RPS4X; Synonyms=CCG2, RPS4, SCAR;	P62701; P12631; P12750; P27576; P55831; Q14727; Q6IPY4;
P00387			NB5R3_HUMAN	P00387	NADH-cytochrome b5 reductase 3	Name=CYB5R3; Synonyms=DIA1;	P00387; B1AHF2; B7Z7L3; O75675; Q8TDL8; Q8WTS8; Q9UEN4; Q9UEN5; Q9UL55; Q9UL56;
P61158			ARP3_HUMAN	P61158	Actin-related protein 3	Name=ACTR3; Synonyms=ARP3;	P61158; P32391; Q53QM2;
P60953			CDC42_HUMAN	P60953	Cell division control protein 42 homolog {ECO:0000305}	Name=CDC42 {ECO:0000312|HGNC:HGNC:1736};	P60953; P21181; P25763; Q7L8R5; Q9UDI2;
P46940			IQGA1_HUMAN	P46940	Ras GTPase-activating-like protein IQGAP1	Name=IQGAP1; Synonyms=KIAA0051;	P46940; A7MBM3;
P63261			ACTG_HUMAN	P63261	Actin, cytoplasmic 2	Name=ACTG1; Synonyms=ACTG;	P63261; A8K7C2; P02571; P14104; P99022; Q5U032; Q96E67;
P07339			CATD_HUMAN	P07339	Cathepsin D	Name=CTSD; Synonyms=CPSD;	P07339; Q6IB57;
P17987			TCPA_HUMAN	P17987	T-complex protein 1 subunit alpha	Name=TCP1; Synonyms=CCT1, CCTA;	P17987; E1P5B2; Q15556; Q5TCM3;
P43652			AFAM_HUMAN	P43652	Afamin	Name=AFM; Synonyms=ALB2, ALBA;	P43652; A8K3E1; Q32MR3; Q4W5C5;
P35908			K22E_HUMAN	P35908	Keratin, type II cytoskeletal 2 epidermal	Name=KRT2; Synonyms=KRT2A, KRT2E;	P35908; Q4VAQ2;
Q07065			CKAP4_HUMAN	Q07065	Cytoskeleton-associated protein 4	Name=CKAP4;	Q07065; Q504S5; Q53ES6;
P14625			ENPL_HUMAN	P14625	Endoplasmin	Name=HSP90B1; Synonyms=GRP94, TRA1;	P14625; Q96A97;
P27487			DPP4_HUMAN	P27487	Dipeptidyl peptidase 4	Name=DPP4; Synonyms=ADCP2, CD26;	P27487; Q53TN1;
P04844			RPN2_HUMAN	P04844	Dolichyl-diphosphooligosaccharide--protein glycosyltransferase subunit 2	Name=RPN2;	P04844; Q5JYR6; Q6IBA5; Q96E21; Q9BUQ3; Q9UBE1;
P05787			K2C8_HUMAN	P05787	Keratin, type II cytoskeletal 8	Name=KRT8; Synonyms=CYK8;	P05787; A8K4H3; B0AZN5; F8VXB4; Q14099; Q14716; Q14717; Q53GJ0; Q6DHW5; Q6GMY0; Q6P4C7; Q96J60;
Q9Y6N5			SQOR_HUMAN	Q9Y6N5	Sulfide:quinone oxidoreductase, mitochondrial {ECO:0000305}	Name=SQOR {ECO:0000312|HGNC:HGNC:20390};Synonyms=SQRDL {ECO:0000312|HGNC:HGNC:20390}; ORFNames=CGI-44;	Q9Y6N5; Q9UQM8;
P05452			TETN_HUMAN	P05452	Tetranectin	Name=CLEC3B; Synonyms=TNA;	P05452; Q6FGX6;
P51884			LUM_HUMAN	P51884	Lumican	Name=LUM; Synonyms=LDC, SLRR2D;	P51884; B2R6R5; Q96QM7;
Q9BVK6			TMED9_HUMAN	Q9BVK6	Transmembrane emp24 domain-containing protein 9	Name=TMED9; Synonyms=GP25L2;	Q9BVK6; Q14437; Q8WZ61;
Q9H4B7			TBB1_HUMAN	Q9H4B7	Tubulin beta-1 chain	Name=TUBB1;	Q9H4B7;
P00558			PGK1_HUMAN	P00558	Phosphoglycerate kinase 1	Name=PGK1; Synonyms=PGKA; ORFNames=MIG10, OK/SW-cl.110;	P00558; A8K4W6; B7Z7A9; Q5J7W1; Q6IBT6; Q8NI87;
P62937			PPIA_HUMAN	P62937	Peptidyl-prolyl cis-trans isomerase A	Name=PPIA; Synonyms=CYPA;	P62937; A8K220; P05092; Q3KQW3; Q567Q0; Q6IBU5; Q96IX3; Q9BRU4; Q9BTY9; Q9UC61;
P61978			HNRPK_HUMAN	P61978	Heterogeneous nuclear ribonucleoprotein K	Name=HNRNPK; Synonyms=HNRPK;	P61978; Q07244; Q15671; Q59F98; Q5T6W4; Q60577; Q6IBN1; Q922Y7; Q96J62;
P62249			RS16_HUMAN	P62249	40S ribosomal protein S16	Name=RPS16;	P62249; B2RDD5; P17008;
P0C0L4			CO4A_HUMAN	P0C0L4	Complement C4-A	Name=C4A; Synonyms=CO4, CPAMD2;	P0C0L4; A6H8M8; A6NHJ5; A7E2V2; B0QZR6; B0V2C8; B2RUT6; B7ZVZ6; P01028; P78445; Q13160; Q13906; Q14033; Q14835; Q4LE82; Q5JNX2; Q5JQM8; Q6P4R1; Q6U2E5; Q6U2E8; Q6U2F0; Q6U2F3; Q6U2F4; Q6U2F6; Q6U2F8; Q6U2G0; Q96EG2; Q96SA8; Q9NPK5; Q9UIP5;
O00299			CLIC1_HUMAN	O00299	Chloride intracellular channel protein 1	Name=CLIC1; Synonyms=G6, NCC27;	O00299; Q15089; Q502X1;
P24821			TENA_HUMAN	P24821	Tenascin	Name=TNC; Synonyms=HXB;	P24821; C9IYT7; C9J575; C9J6D9; C9J848; Q14583; Q15567; Q5T7S3;
P07737			PROF1_HUMAN	P07737	Profilin-1	Name=PFN1;	P07737; Q53Y44;
Q16891			MIC60_HUMAN	Q16891	MICOS complex subunit MIC60	Name=IMMT; Synonyms=HMP, MIC60, MINOS2; ORFNames=PIG4, PIG52;	Q16891; B1H0U5; B2R5N6; Q14539; Q15092; Q68D41; Q69HW5; Q6IBL0; Q7Z3X1; Q8TAJ5; Q9P0V2;
P55290			CAD13_HUMAN	P55290	Cadherin-13	Name=CDH13; Synonyms=CDHH;	P55290; A8W476; A8W477; B7Z590; C9JRI6; J3KN62; Q6GTW4; Q8TBX3;
Q9Y277			VDAC3_HUMAN	Q9Y277	Voltage-dependent anion-selective channel protein 3	Name=VDAC3;	Q9Y277; Q9UIS0;
P27701			CD82_HUMAN	P27701	CD82 antigen	Name=CD82; Synonyms=KAI1, SAR2, ST6, TSPAN27;	P27701; D3DQN6; E9PC70; Q7Z2D4; Q7Z5N2;
Q08380			LG3BP_HUMAN	Q08380	Galectin-3-binding protein	Name=LGALS3BP; Synonyms=M2BP;	Q08380; Q7M4S0; Q9UCH8; Q9UCH9; Q9UCI0;
O95445			APOM_HUMAN	O95445	Apolipoprotein M	Name=APOM; Synonyms=G3A, NG20; ORFNames=HSPC336;	O95445; B0UX98; Q5SRP4; Q9P046; Q9UMP6;
Q99623			PHB2_HUMAN	Q99623	Prohibitin-2	Name=PHB2 {ECO:0000312|EMBL:AAH14766.1, ECO:0000312|HGNC:HGNC:30306};Synonyms=BAP {ECO:0000312|EMBL:AAB51324.1},REA {ECO:0000312|EMBL:AAD38042.1};	Q99623; B4DP75; Q2YDA4; Q7KYU3; Q92978;
Q9Y490			TLN1_HUMAN	Q9Y490	Talin-1	Name=TLN1; Synonyms=KIAA1027, TLN;	Q9Y490; A6NMY0; Q86YD0; Q9NZQ2; Q9UHH8; Q9UPX3;
P60660			MYL6_HUMAN	P60660	Myosin light polypeptide 6	Name=MYL6;	P60660; P16475; P24572; P24573; Q12790; Q561V9; Q6IAZ0; Q6IPY5;
P49747			COMP_HUMAN	P49747	Cartilage oligomeric matrix protein	Name=COMP;	P49747; B4DKJ3; O14592; Q16388; Q16389; Q2NL86; Q8N4T2;
P08670			VIME_HUMAN	P08670	Vimentin	Name=VIM;	P08670; B0YJC2; D3DRU4; Q15867; Q15868; Q15869; Q548L2; Q6LER9; Q8N850; Q96ML2; Q9NTM3;
Q8WU68			U2AF4_HUMAN	Q8WU68	Splicing factor U2AF 26 kDa subunit	Name=U2AF1L4; Synonyms=U2AF1-RS3, U2AF1L3;	Q8WU68; A6NKI8; Q56UU3;
P62314			SMD1_HUMAN	P62314	Small nuclear ribonucleoprotein Sm D1	Name=SNRPD1;	P62314; B5BTZ1; P13641;
O15427			MOT4_HUMAN	O15427	Monocarboxylate transporter 4	Name=SLC16A3; Synonyms=MCT4;	O15427; B3KXG8; Q2M1P8;
P61224			RAP1B_HUMAN	P61224	Ras-related protein Rap-1b	Name=RAP1B; ORFNames=OK/SW-cl.11;	P61224; B2R5Z2; B4DQI8; B4DW74; B4DW94; P09526; Q502X3; Q5TZR4; Q6DCA1; Q6LES0;
P53396			ACLY_HUMAN	P53396	ATP-citrate synthase	Name=ACLY;	P53396; B4DIM0; B4E3P0; Q13037; Q9BRL0;
P09525			ANXA4_HUMAN	P09525	Annexin A4	Name=ANXA4; Synonyms=ANX4;	P09525; B4DDF9; Q96F33; Q9BWK1;
P52272			HNRPM_HUMAN	P52272	Heterogeneous nuclear ribonucleoprotein M	Name=HNRNPM; Synonyms=HNRPM, NAGR1;	P52272; Q15584; Q8WZ44; Q96H56; Q9BWL9; Q9Y492;
Q9NZM1			MYOF_HUMAN	Q9NZM1	Myoferlin	Name=MYOF; Synonyms=FER1L3, KIAA1207;	Q9NZM1; B3KQN5; Q5VWW2; Q5VWW3; Q5VWW4; Q5VWW5; Q7Z642; Q8IWH0; Q9HBU3; Q9NZM0; Q9ULL3; Q9Y4U4;
P06748			NPM_HUMAN	P06748	Nucleophosmin	Name=NPM1; Synonyms=NPM;	P06748; A8K3N7; B5BU00; D3DQL6; P08693; Q12826; Q13440; Q13441; Q14115; Q5EU94; Q5EU95; Q5EU96; Q5EU97; Q5EU98; Q5EU99; Q6V962; Q8WTW5; Q96AT6; Q96DC4; Q96EA5; Q9BYG9; Q9UDJ7;
Q9H444			CHM4B_HUMAN	Q9H444	Charged multivesicular body protein 4b	Name=CHMP4B; Synonyms=C20orf178, SHAX1;	Q9H444; E1P5N4; Q53ZD6;
P00488			F13A_HUMAN	P00488	Coagulation factor XIII A chain	Name=F13A1; Synonyms=F13A;	P00488; Q59HA7; Q8N6X2; Q96P24; Q9BX29;
P19827			ITIH1_HUMAN	P19827	Inter-alpha-trypsin inhibitor heavy chain H1	Name=ITIH1; Synonyms=IGHEP1;	P19827; A8K9N5; B2RAH9; B7Z558; B7Z8C0; F5H165; F5H7Y8; P78455; Q01746; Q562G1;
O00159			MYO1C_HUMAN	O00159	Unconventional myosin-Ic	Name=MYO1C;	O00159; Q4LE56; Q6NVJ7; Q86Y95;
P43307			SSRA_HUMAN	P43307	Translocon-associated protein subunit alpha	Name=SSR1; Synonyms=TRAPA; ORFNames=PSEC0262;	P43307; A8K685; Q53GX2; Q53H19; Q5TAM3; Q6IB43; Q8NBH9; Q96IA2; Q9TNQ8; Q9UN49;
Q15149			PLEC_HUMAN	Q15149	Plectin	Name=PLEC; Synonyms=PLEC1;	Q15149; Q15148; Q16640; Q6S376; Q6S377; Q6S378; Q6S379; Q6S380; Q6S381; Q6S382; Q6S383;
P19105			ML12A_HUMAN	P19105	Myosin regulatory light chain 12A	Name=MYL12A; Synonyms=MLCB, MRLC3, RLC;	P19105; Q53X45;
P05386			RLA1_HUMAN	P05386	60S acidic ribosomal protein P1	Name=RPLP1; Synonyms=RRP1;	P05386; A6NIB2;
P02545			LMNA_HUMAN	P02545	Prelamin-A/C	Name=LMNA; Synonyms=LMN1;	P02545; B4DI32; D3DVB0; D6RAQ3; E7EUI9; P02546; Q5I6Y4; Q5I6Y6; Q5TCJ2; Q5TCJ3; Q6UYC3; Q969I8; Q96JA2;
Q96KK5			H2A1H_HUMAN	Q96KK5	Histone H2A type 1-H	Name=H2AC12 {ECO:0000312|HGNC:HGNC:13671};Synonyms=HIST1H2AH {ECO:0000312|HGNC:HGNC:13671}, HIST1H2AI;	Q96KK5;
P40429			RL13A_HUMAN	P40429	60S ribosomal protein L13a	Name=RPL13A;	P40429; A8K505;
P06733			ENOA_HUMAN	P06733	Alpha-enolase	Name=ENO1; Synonyms=ENO1L1, MBPB1, MPB1;	P06733; B2RD59; P22712; Q16704; Q4TUS4; Q53FT9; Q53HR3; Q658M5; Q6GMP2; Q71V37; Q7Z3V6; Q8WU71; Q96GV1; Q9BT62; Q9UCH6; Q9UM55;
P00742			FA10_HUMAN	P00742	Coagulation factor X	Name=F10;	P00742; Q14340;
P00338			LDHA_HUMAN	P00338	L-lactate dehydrogenase A chain	Name=LDHA; ORFNames=PIG19;	P00338; B4DKQ2; B7Z5E3; D3DQY3; F8W819; Q53G53; Q6IBM7; Q6ZNV1; Q9UDE8; Q9UDE9;
P50914			RL14_HUMAN	P50914	60S ribosomal protein L14	Name=RPL14;	P50914; Q45RF0; Q53G20; Q8TBD5; Q8WUT0; Q92579; Q96GR0; Q9BSB8; Q9BW65; Q9BYF6;
P08582			TRFM_HUMAN	P08582	Melanotransferrin {ECO:0000312|HGNC:HGNC:7037}	Name=MELTF {ECO:0000312|HGNC:HGNC:7037}; Synonyms=MAP97, MFI2;	P08582; Q9BQE2;
P06396			GELS_HUMAN	P06396	Gelsolin	Name=GSN;	P06396; A2A418; A8MUD1; A8MYN7; B7Z373; B7Z5V1; F5H1A8; Q5T0I2; Q8WVV7;
P21333			FLNA_HUMAN	P21333	Filamin-A	Name=FLNA; Synonyms=FLN, FLN1;	P21333; E9KL45; Q5HY53; Q5HY55; Q8NF52;
P02787			TRFE_HUMAN	P02787	Serotransferrin	Name=TF; ORFNames=PRO1400;	P02787; O43890; Q1HBA5; Q9NQB8; Q9UHV0;
P62805			H4_HUMAN	P62805	Histone H4	Name=H4C1; Synonyms=H4/A, H4FA, HIST1H4A;andName=H4C2; Synonyms=H4/I, H4FI, HIST1H4B;andName=H4C3; Synonyms=H4/G, H4FG, HIST1H4C;andName=H4C4; Synonyms=H4/B, H4FB, HIST1H4D;andName=H4C5; Synonyms=H4/J, H4FJ, HIST1H4E;andName=H4C6; Synonyms=H4/C, H4FC, HIST1H4F;andName=H4C8; Synonyms=H4/H, H4FH, HIST1H4H;andName=H4C9; Synonyms=H4/M, H4FM, HIST1H4I;andName=H4C11; Synonyms=H4/E, H4FE, HIST1H4J;andNa…	P62805; A2VCL0; P02304; P02305; Q6DRA9; Q6FGB8; Q6NWP7;
P07355			ANXA2_HUMAN	P07355	Annexin A2	Name=ANXA2; Synonyms=ANX2, ANX2L4, CAL1H, LPC2D;	P07355; Q567R4; Q6N0B3; Q8TBV2; Q96DD5; Q9UDH8;
P23284			PPIB_HUMAN	P23284	Peptidyl-prolyl cis-trans isomerase B	Name=PPIB; Synonyms=CYPB;	P23284; A8K534; Q6IBH5; Q9BVK5;
Q15063			POSTN_HUMAN	Q15063	Periostin	Name=POSTN; Synonyms=OSF2;	Q15063; B1ALD8; C0IMJ1; C0IMJ2; C0IMJ4; D2KRH7; F5H628; Q15064; Q29XZ0; Q3KPJ5; Q5VSY5; Q8IZF9;
P05106			ITB3_HUMAN	P05106	Integrin beta-3 {ECO:0000305}	Name=ITGB3 {ECO:0000312|HGNC:HGNC:6156}; Synonyms=GP3A;	P05106; A0PJW2; D3DXJ8; O15495; Q12806; Q13413; Q14648; Q16499;
P10321			HLAC_HUMAN	P10321	HLA class I histocompatibility antigen, C alpha chain	Name=HLA-C {ECO:0000312|HGNC:HGNC:4933}; Synonyms=HLAC;	P10321; O02863; O02864; O02865; O02866; O02958; O19505; O19652; O19676; O62879; O62882; O62883; O62888; O78060; O78061; O78062; O78063; O78067; O78068; O78069; O78072; O78083; O78090; O78091; O78149; O78165; O78166; O78178; O78202; O78203; O78211; O78214; P04222; P30499; P30500; P30501; P30502; P30503; P30504; P30505; P30506; P30507; P30508; P30509; P30510; P79498; Q07000; Q29631; Q29641; Q29643;…
P00747			PLMN_HUMAN	P00747	Plasminogen	Name=PLG;	P00747; Q15146; Q5TEH4; Q6PA00;
P11047			LAMC1_HUMAN	P11047	Laminin subunit gamma-1	Name=LAMC1 {ECO:0000303|PubMed:28397838, ECO:0000312|HGNC:HGNC:6492};Synonyms=LAMB2;	P11047; Q5VYE7;
P35579			MYH9_HUMAN	P35579	Myosin-9	Name=MYH9;	P35579; A8K6E4; O60805; Q60FE2; Q86T83;
P49755			TMEDA_HUMAN	P49755	Transmembrane emp24 domain-containing protein 10	Name=TMED10; Synonyms=TMP21;	P49755; B2R605; Q15602; Q16536; Q86TC2; Q86TS5;
A0AVT1			UBA6_HUMAN	A0AVT1	Ubiquitin-like modifier-activating enzyme 6	Name=UBA6; Synonyms=MOP4, UBE1L2;	A0AVT1; A6N8M7; B2RAV3; Q4W5K0; Q6UV21; Q86T78; Q86TC7; Q8N5T3; Q8N9E4; Q9H3T7; Q9NVC9;
P08865			RSSA_HUMAN	P08865	40S ribosomal protein SA {ECO:0000255|HAMAP-Rule:MF_03016}	Name=RPSA {ECO:0000255|HAMAP-Rule:MF_03016}; Synonyms=LAMBR, LAMR1;	P08865; P11085; P12030; Q16471; Q6IPD1; Q6IPD2; Q6NSD1; Q6NXQ8; Q86VC0;
Q14624			ITIH4_HUMAN	Q14624	Inter-alpha-trypsin inhibitor heavy chain H4	Name=ITIH4; Synonyms=IHRP, ITIHL1, PK120; ORFNames=PRO1851;	Q14624; B7Z545; E9PGN5; Q15135; Q9P190; Q9UQ54;
P46781			RS9_HUMAN	P46781	40S ribosomal protein S9	Name=RPS9;	P46781; A9C4C1; Q4QRK7; Q9BVZ0;
O00468			AGRIN_HUMAN	O00468	Agrin	Name=AGRN; Synonyms=AGRIN;	O00468; Q5SVA1; Q5SVA2; Q60FE1; Q7KYS8; Q8N4J5; Q96IC1; Q9BTD4;
Q9NQC3			RTN4_HUMAN	Q9NQC3	Reticulon-4 {ECO:0000305}	Name=RTN4 {ECO:0000312|HGNC:HGNC:14085};Synonyms=KIAA0886, NOGO {ECO:0000303|PubMed:12488097};ORFNames=My043, SP1507;	Q9NQC3; O94962; Q7L7Q5; Q7L7Q6; Q7L7Q8; Q8IUA4; Q96B16; Q9BXG5; Q9H212; Q9H3I3; Q9UQ42; Q9Y293; Q9Y2Y7; Q9Y5U6;
P05556			ITB1_HUMAN	P05556	Integrin beta-1	Name=ITGB1; Synonyms=FNRB, MDF2, MSK12;	P05556; A8K6N2; D3DRX9; D3DRY3; D3DRY4; D3DRY5; P78466; P78467; Q13089; Q13090; Q13091; Q13212; Q14622; Q14647; Q29RW2; Q7Z3V1; Q8WUM6;
P62913			RL11_HUMAN	P62913	60S ribosomal protein L11	Name=RPL11;	P62913; P25121; P39026; Q8TDH2; Q9Y674;
P02788			TRFL_HUMAN	P02788	Lactotransferrin	Name=LTF; Synonyms=GIG12, LF;	P02788; A8K9U8; B2MV13; B7Z4X2; E7EQH5; O00756; Q16780; Q16785; Q16786; Q16789; Q5DSM0; Q8IU92; Q8IZH6; Q8TCD2; Q96KZ4; Q96KZ5; Q9H1Z3; Q9UCY5;
Q6YHK3			CD109_HUMAN	Q6YHK3	CD109 antigen	Name=CD109; Synonyms=CPAMD7;	Q6YHK3; A5YKK4; B2R948; B3KW25; Q0P6K7; Q5SYA8; Q5XUM7; Q5XUM9; Q6MZI7; Q8N3A7; Q8N915; Q8TDJ2; Q8TDJ3;
P14314			GLU2B_HUMAN	P14314	Glucosidase 2 subunit beta	Name=PRKCSH {ECO:0000303|PubMed:28375157, ECO:0000312|HGNC:HGNC:9411};Synonyms=G19P1;	P14314; A8K318; Q96BU9; Q96D06; Q9P0W9;
P05156			CFAI_HUMAN	P05156	Complement factor I	Name=CFI; Synonyms=IF;	P05156; O60442;
P27797			CALR_HUMAN	P27797	Calreticulin {ECO:0000303|PubMed:9427624}	Name=CALR {ECO:0000312|HGNC:HGNC:1455}; Synonyms=CRTC;	P27797; Q6IAT4; Q9UDG2;
Q02543			RL18A_HUMAN	Q02543	60S ribosomal protein L18a	Name=RPL18A;	Q02543;
P04406			G3P_HUMAN	P04406	Glyceraldehyde-3-phosphate dehydrogenase	Name=GAPDH; Synonyms=GAPD; ORFNames=CDABP0047, OK/SW-cl.12;	P04406; E7EUT4; P00354; Q53X65;
Q15582			BGH3_HUMAN	Q15582	Transforming growth factor-beta-induced protein ig-h3	Name=TGFBI; Synonyms=BIGH3;	Q15582; D3DQB1; O14471; O14472; O14476; O43216; O43217; O43218; O43219; Q53XM1;
P01031			CO5_HUMAN	P01031	Complement C5	Name=C5; Synonyms=CPAMD4;	P01031; Q14CJ0; Q27I61;
Q15084			PDIA6_HUMAN	Q15084	Protein disulfide-isomerase A6	Name=PDIA6; Synonyms=ERP5, P5, TXNDC7;	Q15084; B3KY95; B5MCQ5; B7Z254; B7Z4M8; F8WA83; Q53RC7; Q6ZSH5; Q99778;
P09486			SPRC_HUMAN	P09486	SPARC	Name=SPARC; Synonyms=ON;	P09486; D3DQH9; Q6IBK4;
P68371			TBB4B_HUMAN	P68371	Tubulin beta-4B chain	Name=TUBB4B; Synonyms=TUBB2C;	P68371; A2BFA2; P05217;
Q00839			HNRPU_HUMAN	Q00839	Heterogeneous nuclear ribonucleoprotein U {ECO:0000303|PubMed:1628625}	Name=HNRNPU {ECO:0000312|HGNC:HGNC:5048};Synonyms=C1orf199 {ECO:0000312|HGNC:HGNC:5048},HNRPU {ECO:0000312|HGNC:HGNC:5048}, SAFA, U21.1;	Q00839; O75507; Q8N174; Q96HY9; Q9BQ09;
P15880			RS2_HUMAN	P15880	40S ribosomal protein S2	Name=RPS2; Synonyms=RPS4;	P15880; B2R5G0; D3DU82; Q3MIB1;
P69905			HBA_HUMAN	P69905	Hemoglobin subunit alpha	Name=HBA1;andName=HBA2;	P69905; P01922; Q1HDT5; Q3MIF5; Q53F97; Q96KF1; Q9NYR7; Q9UCM0;
P07900			HS90A_HUMAN	P07900	Heat shock protein HSP 90-alpha	Name=HSP90AA1; Synonyms=HSP90A, HSPC1, HSPCA;	P07900; A8K500; B3KPJ9; Q2PP14; Q5CAQ6; Q5CAQ7; Q9BVQ5;
P62241			RS8_HUMAN	P62241	40S ribosomal protein S8	Name=RPS8; ORFNames=OK/SW-cl.83;	P62241; P09058; Q6IRL7;
P26038			MOES_HUMAN	P26038	Moesin {ECO:0000303|PubMed:1924289}	Name=MSN {ECO:0000312|HGNC:HGNC:7373};	P26038;

## Sheet: HCV-29 - Cellular component
Analysis: Cellular component
Dataset name: HCV-29
Number of proteins in the dataset: 259
Number of proteins in the dataset (which are available in Cellular component database) :259
Number of proteins in background: 18486
Is analysis quantitative: No
						Corrected p-values
Cellular component	No. of proteins in the dataset	No. of proteins in the background dataset	Percentage of proteins	Fold enrichment	P-value (Hypergeometric test)	Bonferroni method	BH method	Q-value (Storey-Tibshirani method)	proteins mapped (from input data set)
cytoplasm	96	4528	37.0656	1.51334	3.93249e-06	0.00689759	0.000176861	0.000908916	P05161; P13639; P05388; P08473; P14618; P50990; P11142; P22626; Q15365; P02771; P62258; Q01813; P27348; P02452; P62424; P04083; P32455; Q06830; Q14764; P18085; P13645; P31946; P35232; P02794; Q6NZI2; P07437; P30044; P02533; P23528; O75369; P11021; P10809; Q15019; P0CG48; Q9Y696; P02768; P13796; P55072; Q99829; O00560; P12814; P60709; P15559; P68366; P61204; P36578; P04114; P08758; P68104; P26641;…
cytosol	130	5090	50.1931	1.82299	6.26998e-15	1.09975e-11	9.99777e-13	5.138e-12	P05161; P13639; P05388; P21980; P14618; P10599; P50990; Q9BZR8; P02647; P59998; P11142; Q15365; P19367; P01023; P62258; Q01813; P27348; P62424; P04083; P32455; P51149; Q06830; P13073; P67936; Q14764; Q07020; P18085; P06756; P04843; P13645; P31946; P61769; P02794; P61981; Q6NZI2; P21589; Q00610; P12956; P30044; P04075; P02533; P23528; O75369; P11021; Q04756; P10809; Q9UHB6; P18206; P0CG48; Q9Y696;…
extracellular exosome	190	2099	73.3591	6.46083	5.40156e-123	9.47433e-120	9.47433e-120	4.869e-119	P02675; P30101; P13639; P19823; P05388; P21980; P08473; P14618; Q00325; P10599; P50990; P01008; P02751; P02647; P59998; Q9UBI6; P11142; P22626; Q15365; P04179; P01023; O95084; P07225; P62258; P51571; Q01813; P27348; P05543; P04083; P36955; Q01518; P51149; Q06830; P67936; Q14764; P18085; P02765; P21796; P01024; P06756; P27824; Q08431; P13645; P98160; P31946; P26006; P61769; Q99715; P23142; P35232;…
focal adhesion	67	403	25.8687	11.8673	5.49118e-53	9.63152e-50	4.81576e-50	2.47489e-49	P30101; P05388; P21980; P08473; P11142; P62258; P27348; P62424; P04083; Q01518; P67936; Q07020; P06756; P98160; P31946; P26006; P61769; P61981; Q00610; P23528; O75369; P11021; Q9UHB6; P18206; P08133; P07237; P13796; O00560; P12814; P60709; P21926; P36578; P08758; P17301; P23396; P63104; Q9Y4L1; P62701; P61158; P60953; P46940; P63261; P14625; P27487; P62937; P61978; P62249; P24821; P07737; P55290;…
melanosome	30	99	11.583	21.6328	3.9416e-32	6.91357e-29	7.68174e-30	3.94776e-29	P30101; P11142; P62258; P36955; Q06830; P27824; O43852; P04843; P31946; Q14697; Q00610; P05023; P11021; P13667; P08133; P07237; O00560; P23526; P50991; P08238; P63104; P07339; P14625; P07355; P23284; P05106; P49755; P05556; Q15084; P07900;
membrane	117	2041	45.1737	4.09171	1.18174e-44	2.07277e-41	6.90924e-42	3.55076e-41	Q9BSJ8; P13639; P05388; Q00325; Q9BZR8; P11142; P39656; P22626; Q15365; P00403; P62258; Q01813; P27348; P62424; P12259; P13073; P67936; Q14764; Q9Y4K0; Q07020; P18085; P21796; P06756; P27824; O43852; P04843; Q08431; P13645; P31946; P05141; P61769; P35232; P61981; Q96HE7; Q14697; P21589; Q00610; P49411; P12956; P01889; P04075; P05023; P25705; P23528; P11021; P10809; P08133; Q99829; O00560; P60709;…
mitochondrion	33	1252	12.7413	1.88176	0.00034519	0.605464	0.0076641	0.0393869	P21980; P14618; Q00325; P12236; P19367; P04179; P00403; P62258; P27348; P13073; P21796; P31946; P05141; P35232; P61981; Q6NZI2; P49411; P30044; P25705; P11021; P10809; Q9Y696; P08133; P06576; P08238; Q6NUK1; P63104; P00387; Q9Y6N5; O00299; Q16891; Q9Y277; Q99623;
nucleus	101	5155	38.9961	1.3985	6.46135e-05	0.113332	0.00191495	0.00984121	P05161; P30101; P13639; Q9Y625; P05388; P14618; P12236; P02647; P59998; P11142; P22626; O95084; P62258; Q01813; P62424; P04083; Q6NXT2; Q06830; Q14764; Q9Y4K0; Q07020; P21796; P13645; P31946; P05141; P51991; P35232; P02794; Q6NZI2; P07437; P12956; P30044; P04075; Q03181; P02533; P23528; O75369; P11021; Q15019; P0CG48; Q9Y696; P02768; P55072; Q99829; O00560; P60709; P23526; P16403; P36578; P35527;…
perinuclear region of cytoplasm	31	706	11.9691	3.13486	1.86454e-08	3.27041e-05	1.25785e-06	6.46427e-06	P11142; P36955; Q14764; P31946; P26006; P30044; Q15019; Q9Y696; P08133; P55072; Q9H0U4; P61204; P17301; P08238; Q07065; P14625; O00299; P55290; P09525; Q15149; P02545; P06396; P21333; P02787; P07355; P23284; P05556; P27797; P04406; P07900; P26038;
transcriptional repressor complex	1	56	0.3861	1.28701	0.546758	1	1	1	P31946;
vacuolar membrane	1	25	0.3861	2.88227	0.297404	1	1	1	P31946;
cell	42	1105	16.2162	2.7134	3.21033e-09	5.63093e-06	2.34622e-07	1.20576e-06	P30101; P21980; P10599; P19367; P62258; P36955; P51149; Q06830; P06756; P02794; Q96HE7; P30044; P04075; P05023; O75369; P13667; P18206; Q9Y696; P07237; P00734; P06576; P01042; P32119; P63104; P02649; P61158; P60953; P14625; Q9Y490; Q9H444; O00159; P06396; P02787; P07355; P00747; P35579; P49755; Q9NQC3; P05556; P02788; P27797; Q15084;
central region of growth cone	1	5	0.3861	14.3883	0.0681245	1	0.466759	1	P62258;
glutamatergic synapse	17	352	6.56371	3.44886	1.03801e-05	0.0182066	0.000398468	0.00204778	Q9Y625; P11142; P62258; P18085; P27824; P55072; P12814; P60709; P63104; P02649; P07737; Q99623; P21333; P05106; P00747; P05556; P09486;
kinesin complex	1	53	0.3861	1.35985	0.527101	1	1	1	P62258;
intercalated disc	2	46	0.772201	3.11796	0.13574	1	0.739405	1	P05023; P05556;
plasma membrane	96	4621	37.0656	1.48288	9.74107e-06	0.0170858	0.000388315	0.00199561	P02675; P13639; Q9Y625; P21980; P08473; P01008; P02647; Q9UBI6; P11142; P39656; P07225; P04083; P12259; Q01518; P32455; P51149; P21796; P01024; P06756; P98160; P26006; P61769; P35232; Q6NZI2; P21589; Q00610; P01889; P05023; P25705; O75369; P11021; P10809; Q9UHB6; Q15019; P18206; P0CG48; Q9Y696; P13796; Q99829; O00560; P12814; P60709; P21926; Q9P0L0; P61204; P04114; P00734; P06576; P01042; P17301;…
presynapse	3	107	1.1583	2.00756	0.189663	1	0.927111	1	P08473; P61981; P60709;
extracellular space	90	1581	34.749	4.06334	1.17899e-32	2.06794e-29	2.58493e-30	1.32843e-29	P02675; P30101; Q9Y625; P01008; P02751; P02647; P11142; P02771; P01023; P07225; P02452; P05543; P04083; P12259; P36955; Q06830; Q9Y4K0; Q969H8; P02765; P50454; P01024; Q08431; P13645; P98160; P61769; Q99715; P23142; P12111; P04004; P30044; P04075; P23528; Q04756; P10809; P13667; P0CG48; P02768; P13796; O00560; P12814; P60709; P21926; P02462; P02749; P04114; P35527; P00734; P20742; O60814; P02461;…
protein-containing complex	36	639	13.8996	4.022	1.0753e-12	1.88608e-09	1.10946e-10	5.70169e-10	P39656; P27348; P04083; P01024; P27824; Q6NZI2; P07437; Q00610; P12956; P05023; P11021; P10809; P18206; P02768; P07237; P55072; P60709; P21926; P12109; P08238; P60953; P14625; P62937; Q99623; P49747; P06748; P06396; P62805; P23284; P05106; P35579; P05556; P62913; P02788; Q00839; P07900;
synapse	16	416	6.17761	2.74672	0.000272493	0.477952	0.00628885	0.0323193	P02675; P13639; Q9Y625; P08473; P27348; P62424; P49411; O00560; P60709; P15559; P62701; P0C0L4; Q9Y277; P05106; P46781; O00468;
blood microparticle	36	141	13.8996	18.2264	2.05169e-35	3.59867e-32	5.99778e-33	3.08235e-32	P02675; P19823; P01008; P02751; P02647; P11142; P01023; P07225; P02765; P01024; P04004; P02768; O00560; P60709; P00734; P02100; P20742; P01042; P04264; P02774; P63104; P02649; P63261; P43652; P0C0L4; O00299; P07737; Q08380; P00488; P19827; P06396; P02787; P00747; Q14624; P69905; P26038;
hippocampal mossy fiber to CA3 synapse	1	34	0.3861	2.11954	0.381316	1	1	1	P63104;
nucleoplasm	48	3649	18.5328	0.939038	0.712005	1	1	1	P05161; P10599; P50990; P11142; P22626; Q15365; P04083; P13073; Q9Y4K0; P51991; P35232; Q6NZI2; P21589; P12956; Q03181; Q15019; P0CG48; P55072; Q99829; O00560; P60709; O60814; P50991; P23396; P08238; P63104; P19338; P62701; P05787; P61978; P62249; Q8WU68; P62314; P53396; P52272; P06748; O00159; P02545; P62805; P23284; P05106; P08865; P46781; P62913; Q00839; P15880; P07900; P62241;
vesicle	15	140	5.79151	7.65153	1.20578e-09	2.11494e-06	9.61337e-08	4.94045e-07	P14618; P04083; P23528; P0CG48; P60709; Q9P0L0; P63104; P62937; O00299; P60660; Q9H444; P02787; P07355; P04406; P26038;
centrosome	6	485	2.3166	0.884403	0.6773	1	1	1	P50990; Q9Y696; P50991; P17987; P06748; Q00839;
M band	2	25	0.772201	5.736	0.0474827	1	0.385577	1	P04075; P06733;
Z disc	4	129	1.5444	2.21844	0.107849	1	0.620218	1	O75369; P12814; P05787; P21333;
Golgi apparatus	21	988	8.10811	1.51772	0.03804	1	0.33698	1	P02452; P32455; P51149; Q969H8; P18085; P02765; O43852; P61769; Q14697; P01889; P05023; P10809; Q15363; P02768; Q9H0U4; P02649; P17987; Q9BVK6; P10321; P49755; P27797;
dendrite	6	423	2.3166	1.01403	0.545235	1	1	1	P08473; P11142; Q96HE7; P15559; P02649; P0C0L4;
lateral plasma membrane	4	60	1.5444	4.76922	0.00993852	1	0.124516	0.639903	P04083; P05023; P46940; O00159;
microtubule cytoskeleton	4	152	1.5444	1.88278	0.165104	1	0.85475	1	Q15019; Q9P0L0; P68366; P04406;
membrane raft	19	233	7.33591	5.82283	8.00379e-10	1.40386e-06	6.68507e-08	3.43555e-07	P13639; P08473; P19367; P21796; P50454; P05141; Q6NZI2; P07437; P05023; P10809; P18206; O00560; P46940; P07339; P27487; P00558; O00159; P07355; P05556;
cytoskeleton	17	405	6.56371	2.99754	6.13281e-05	0.107569	0.00185464	0.00953129	P67936; Q14764; P07437; P18206; P07237; O00560; P60709; P68366; P04264; P60953; P63261; Q07065; P07737; Q9Y490; P08670; P68371; P26038;
mitochondrial outer membrane	6	166	2.3166	2.58385	0.0296864	1	0.269792	1	P19367; P21796; P0CG48; P00387; Q9Y277; Q99623;
endoplasmic reticulum	46	1020	17.7606	3.2194	1.58176e-12	2.77441e-09	1.54134e-10	7.92117e-10	Q9BSJ8; P02675; P30101; P05388; P21980; P39656; Q9Y4K0; Q969H8; Q07020; P50454; P27824; O43852; P04843; Q6NZI2; Q96HE7; P04004; P01889; P05023; P11021; P13667; Q15363; P02768; P07237; P55072; Q9P0L0; P60903; Q15293; Q9HDC9; Q8TCT9; P07996; P23396; Q9Y4L1; P02649; P00387; Q07065; P14625; Q9BVK6; P43307; P23284; P10321; P49755; Q9NQC3; P14314; P27797; Q15084; P62241;
endoplasmic reticulum membrane	27	933	10.4247	2.06616	0.000296515	0.520088	0.00675439	0.0347118	Q9BSJ8; P39656; P07225; P27824; O43852; P04843; Q96HE7; P11021; Q15363; P0CG48; P55072; O00560; Q9H0U4; Q9P0L0; P04114; Q8TCT9; P00387; P60953; Q07065; P14625; P04844; Q9BVK6; P43307; P49755; Q9NQC3; P27797; Q15084;
integral component of membrane	22	3702	8.49421	0.424335	1	1	1	1	P08473; P12236; P39656; P00403; P51571; P13073; P04843; P05023; O75369; Q15363; Q9P0L0; Q9HDC9; Q6NUK1; Q07065; P27487; P04844; Q9BVK6; O15427; Q9NZM1; P43307; P49755; O00468;
intercellular bridge	1	71	0.3861	1.01515	0.63348	1	1	1	Q15019;
intracellular membrane-bounded organelle	16	748	6.17761	1.5276	0.0620832	1	0.453725	1	P39656; Q6NZI2; Q96HE7; Q14697; P04004; P30044; P11021; Q15363; P55072; P04114; P60953; Q9NZM1; P00747; P14314; P04406; P09486;
mitochondrial inner membrane	13	394	5.01931	2.35666	0.00385643	1	0.0573236	0.294594	Q00325; P12236; P00403; P13073; P05141; P35232; P25705; P10809; P23396; Q6NUK1; Q9Y6N5; Q16891; Q99623;
mitochondrial intermembrane space	1	75	0.3861	0.961012	0.653671	1	1	1	Q16891;
nucleolus	15	814	5.79151	1.31607	0.170727	1	0.867987	1	P11142; P62424; Q07020; P12956; P36578; P68104; P23396; P19338; P52272; P06748; O00159; P40429; P21333; P46781; P62913;
mitochondrial membrane	2	110	0.772201	1.30404	0.45764	1	1	1	P04083; P06576;
lipid droplet	7	88	2.7027	5.68477	0.000236159	0.414224	0.00552298	0.0283834	P51149; P55072; P00387; Q07065; P61224; P07355; P04406;
adherens junction	8	159	3.0888	3.5953	0.00183465	1	0.0312424	0.160559	P04083; P18206; O00560; P60709; P55290; Q9Y490; P07355; P35579;
bicellular tight junction	1	121	0.3861	0.595699	0.819654	1	1	1	Q9P0L0;
cell leading edge	2	48	0.772201	2.98807	0.14535	1	0.772557	1	P08670; P35579;
lamellipodium	7	182	2.7027	2.74884	0.0144184	1	0.15708	0.807255	P23528; P07237; P60709; P61158; P27487; P06396; P05556;
phagocytic cup	2	27	0.772201	5.31127	0.0545573	1	0.407879	1	P04083; P13796;
cytoplasmic vesicle membrane	4	144	1.5444	1.98737	0.144072	1	0.770435	1	P04083; Q9Y696; Q9NZM1; O00159;
nuclear body	2	310	0.772201	0.462751	0.93346	1	1	1	O00159; P02545;
mitochondrial matrix	6	368	2.3166	1.16558	0.411811	1	1	1	P04179; P30044; P25705; P10809; P06576; P23396;
mitochondrial nucleoid	4	44	1.5444	6.50309	0.00329185	1	0.0506483	0.260289	P21796; P05141; P49411; P06576;
basolateral plasma membrane	6	202	2.3166	2.12338	0.0653427	1	0.466759	1	P04083; P26006; P05023; P08238; P07355; P26038;
cell cortex region	1	13	0.3861	5.54078	0.167636	1	0.85475	1	P06733;
cell junction	4	605	1.5444	0.473052	0.972057	1	1	1	P13796; P0C0L4; O00468; Q9NQC3;
cortical cytoskeleton	2	20	0.772201	7.16928	0.0314718	1	0.283085	1	P60709; P21333;
cytoplasmic side of plasma membrane	1	50	0.3861	1.44142	0.506596	1	1	1	Q9H444;
mitotic spindle	4	88	1.5444	3.25191	0.0351835	1	0.313259	1	Q00610; P23396; P60953; Q00839;
postsynaptic density	7	249	2.7027	2.00922	0.0617672	1	0.453725	1	P05388; P05023; P23396; Q99623; P50914; Q9NQC3; Q02543;
postsynaptic cytosol	1	18	0.3861	4.00253	0.224379	1	1	1	P11142;
postsynapse	2	88	0.772201	1.63001	0.350018	1	1	1	P05388; P21333;
nuclear speck	5	397	1.9305	0.900664	0.656373	1	1	1	Q15365; Q07065; Q8WU68; P02545; Q00839;
apical plasma membrane	8	332	3.0888	1.7219	0.0962043	1	0.583445	1	P02751; P04083; P05023; P21926; P08238; P27487; P02787; P26038;
cell surface	44	613	16.9884	5.12402	2.80882e-19	4.92667e-16	4.92667e-17	2.53189e-16	P02675; P30101; Q9Y625; P08473; P02647; P04083; P01024; P06756; P13645; P26006; P35232; P21589; P01889; P11021; P10809; P13667; Q9Y696; P02749; P06576; Q9HDC9; P17301; Q8TCT9; P07996; P08238; P27487; P55290; Q99623; Q9Y490; P09525; P06733; P08582; P02787; P07355; P05106; P10321; P00747; P05556; P02788; Q6YHK3; P27797; P09486; Q00839; P07900; P26038;
lysosomal membrane	8	310	3.0888	1.8441	0.0711519	1	0.483722	1	P11142; P51149; P08133; P12109; P08238; P07339; P27487; P07355;
integral component of plasma membrane	11	1373	4.2471	0.572322	0.987083	1	1	1	P08473; Q00325; P06756; P05141; P35232; P01889; P21926; P27701; O15427; P05106; P10321;
calyx of Held	2	24	0.772201	5.9749	0.0440823	1	0.35963	1	P60709; P63261;
axon	7	307	2.7027	1.62964	0.141211	1	0.766823	1	P08473; P11142; P27824; P60709; P46940; P0C0L4; Q99623;
caveola	4	71	1.5444	4.03043	0.0175871	1	0.188097	0.966656	Q6NZI2; P05023; P55290; Q9NZM1;
cytoplasmic vesicle	7	280	2.7027	1.78678	0.099739	1	0.601176	1	P08473; P02647; P32455; P30044; P60953; Q9NZM1; P02787;
dendritic shaft	1	37	0.3861	1.94773	0.407006	1	1	1	P21333;
integral component of postsynaptic membrane	1	45	0.3861	1.60154	0.470434	1	1	1	P27824;
neuronal cell body	11	371	4.2471	2.11801	0.0158958	1	0.171051	0.879056	P08473; P27824; O75369; P15559; P04114; P08238; P02649; P60953; P0C0L4; Q9NQC3; P07900;
cleavage furrow	4	52	1.5444	5.50281	0.0060175	1	0.0837674	0.430493	Q9UHB6; Q15019; P35579; P05556;
neuron projection	6	334	2.3166	1.28423	0.32707	1	1	1	O75369; P23526; P60953; P46940; P55290; P08670;
postsynaptic membrane	1	143	0.3861	0.504059	0.868076	1	1	1	P05106;
endosome	5	271	1.9305	1.31941	0.330947	1	1	1	P04083; Q00610; P05023; Q9H444; P07355;
perikaryon	1	153	0.3861	0.471116	0.885567	1	1	1	P21333;
rough endoplasmic reticulum	9	55	3.4749	11.6899	6.56057e-08	0.000115072	4.26194e-06	2.19027e-05	Q07020; P27824; P04843; Q04756; P10809; P36578; Q8TCT9; Q07065; P04844;
cilium	2	199	0.772201	0.720855	0.770701	1	1	1	P14618; P50990;
anchored component of membrane	3	103	1.1583	2.08552	0.17564	1	0.887816	1	P21589; P55290; Q6YHK3;
extracellular region	100	1895	38.61	3.76668	5.28217e-34	9.26492e-31	1.32356e-31	6.80197e-31	P05161; P02675; P13639; Q9Y625; P19823; P14618; P50990; P01008; P02751; P02647; P11142; P01023; P07225; P02452; P05543; P04083; P12259; P36955; Q01518; P32455; Q14764; P02765; P01024; O43852; Q08431; P98160; P61769; Q99715; P23142; P02794; P12111; P07437; P04004; P12956; P04075; Q04756; P18206; P02768; P07237; P55072; O00560; P12814; P02462; P02749; P60903; P68366; P04114; P00734; P08758; Q06033;…
secretory granule	5	87	1.9305	4.10956	0.00755418	1	0.100379	0.515863	P02452; P10809; P07996; P60953; P02788;
acrosomal vesicle	2	90	0.772201	1.59379	0.360155	1	1	1	P17987; P27797;
nuclear membrane	9	239	3.4749	2.69051	0.00672169	1	0.0899988	0.462517	Q99829; O00560; Q9P0L0; O00299; O15427; P09525; Q9NZM1; P02545; P04406;
autophagosome	1	69	0.3861	1.04457	0.622949	1	1	1	P11142;
autophagosome membrane	2	33	0.772201	4.34587	0.0777484	1	0.519697	1	P51149; P04844;
axoneme	1	95	0.3861	0.758715	0.739164	1	1	1	Q15019;
phagophore assembly site membrane	2	16	0.772201	8.96048	0.0206176	1	0.216547	1	P51149; Q9H0U4;
collagen-containing extracellular matrix	53	329	20.4633	11.4994	6.83619e-41	1.19907e-37	2.99767e-38	1.54055e-37	P02675; Q9Y625; P19823; P21980; P14618; P01008; P02751; P02647; P01023; P02452; P04083; P36955; Q9Y4K0; P02765; P50454; Q08431; P98160; Q99715; P23142; P12111; P04004; P08133; P02462; P02749; P60903; P08758; P02461; P01042; P12109; P07996; P04264; P02649; P07339; P14625; P05452; P51884; P24821; P55290; Q08380; P49747; P09525; P52272; P00488; P19827; P07355; Q15063; P00747; P11047; Q14624; O00468;…
platelet alpha granule lumen	14	67	5.40541	14.9219	3.99184e-13	7.00169e-10	4.37605e-11	2.24892e-10	P02675; P02751; P01023; P07225; P12259; P02765; P04075; P02768; P12814; P01042; P07996; P00488; P00747; P09486;
specific granule lumen	4	62	1.5444	4.6154	0.0111263	1	0.138407	0.711296	P61769; P18206; P07339; P02788;
tertiary granule lumen	5	55	1.9305	6.50014	0.00102042	1	0.0188402	0.0968225	P61769; P02794; P04075; P07339; P02788;
azurophil granule lumen	10	90	3.861	7.93725	5.24064e-07	0.000919208	2.87252e-05	0.000147623	P50990; Q01518; P01024; P07437; P55072; O00560; P00387; P53396; P07355; P68371;
COPII-coated ER to Golgi transport vesicle	4	40	1.5444	7.15323	0.00231502	1	0.0369141	0.189707	P12259; Q15363; Q9BVK6; P49755;
endoplasmic reticulum lumen	47	299	18.1467	11.221	1.03651e-35	1.81803e-32	3.63606e-33	1.86863e-32	P30101; P19823; P01008; P02751; P02647; P02771; O95084; P02452; P12259; Q969H8; P02765; P50454; P01024; P27824; O43852; Q08431; P61769; Q99715; Q96HE7; Q14697; P12111; P11021; P13667; P02768; P07237; P02462; P04114; P00734; Q15293; P02461; P01042; P12109; P07996; Q9Y4L1; P02649; Q07065; P14625; P0C0L4; P24821; P00742; P08582; P02787; P23284; P11047; P14314; P27797; Q15084;
endoplasmic reticulum-Golgi intermediate compartment membrane	6	72	2.3166	5.95674	0.000514713	0.902807	0.0108772	0.0558995	P12259; Q15363; Q9H0U4; Q9BVK6; P49755; P27797;
ficolin-1-rich granule lumen	18	124	6.94981	10.3653	1.30735e-13	2.2931e-10	1.52873e-11	7.85638e-11	P13639; P14618; P50990; P11142; Q14764; P02794; P12956; P04075; P18206; P55072; P68104; P04264; P08238; P07339; P62937; P53396; P06396; P07900;
Golgi membrane	13	611	5.01931	1.51969	0.0895414	1	0.564949	1	P07225; P12259; P32455; P61769; P01889; Q15363; Q9H0U4; Q9P0L0; P61204; P60953; Q9BVK6; P10321; P49755;
secretory granule lumen	18	115	6.94981	11.1765	3.38461e-14	5.93661e-11	4.56663e-12	2.34686e-11	P13639; P14618; P50990; P02647; P11142; Q14764; P02765; P01024; P12956; P04075; P18206; P55072; P68104; P08238; P62937; P06396; P02787; P07900;
fibrinogen complex	3	8	1.1583	26.8201	0.000144523	0.253493	0.0038999	0.0200422	P02675; P02751; P07996;
Golgi cisterna membrane	1	90	0.3861	0.800861	0.719998	1	1	1	Q15363;
apical part of cell	3	74	1.1583	2.9027	0.0855155	1	0.543457	1	Q9Y696; P60953; P26038;
cell-cell junction	12	181	4.6332	4.73551	9.72023e-06	0.0170493	0.000388315	0.00199561	P23528; P18206; Q9Y696; P12814; P60709; P61158; P60953; P63261; P05787; P61224; P21333; P05106;
clathrin-coated pit	2	57	0.772201	2.51635	0.190066	1	0.927111	1	P10809; P02787;
dendritic spine	4	160	1.5444	1.78864	0.187158	1	0.919538	1	P18085; P27824; P60953; P05556;
early endosome	8	253	3.0888	2.25955	0.0265894	1	0.254199	1	P08473; P02647; P35232; P10809; P04114; P02649; P02787; P07355;
endosome lumen	1	18	0.3861	4.00253	0.224379	1	1	1	P04114;
Golgi lumen	8	100	3.0888	5.71631	8.16201e-05	0.143162	0.00234691	0.0120611	Q9Y625; P07225; P98160; P04004; P00734; P51884; P00742; O00468;
growth cone filopodium	1	4	0.3861	17.9764	0.05488	1	0.407879	1	P26006;
high-density lipoprotein particle	5	23	1.9305	15.5399	1.42167e-05	0.024936	0.000530554	0.0027266	P02647; P02749; P04114; P02649; O95445;
intermediate-density lipoprotein particle	3	6	1.1583	35.7453	5.27021e-05	0.0924395	0.00168072	0.00863746	P02647; P04114; P02649;
lipoprotein particle	1	2	0.3861	35.8634	0.0278257	1	0.254199	1	P02649;
neuromuscular junction	3	78	1.1583	2.75387	0.0964648	1	0.583445	1	Q15063; P35579; P05556;
nuclear envelope lumen	1	10	0.3861	7.20135	0.131625	1	0.719221	1	P07437;
presynaptic active zone	1	39	0.3861	1.84787	0.423539	1	1	1	Q99623;
receptor complex	3	209	1.1583	1.02784	0.56324	1	1	1	P26006; P05106; P05556;
recycling endosome	2	117	0.772201	1.22603	0.489723	1	1	1	P02787; P05556;
smooth endoplasmic reticulum	6	26	2.3166	16.4915	1.29895e-06	0.00227837	6.32879e-05	0.000325246	P27824; P11021; P04114; Q9Y4L1; P23284; P27797;
spindle midzone	1	25	0.3861	2.88227	0.297404	1	1	1	P60953;
synaptic vesicle	3	126	1.1583	1.70486	0.259438	1	1	1	P08473; P21796; Q9BVK6;
trans-Golgi network membrane	1	94	0.3861	0.766786	0.735438	1	1	1	Q00610;
terminal bouton	1	53	0.3861	1.35985	0.527101	1	1	1	P11142;
intermediate filament	8	112	3.0888	5.1039	0.000180579	0.316735	0.00479902	0.0246628	P13645; P02533; P35527; P13647; P35908; P05787; P08670; P02545;
Schaffer collateral - CA1 synapse	5	84	1.9305	4.25631	0.00652772	1	0.0890086	0.457428	P60709; P60953; P63261; P00747; P05556;
host cell	1	55	0.3861	1.31041	0.540298	1	1	1	P0CG48;
nuclear envelope	6	182	2.3166	2.35671	0.0433898	1	0.355634	1	O00299; Q9NZM1; Q9H444; P02545; Q9NQC3; P27797;
nuclear pore	2	71	0.772201	2.02024	0.262277	1	1	1	Q14764; O00159;
spindle pole	1	124	0.3861	0.581288	0.827177	1	1	1	Q00839;
clathrin-coated vesicle	1	57	0.3861	1.26444	0.553127	1	1	1	Q00610;
extrinsic component of plasma membrane	3	24	1.1583	8.94749	0.00442597	1	0.064693	0.332467	Q08431; P60903; P07355;
cytoplasmic stress granule	2	69	0.772201	2.07879	0.251879	1	1	1	P55072; P61978;
spliceosomal complex	5	91	1.9305	3.92894	0.00909072	1	0.118112	0.606995	P11142; P22626; P19338; Q8WU68; P52272;
axon terminus	1	57	0.3861	1.26444	0.553127	1	1	1	P17301;
lysosome	4	249	1.5444	1.14936	0.462359	1	1	1	P11142; P51149; Q00610; P07339;
T-tubule	1	43	0.3861	1.67602	0.455241	1	1	1	P05023;
endosome membrane	5	214	1.9305	1.67082	0.182252	1	0.89795	1	P51149; P0CG48; P04114; P07339; P02787;
recycling endosome membrane	4	86	1.5444	3.32753	0.032731	1	0.292909	1	P30101; P61769; P01889; P10321;
ribonucleoprotein complex	19	169	7.33591	8.0278	2.9568e-12	5.18623e-09	2.7296e-10	1.40278e-09	P13639; P05388; P11142; P22626; P51991; P60709; P36578; P23396; P19338; P62701; P46940; P08670; P52272; P06748; P40429; P46781; P04406; Q00839; P62241;
endocytic vesicle	3	54	1.1583	3.97758	0.0399591	1	0.342923	1	P02647; P27487; P02787;
external side of plasma membrane	13	369	5.01931	2.51632	0.00220417	1	0.0357974	0.183968	P02675; P06756; Q08431; P26006; P61769; P07237; P21926; P08758; P17301; P07996; P55290; P05556; P27797;
phagocytic vesicle	9	61	3.4749	10.5402	1.66298e-07	0.000291688	9.40927e-06	4.83556e-05	P30101; P51149; P06756; O75369; P60953; P63261; P08670; O00159; P06396;
microtubule organizing center	1	108	0.3861	0.667397	0.783097	1	1	1	P60953;
late endosome	3	137	1.1583	1.56798	0.301278	1	1	1	P11142; P51149; P02787;
late endosome membrane	4	121	1.5444	2.3651	0.0904647	1	0.568728	1	P51149; P08133; Q9H444; P07355;
early endosome membrane	4	158	1.5444	1.81128	0.181556	1	0.897041	1	P04083; P61769; P01889; P10321;
glial cell projection	1	12	0.3861	6.00212	0.155801	1	0.815745	1	P05556;
ruffle membrane	10	91	3.861	7.85004	5.81585e-07	0.0010201	3.09121e-05	0.000158862	P18085; P06756; P23528; P13796; P68104; P23396; Q9Y490; O00159; P05106; P05556;
azurophil granule membrane	5	58	1.9305	6.16398	0.00129912	1	0.0225609	0.115944	P39656; Q99829; Q9P0L0; Q07065; P61224;
secretory granule membrane	6	99	2.3166	4.33234	0.00269937	1	0.0422741	0.217253	P08473; P51149; P01889; P46940; P10321; P49755;
integral component of endoplasmic reticulum membrane	3	114	1.1583	1.8843	0.214843	1	1	1	Q9BSJ8; P11021; Q9NQC3;
intercellular canaliculus	1	6	0.3861	11.9943	0.0811842	1	0.519697	1	P27487;
peroxisome	2	106	0.772201	1.35324	0.438793	1	1	1	P30044; P08670;
peroxisomal matrix	2	54	0.772201	2.65613	0.174935	1	0.88681	1	P30044; P10809;
polysomal ribosome	5	31	1.9305	11.5309	6.55057e-05	0.114897	0.00191495	0.00984121	P13639; P62424; Q07020; P62913; Q02543;
ribosome	5	48	1.9305	7.44788	0.000543828	0.953875	0.0110809	0.0569465	P27824; P23396; P62701; P40429; P46781;
brush border membrane	2	55	0.772201	2.60784	0.179958	1	0.891654	1	Q9UHB6; P08238;
dendrite cytoplasm	2	32	0.772201	4.48164	0.0736956	1	0.499082	1	P27824; Q00839;
sperm flagellum	1	52	0.3861	1.38599	0.520362	1	1	1	P05023;
GABA-ergic synapse	2	70	0.772201	2.0491	0.257077	1	1	1	P55290; Q99623;
aggresome	1	39	0.3861	1.84787	0.423539	1	1	1	P13639;
growth cone	2	138	0.772201	1.03947	0.578497	1	1	1	P46940; P21333;
actin cytoskeleton	12	212	4.6332	4.04309	4.67359e-05	0.0819748	0.00155023	0.00796686	P32455; P04075; O75369; Q9UHB6; Q15019; Q9Y696; P13796; P60709; P61158; P06396; P21333; P35579;
stress fiber	5	64	1.9305	5.5862	0.00201974	1	0.0337392	0.173391	P67936; O75369; Q9UHB6; P12814; P35579;
microtubule	8	313	3.0888	1.82642	0.0743041	1	0.501267	1	P50990; P07437; P68366; P50991; P46940; P17987; Q9H4B7; P68371;
transcription factor complex	1	199	0.3861	0.362221	0.940577	1	1	1	P12956;
ruffle	9	99	3.4749	6.4949	1.04501e-05	0.0183295	0.000398468	0.00204778	Q9UHB6; P13796; P12814; P46940; Q9Y490; P06396; P07355; P35579; P05556;
nuclear chromosome, telomeric region	2	87	0.772201	1.64875	0.344929	1	1	1	P12956; P62805;
nuclear telomere cap complex	1	9	0.3861	8.00061	0.119279	1	0.668422	1	P12956;
basement membrane	13	87	5.01931	10.6717	2.41644e-10	4.23843e-07	2.11922e-08	1.0891e-07	P02751; P36955; Q9Y4K0; P98160; P23142; P04004; P02462; P24821; P07355; P11047; O00468; Q15582; P09486;
synaptic cleft	1	17	0.3861	4.23783	0.213348	1	1	1	P02649;
specific granule membrane	2	91	0.772201	1.57628	0.365202	1	1	1	P06756; Q07065;
extrinsic component of cytoplasmic side of plasma membrane	2	62	0.772201	2.31345	0.215635	1	1	1	Q9BSJ8; P46940;
mitochondrial crista	1	8	0.3861	8.99944	0.106759	1	0.615972	1	P10809;
actin filament	7	67	2.7027	7.46629	4.15085e-05	0.0728059	0.00142757	0.00733647	Q9UBI6; P67936; P13796; P60709; P46940; P63261; P21333;
NuA4 histone acetyltransferase complex	1	19	0.3861	3.79198	0.235257	1	1	1	P60709;
nuclear chromatin	5	904	1.9305	0.395541	0.996119	1	1	1	Q03181; P60709; P16403; P61978; Q96KK5;
motile cilium	1	98	0.3861	0.735491	0.75003	1	1	1	P04083;
integral component of postsynaptic density membrane	1	52	0.3861	1.38599	0.520362	1	1	1	O15427;
clathrin-coated vesicle membrane	1	56	0.3861	1.28701	0.546758	1	1	1	P02787;
basal plasma membrane	2	39	0.772201	3.67745	0.10341	1	0.615972	1	O00159; P02787;
spindle	3	124	1.1583	1.73235	0.251909	1	1	1	Q00610; Q15019; P35579;
mitochondria-associated endoplasmic reticulum membrane	1	15	0.3861	4.8025	0.190814	1	0.927111	1	P27824;
cell body	4	74	1.5444	3.86706	0.0201661	1	0.213081	1	P50990; P07437; P50991; P17987;
filopodium	4	72	1.5444	3.97446	0.0184225	1	0.195837	1	P13796; P60953; P05556; P26038;
apical junction complex	2	20	0.772201	7.16928	0.0314718	1	0.283085	1	P60709; P63261;
cytoplasmic ribonucleoprotein granule	10	74	3.861	9.65318	8.00924e-08	0.000140482	5.01722e-06	2.57842e-05	P05388; Q15365; P07437; P60709; P19338; P62701; P60953; P46940; Q07065; Q00839;
dense body	2	6	0.772201	23.8698	0.00282617	1	0.0438682	0.225445	P60709; P63261;
postsynaptic actin cytoskeleton	1	5	0.3861	14.3883	0.0681245	1	0.466759	1	P60709;
tight junction	1	16	0.3861	4.50253	0.20216	1	0.963556	1	P60709;
I band	1	20	0.3861	3.60247	0.245983	1	1	1	P04075;
filamentous actin	2	35	0.772201	4.09761	0.0860565	1	0.544921	1	P63261; O00159;
myofibril	1	29	0.3861	2.48485	0.336013	1	1	1	P63261;
cell periphery	4	45	1.5444	6.35861	0.00357384	1	0.0538854	0.276925	P26006; P02533; Q99623; P26038;
brush border	10	56	3.861	12.7554	4.95234e-09	8.6864e-06	3.47456e-07	1.78563e-06	P08473; O75369; P18206; P12814; P61158; O00299; P60660; O00159; Q15149; P35579;
cell projection	6	117	2.3166	3.66588	0.00612304	1	0.0845655	0.434594	P59998; P12814; P50991; P60953; P61978; Q9NQC3;
fascia adherens	2	10	0.772201	14.3314	0.00817041	1	0.106947	0.549616	P18206; P12814;
pseudopodium	2	17	0.772201	8.4337	0.0231535	1	0.240303	1	P12814; P26038;
cortical actin cytoskeleton	4	39	1.5444	7.3366	0.00210641	1	0.0348551	0.179126	Q01518; P23528; P68104; P06396;
COPI-coated vesicle	2	11	0.772201	13.0297	0.00989433	1	0.124516	0.639903	Q15363; P49755;
pore complex	2	13	0.772201	11.0267	0.0137758	1	0.153591	0.789328	P21796; Q9Y277;
synaptic membrane	2	26	0.772201	5.51547	0.0509754	1	0.407879	1	P04083; P26006;
trans-Golgi network	3	167	1.1583	1.28632	0.415502	1	1	1	P08473; Q15063; Q15582;
sperm head plasma membrane	1	2	0.3861	35.8634	0.0278257	1	0.254199	1	P08238;
podosome	4	28	1.5444	10.2178	0.000591524	1	0.0111563	0.0573337	P18206; P13796; P61978; P06396;
specific granule	1	13	0.3861	5.54078	0.167636	1	0.85475	1	P02788;
intrinsic component of external side of plasma membrane	1	4	0.3861	17.9764	0.05488	1	0.407879	1	P00742;
intermediate filament cytoskeleton	4	50	1.5444	5.72287	0.00523143	1	0.0734074	0.377251	P50990; P05787; P08670; Q15149;
intrinsic component of plasma membrane	1	37	0.3861	1.94773	0.407006	1	1	1	P21980;
excitatory synapse	1	33	0.3861	2.18375	0.372509	1	1	1	P26006;
basal part of cell	3	15	1.1583	14.3124	0.0010919	1	0.01995	0.102526	P02533; P17301; P02787;
cell cortex	6	142	2.3166	3.02052	0.0150427	1	0.16287	0.837011	P02675; O75369; P19338; P60953; P07737; P07355;
proteasome complex	1	57	0.3861	1.26444	0.553127	1	1	1	P55072;
MMXD complex	1	5	0.3861	14.3883	0.0681245	1	0.466759	1	P05141;
TIM23 mitochondrial import inner membrane translocase complex	1	10	0.3861	7.20135	0.131625	1	0.719221	1	P12236;
invadopodium	1	10	0.3861	7.20135	0.131625	1	0.719221	1	P26038;
cell-cell contact zone	1	23	0.3861	3.13279	0.277268	1	1	1	P18206;
transcriptionally active chromatin	1	23	0.3861	3.13279	0.277268	1	1	1	P16403;
lysosomal lumen	9	94	3.4749	6.84034	6.82384e-06	0.011969	0.000284976	0.00146454	Q9Y625; P11142; P98160; P04114; P02774; P07339; P51884; O00468; P07900;
integral component of mitochondrial inner membrane	1	40	0.3861	1.80169	0.431633	1	1	1	Q00325;
polysome	4	37	1.5444	7.73307	0.00172878	1	0.0297282	0.152778	P23396; P62701; P08670; P27797;
leading edge membrane	1	9	0.3861	8.00061	0.119279	1	0.668422	1	P60953;
stereocilium membrane	1	5	0.3861	14.3883	0.0681245	1	0.466759	1	O00159;
non-motile cilium	1	29	0.3861	2.48485	0.336013	1	1	1	Q15019;
costamere	3	19	1.1583	11.3008	0.00223111	1	0.0359025	0.184508	P18206; P05787; Q15149;
sarcolemma	9	93	3.4749	6.91388	6.24599e-06	0.0109555	0.000273887	0.00140754	P04083; P12111; P05023; P18206; P12109; P05787; Q15149; P07355; P05556;
hemoglobin complex	3	11	1.1583	19.5122	0.000412745	0.723956	0.00882873	0.0453721	P02100; P00387; P69905;
aryl hydrocarbon receptor complex	1	2	0.3861	35.8634	0.0278257	1	0.254199	1	P08238;
intracellular	3	80	1.1583	2.68503	0.102143	1	0.613558	1	Q9Y696; P08758; P61224;
sarcoplasmic reticulum	1	44	0.3861	1.63793	0.462891	1	1	1	P07996;
nuclear matrix	9	108	3.4749	5.95371	2.1167e-05	0.0371269	0.000773477	0.00397501	P22626; P23528; Q9Y696; P05787; Q99623; P08670; P52272; P09486; Q00839;
cis-Golgi network	1	63	0.3861	1.14403	0.589514	1	1	1	P49755;
chromatin	1	102	0.3861	0.706651	0.76382	1	1	1	Q9Y4K0;
sperm head	1	9	0.3861	8.00061	0.119279	1	0.668422	1	P04075;
mast cell granule	1	22	0.3861	3.27513	0.266986	1	1	1	P04083;
Schmidt-Lanterman incisure	1	11	0.3861	6.54728	0.143798	1	0.770435	1	P07355;
nuclear euchromatin	2	29	0.772201	4.9451	0.0619759	1	0.453725	1	Q6NXT2; P16403;
midbody	9	156	3.4749	4.12191	0.000360666	0.632608	0.0079076	0.0406383	P11021; Q15019; Q9Y696; P60953; P46940; P14625; Q9H444; P07355; Q00839;
extracellular matrix	15	229	5.79151	4.67792	8.70491e-07	0.00152684	4.49071e-05	0.000230784	P02751; P02452; P02765; Q99715; P23142; P12111; P02462; P02461; P12109; P07996; P02649; P51884; P49747; Q15063; Q15582;
Derlin-1 retrotranslocation complex	2	8	0.772201	17.9098	0.00517867	1	0.0732531	0.376458	P55072; Q8TCT9;
endoplasmic reticulum quality control compartment	2	23	0.772201	6.23456	0.0407776	1	0.342923	1	P27824; P27797;
endoplasmic reticulum-Golgi intermediate compartment	9	78	3.4749	8.2433	1.42146e-06	0.00249324	6.73848e-05	0.0003463	P02751; Q969H8; P50454; P11021; Q15363; P07237; Q9BVK6; P49755; Q15084;
rough endoplasmic reticulum lumen	1	3	0.3861	23.9487	0.0414479	1	0.342923	1	P04004;
macropinosome	1	7	0.3861	10.2832	0.0940615	1	0.572861	1	P07355;
Cajal body	1	52	0.3861	1.38599	0.520362	1	1	1	P22626;
microvillus	3	63	1.1583	3.40944	0.0584493	1	0.432574	1	Q9Y696; O00159; P26038;
actomyosin contractile ring	1	4	0.3861	17.9764	0.05488	1	0.407879	1	P35579;
methylosome	1	12	0.3861	6.00212	0.155801	1	0.815745	1	P62314;
chloride channel complex	2	48	0.772201	2.98807	0.14535	1	0.772557	1	Q9Y696; O00299;
transport vesicle	4	93	1.5444	3.0771	0.0417696	1	0.343962	1	Q15363; Q9H0U4; Q9BVK6; P49755;
filopodium membrane	3	18	1.1583	11.9283	0.00189835	1	0.0320165	0.164537	P06756; P26006; P05106;
lamellipodium membrane	4	22	1.5444	13.0032	0.00022575	0.395965	0.00535088	0.0274989	P06756; P23528; P27487; P05106;
extrinsic component of membrane	1	67	0.3861	1.07574	0.612117	1	1	1	P04083;
cornified envelope	4	45	1.5444	6.35861	0.00357384	1	0.0538854	0.276925	P04083; P13645; P04264; P35908;
extrinsic component of endosome membrane	1	8	0.3861	8.99944	0.106759	1	0.615972	1	P04083;
extrinsic component of external side of plasma membrane	3	8	1.1583	26.8201	0.000144523	0.253493	0.0038999	0.0200422	P04083; P02787; P00747;
AnxA2-p11 complex	2	2	0.772201	71.3718	0.00019555	0.342994	0.0048309	0.0248267	P60903; P07355;
myelin sheath adaxonal region	1	6	0.3861	11.9943	0.0811842	1	0.519697	1	P07355;
PCSK9-AnxA2 complex	1	2	0.3861	35.8634	0.0278257	1	0.254199	1	P07355;
phagocytic vesicle membrane	5	73	1.9305	4.89759	0.00359441	1	0.0538854	0.276925	P51149; P61769; P01889; P10321; P27797;
vesicle membrane	2	30	0.772201	4.78032	0.0658066	1	0.466759	1	P32455; P09525;
endothelial microparticle	1	2	0.3861	35.8634	0.0278257	1	0.254199	1	P08758;
membrane coat	1	8	0.3861	8.99944	0.106759	1	0.615972	1	Q9H444;
clathrin coat of trans-Golgi network vesicle	1	7	0.3861	10.2832	0.0940615	1	0.572861	1	Q00610;
clathrin-coated endocytic vesicle	1	24	0.3861	3.00231	0.287407	1	1	1	Q00610;
clathrin-coated endocytic vesicle membrane	4	33	1.5444	8.67013	0.00111907	1	0.0202356	0.103993	Q00610; P21926; P04114; P02649;
endocytic vesicle membrane	2	68	0.772201	2.10936	0.246683	1	1	1	P0CG48; P21926;
endolysosome membrane	1	14	0.3861	5.14529	0.179306	1	0.890945	1	Q00610;
condensed chromosome kinetochore	2	87	0.772201	1.64875	0.344929	1	1	1	Q15019; Q00839;
kinetochore	1	74	0.3861	0.973997	0.648729	1	1	1	Q00839;
catenin complex	1	27	0.3861	2.66885	0.31698	1	1	1	P55290;
gamma-secretase complex	1	6	0.3861	11.9943	0.0811842	1	0.519697	1	P49755;
site of double-strand break	3	59	1.1583	3.64055	0.0498048	1	0.40257	1	P59998; P55072; P61158;
platelet alpha granule membrane	4	16	1.5444	17.8764	6.00102e-05	0.105258	0.00184663	0.0094901	P21926; P05106; Q6YHK3; P09486;
chylomicron	4	13	1.5444	21.9985	2.43702e-05	0.0427453	0.000854906	0.00439349	P02647; P02749; P04114; P02649;
discoidal high-density lipoprotein particle	3	3	1.1583	71.3718	2.71891e-06	0.00476896	0.000125499	0.000644958	P02647; P02649; O95445;
endocytic vesicle lumen	9	15	3.4749	42.8421	8.4218e-14	1.47718e-10	1.05513e-11	5.42247e-11	P02647; P04114; Q9Y4L1; P02649; P14625; P27797; P09486; P69905; P07900;
extracellular vesicle	14	55	5.40541	18.177	2.06203e-14	3.6168e-11	3.014e-12	1.54894e-11	P02675; P14618; P02647; P12259; Q08431; Q99715; P12111; Q00610; P05023; P18206; O00560; P21926; P02649; P68371;
low-density lipoprotein particle	4	13	1.5444	21.9985	2.43702e-05	0.0427453	0.000854906	0.00439349	P02647; P04114; P02649; O95445;
spherical high-density lipoprotein particle	2	8	0.772201	17.9098	0.00517867	1	0.0732531	0.376458	P02647; O95445;
very-low-density lipoprotein particle	5	20	1.9305	17.8697	6.77965e-06	0.0118915	0.000284976	0.00146454	P02647; P02749; P04114; P02649; O95445;
chylomicron remnant	1	1	0.3861	71.3718	0.0140106	1	0.153591	0.789328	P04114;
endoplasmic reticulum exit site	1	28	0.3861	2.57356	0.326564	1	1	1	P04114;
mature chylomicron	1	1	0.3861	71.3718	0.0140106	1	0.153591	0.789328	P04114;
vesicle lumen	1	1	0.3861	71.3718	0.0140106	1	0.153591	0.789328	P04114;
platelet dense granule lumen	5	14	1.9305	25.5227	9.37873e-07	0.00164503	4.70008e-05	0.000241544	P02749; Q06033; P05452; Q08380; Q14624;
catalytic step 2 spliceosome	6	85	2.3166	5.04581	0.00123891	1	0.0217305	0.111676	P22626; P51991; P61978; P62314; P52272; Q00839;
U2-type catalytic step 2 spliceosome	1	30	0.3861	2.40205	0.345331	1	1	1	P62314;
ciliary membrane	1	54	0.3861	1.33467	0.533746	1	1	1	Q15019;
Sec61 translocon complex	1	5	0.3861	14.3883	0.0681245	1	0.466759	1	P51571;
Arp2/3 protein complex	2	11	0.772201	13.0297	0.00989433	1	0.124516	0.639903	P59998; P61158;
ER to Golgi transport vesicle membrane	5	54	1.9305	6.62049	0.00093824	1	0.0175072	0.0899719	P61769; P01889; Q15363; P10321; P49755;
photoreceptor connecting cilium	1	37	0.3861	1.94773	0.407006	1	1	1	Q15019;
RNA polymerase II transcription factor complex	1	71	0.3861	1.01515	0.63348	1	1	1	Q03181;
actin cap	1	4	0.3861	17.9764	0.05488	1	0.407879	1	P06396;
lamellar body	1	8	0.3861	8.99944	0.106759	1	0.615972	1	Q07065;
endomembrane system	3	161	1.1583	1.33426	0.392945	1	1	1	Q9BZR8; P51149; Q9H0U4;
sarcoplasmic reticulum lumen	3	10	1.1583	21.4615	0.000303315	0.532014	0.00682069	0.0350525	O43852; P14625; P27797;
intrinsic component of endoplasmic reticulum membrane	1	9	0.3861	8.00061	0.119279	1	0.668422	1	Q9BSJ8;
organelle membrane	1	15	0.3861	4.8025	0.190814	1	0.927111	1	P05023;
photoreceptor inner segment membrane	1	4	0.3861	17.9764	0.05488	1	0.407879	1	P05023;
sodium:potassium-exchanging ATPase complex	1	12	0.3861	6.00212	0.155801	1	0.815745	1	P05023;
immunological synapse	1	37	0.3861	1.94773	0.407006	1	1	1	P35579;
integral component of presynaptic active zone membrane	1	16	0.3861	4.50253	0.20216	1	0.963556	1	P27824;
mitochondrial proton-transporting ATP synthase complex	2	17	0.772201	8.4337	0.0231535	1	0.240303	1	P25705; P06576;
neuron projection terminus	1	20	0.3861	3.60247	0.245983	1	1	1	P08473;
protein-DNA complex	2	45	0.772201	3.18723	0.130991	1	0.719221	1	P12956; P06748;
interstitial matrix	1	12	0.3861	6.00212	0.155801	1	0.815745	1	P24821;
endoplasmic reticulum tubular network	1	16	0.3861	4.50253	0.20216	1	0.963556	1	Q9NQC3;
endoplasmic reticulum tubular network membrane	1	5	0.3861	14.3883	0.0681245	1	0.466759	1	Q9NQC3;
proton-transporting ATP synthase complex	2	3	0.772201	47.6602	0.000581211	1	0.0110809	0.0569465	P25705; P06576;
trans-Golgi network transport vesicle	2	18	0.772201	7.96543	0.0258104	1	0.254199	1	Q9BVK6; P49755;
proton-transporting ATP synthase complex, catalytic core F(1)	2	2	0.772201	71.3718	0.00019555	0.342994	0.0048309	0.0248267	P25705; P06576;
mitochondrial proton-transporting ATP synthase, catalytic core	1	1	0.3861	71.3718	0.0140106	1	0.153591	0.789328	P06576;
nuclear heterochromatin	1	23	0.3861	3.13279	0.277268	1	1	1	P17987;
axon hillock	1	8	0.3861	8.99944	0.106759	1	0.615972	1	P36955;
spindle pole centrosome	1	13	0.3861	5.54078	0.167636	1	0.85475	1	P06748;
mitotic spindle midzone	1	13	0.3861	5.54078	0.167636	1	0.85475	1	Q00839;
intracellular organelle	1	4	0.3861	17.9764	0.05488	1	0.407879	1	Q9BZR8;
early endosome lumen	1	3	0.3861	23.9487	0.0414479	1	0.342923	1	P61769;
HFE-transferrin receptor complex	2	8	0.772201	17.9098	0.00517867	1	0.0732531	0.376458	P61769; P02787;
MHC class I peptide loading complex	3	7	1.1583	30.6461	9.12726e-05	0.160092	0.00258213	0.0132699	P30101; P61769; P27797;
MHC class I protein complex	3	9	1.1583	23.8434	0.00021454	0.376303	0.00522644	0.0268594	P61769; P01889; P10321;
chaperone complex	1	11	0.3861	6.54728	0.143798	1	0.770435	1	P11142;
inclusion body	1	22	0.3861	3.27513	0.266986	1	1	1	P08238;
presynaptic cytosol	1	14	0.3861	5.14529	0.179306	1	0.890945	1	P11142;
integral component of lumenal side of endoplasmic reticulum membrane	5	29	1.9305	12.3258	4.68428e-05	0.0821622	0.00155023	0.00796686	P27824; P01889; Q8TCT9; P10321; P27797;
mitochondrial permeability transition pore complex	1	4	0.3861	17.9764	0.05488	1	0.407879	1	P21796;
pericentriolar material	1	21	0.3861	3.43101	0.256558	1	1	1	P17987;
myelin sheath	2	30	0.772201	4.78032	0.0658066	1	0.466759	1	P06396; P07900;
clathrin complex	1	6	0.3861	11.9943	0.0811842	1	0.519697	1	Q00610;
small nuclear ribonucleoprotein complex	1	14	0.3861	5.14529	0.179306	1	0.890945	1	P62314;
endoplasmic reticulum chaperone complex	6	10	2.3166	42.8516	1.43048e-09	2.50906e-06	1.09089e-07	5.60627e-07	P11021; P07237; Q9Y4L1; P14625; P23284; Q15084;
nuclear chromosome	2	26	0.772201	5.51547	0.0509754	1	0.407879	1	P62805; Q00839;
myosin complex	2	34	0.772201	4.21809	0.0818695	1	0.522179	1	P60660; P19105;
axonal growth cone	2	31	0.772201	4.62616	0.0697141	1	0.475792	1	P08238; P07900;
cytoplasmic side of lysosomal membrane	1	5	0.3861	14.3883	0.0681245	1	0.466759	1	P68104;
nuclear lamina	1	9	0.3861	8.00061	0.119279	1	0.668422	1	P02545;
uropod	2	12	0.772201	11.9448	0.0117643	1	0.145314	0.746788	P35579; P26038;
U2-type precatalytic spliceosome	1	50	0.3861	1.44142	0.506596	1	1	1	P62314;
anchored component of plasma membrane	2	27	0.772201	5.31127	0.0545573	1	0.407879	1	Q9Y625; P08582;
post-mRNA release spliceosomal complex	1	9	0.3861	8.00061	0.119279	1	0.668422	1	P52272;
photoreceptor ribbon synapse	1	7	0.3861	10.2832	0.0940615	1	0.572861	1	P11142;
parallel fiber to Purkinje cell synapse	1	16	0.3861	4.50253	0.20216	1	0.963556	1	O15427;
microvillus membrane	3	23	1.1583	9.33634	0.00391283	1	0.0576731	0.29639	P06756; P05106; P26038;
zonula adherens	1	9	0.3861	8.00061	0.119279	1	0.668422	1	P18206;
granular component	1	6	0.3861	11.9943	0.0811842	1	0.519697	1	P05452;
keratin filament	5	93	1.9305	3.84445	0.00993442	1	0.124516	0.639903	P02533; P04264; P13647; P35908; P05787;
dystrophin-associated glycoprotein complex	1	17	0.3861	4.23783	0.213348	1	1	1	P05787;
lipopolysaccharide receptor complex	1	5	0.3861	14.3883	0.0681245	1	0.466759	1	P10809;
U5 snRNP	1	17	0.3861	4.23783	0.213348	1	1	1	P62314;
HSP90-CDC37 chaperone complex	1	2	0.3861	35.8634	0.0278257	1	0.254199	1	P08238;
Golgi transport complex	1	11	0.3861	6.54728	0.143798	1	0.770435	1	P60953;
storage vacuole	1	2	0.3861	35.8634	0.0278257	1	0.254199	1	P60953;
Prp19 complex	1	11	0.3861	6.54728	0.143798	1	0.770435	1	P11142;
chromosome, telomeric region	1	43	0.3861	1.67602	0.455241	1	1	1	P22626;
dendritic growth cone	2	9	0.772201	15.922	0.00659699	1	0.0890086	0.457428	P08238; P07900;
mitotic spindle microtubule	2	3	0.772201	47.6602	0.000581211	1	0.0110809	0.0569465	Q00610; Q00839;
nuclear nucleosome	1	16	0.3861	4.50253	0.20216	1	0.963556	1	P62805;
coated vesicle	1	3	0.3861	23.9487	0.0414479	1	0.342923	1	P10809;
zymogen granule	1	4	0.3861	17.9764	0.05488	1	0.407879	1	P10809;
MICOS complex	1	8	0.3861	8.99944	0.106759	1	0.615972	1	Q16891;
ESCRT III complex	1	10	0.3861	7.20135	0.131625	1	0.719221	1	Q9H444;
zymogen granule membrane	2	11	0.772201	13.0297	0.00989433	1	0.124516	0.639903	Q15363; P49755;
clathrin coat	1	6	0.3861	11.9943	0.0811842	1	0.519697	1	Q00610;
clathrin coat of coated pit	1	5	0.3861	14.3883	0.0681245	1	0.466759	1	Q00610;
apicolateral plasma membrane	1	19	0.3861	3.79198	0.235257	1	1	1	P05787;
autolysosome	1	10	0.3861	7.20135	0.131625	1	0.719221	1	P02794;
apical dendrite	1	16	0.3861	4.50253	0.20216	1	0.963556	1	P21333;
myelin sheath abaxonal region	1	6	0.3861	11.9943	0.0811842	1	0.519697	1	P05556;
collagen type I trimer	1	2	0.3861	35.8634	0.0278257	1	0.254199	1	P02452;
collagen type III trimer	1	1	0.3861	71.3718	0.0140106	1	0.153591	0.789328	P02461;
collagen type IV trimer	1	7	0.3861	10.2832	0.0940615	1	0.572861	1	P02462;
membrane attack complex	1	7	0.3861	10.2832	0.0940615	1	0.572861	1	P01031;
collagen type VI trimer	2	3	0.772201	47.6602	0.000581211	1	0.0110809	0.0569465	P12111; P12109;
mitochondrial respiratory chain complex IV	1	13	0.3861	5.54078	0.167636	1	0.85475	1	P13073;
collagen type XII trimer	1	1	0.3861	71.3718	0.0140106	1	0.153591	0.789328	Q99715;
hemidesmosome	1	7	0.3861	10.2832	0.0940615	1	0.572861	1	Q15149;
fibrillar collagen trimer	1	2	0.3861	35.8634	0.0278257	1	0.254199	1	P51884;
respiratory chain complex IV	1	8	0.3861	8.99944	0.106759	1	0.615972	1	P00403;
paraspeckles	1	6	0.3861	11.9943	0.0811842	1	0.519697	1	P52272;
actin filament bundle	1	8	0.3861	8.99944	0.106759	1	0.615972	1	P13796;
CRD-mediated mRNA stability complex	1	6	0.3861	11.9943	0.0811842	1	0.519697	1	Q00839;
platelet alpha granule	4	16	1.5444	17.8764	6.00102e-05	0.105258	0.00184663	0.0094901	P02675; P12259; P07996; P09486;
oligosaccharyltransferase complex	3	12	1.1583	17.8875	0.000544641	0.9553	0.0110809	0.0569465	P39656; P04843; P04844;
clathrin-sculpted gamma-aminobutyric acid transport vesicle membrane	1	8	0.3861	8.99944	0.106759	1	0.615972	1	P11142;
nonhomologous end joining complex	1	8	0.3861	8.99944	0.106759	1	0.615972	1	P12956;
SMN-Sm protein complex	1	17	0.3861	4.23783	0.213348	1	1	1	P62314;
U4/U6 x U5 tri-snRNP complex	1	31	0.3861	2.32459	0.354518	1	1	1	P62314;
sperm annulus	1	6	0.3861	11.9943	0.0811842	1	0.519697	1	Q15019;
U12-type spliceosomal complex	1	26	0.3861	2.77145	0.307261	1	1	1	P62314;
cytosolic small ribosomal subunit	8	42	3.0888	13.6084	1.04193e-07	0.000182755	6.09183e-06	3.13068e-05	P23396; P62701; P62249; P08865; P46781; P15880; P69905; P62241;
MIB complex	1	13	0.3861	5.54078	0.167636	1	0.85475	1	Q16891;
SAM complex	1	13	0.3861	5.54078	0.167636	1	0.85475	1	Q16891;
telomerase holoenzyme complex	1	20	0.3861	3.60247	0.245983	1	1	1	Q00839;
cell-substrate junction	1	3	0.3861	23.9487	0.0414479	1	0.342923	1	P18206;
invadopodium membrane	3	6	1.1583	35.7453	5.27021e-05	0.0924395	0.00168072	0.00863746	P26006; P27487; P05556;
actomyosin	1	13	0.3861	5.54078	0.167636	1	0.85475	1	P35579;
melanosome membrane	1	14	0.3861	5.14529	0.179306	1	0.890945	1	P51149;
sarcoplasm	2	9	0.772201	15.922	0.00659699	1	0.0890086	0.457428	Q15149; P06396;
eukaryotic translation elongation factor 1 complex	1	4	0.3861	17.9764	0.05488	1	0.407879	1	P68104;
plasma membrane protein complex	1	10	0.3861	7.20135	0.131625	1	0.719221	1	P98160;
elastic fiber	1	4	0.3861	17.9764	0.05488	1	0.407879	1	P23142;
phosphopyruvate hydratase complex	1	4	0.3861	17.9764	0.05488	1	0.407879	1	P06733;
COPI-coated vesicle membrane	1	5	0.3861	14.3883	0.0681245	1	0.466759	1	Q15363;
exocyst	1	16	0.3861	4.50253	0.20216	1	0.963556	1	Q15019;
VCP-NPL4-UFD1 AAA ATPase complex	1	8	0.3861	8.99944	0.106759	1	0.615972	1	P55072;
Myb complex	1	3	0.3861	23.9487	0.0414479	1	0.342923	1	P21333;
intracellular ferritin complex	1	2	0.3861	35.8634	0.0278257	1	0.254199	1	P02794;
cytosolic large ribosomal subunit	9	57	3.4749	11.2798	9.05866e-08	0.000158889	5.47893e-06	2.8157e-05	P05388; P62424; Q07020; P36578; P05386; P40429; P50914; P62913; Q02543;
GAIT complex	2	4	0.772201	35.7749	0.00115166	1	0.0204042	0.10486	P40429; P04406;
glucosidase II complex	2	2	0.772201	71.3718	0.00019555	0.342994	0.0048309	0.0248267	Q14697; P14314;
heterotrimeric G-protein complex	1	31	0.3861	2.32459	0.354518	1	1	1	Q9UBI6;
G-protein beta/gamma-subunit complex	1	12	0.3861	6.00212	0.155801	1	0.815745	1	Q9UBI6;
integral component of synaptic membrane	1	5	0.3861	14.3883	0.0681245	1	0.466759	1	P05556;
postsynaptic specialization membrane	1	3	0.3861	23.9487	0.0414479	1	0.342923	1	P11142;
glycinergic synapse	1	7	0.3861	10.2832	0.0940615	1	0.572861	1	P11142;
nucleosome	5	65	1.9305	5.50027	0.00216345	1	0.0354644	0.182257	Q6NXT2; P16403; O60814; Q96KK5; P62805;
phagocytic vesicle lumen	1	4	0.3861	17.9764	0.05488	1	0.407879	1	P02788;
haptoglobin-hemoglobin complex	2	10	0.772201	14.3314	0.00817041	1	0.106947	0.549616	P02100; P69905;
terminal web	1	4	0.3861	17.9764	0.05488	1	0.407879	1	P18206;
integral component of cytoplasmic side of endoplasmic reticulum membrane	1	6	0.3861	11.9943	0.0811842	1	0.519697	1	Q8TCT9;
alphav-beta3 integrin-HMGB1 complex	2	3	0.772201	47.6602	0.000581211	1	0.0110809	0.0569465	P06756; P05106;
inactive sex chromosome	1	1	0.3861	71.3718	0.0140106	1	0.153591	0.789328	Q00839;
zona pellucida receptor complex	3	8	1.1583	26.8201	0.000144523	0.253493	0.0038999	0.0200422	P50990; P50991; P17987;
ooplasm	1	1	0.3861	71.3718	0.0140106	1	0.153591	0.789328	P08238;
lumenal side of lysosomal membrane	1	1	0.3861	71.3718	0.0140106	1	0.153591	0.789328	P11142;
U2 snRNP	1	22	0.3861	3.27513	0.266986	1	1	1	P62314;
pICln-Sm protein complex	1	6	0.3861	11.9943	0.0811842	1	0.519697	1	P62314;
lamin filament	1	5	0.3861	14.3883	0.0681245	1	0.466759	1	P02545;
alphav-beta3 integrin-IGF-1-IGF1R complex	2	4	0.772201	35.7749	0.00115166	1	0.0204042	0.10486	P06756; P05106;
slit diaphragm	1	9	0.3861	8.00061	0.119279	1	0.668422	1	P46940;
integrin alpha10-beta1 complex	1	2	0.3861	35.8634	0.0278257	1	0.254199	1	P05556;
integrin complex	4	22	1.5444	13.0032	0.00022575	0.395965	0.00535088	0.0274989	P06756; P26006; P17301; P05106;
integrin alpha11-beta1 complex	1	2	0.3861	35.8634	0.0278257	1	0.254199	1	P05556;
integrin alpha1-beta1 complex	1	2	0.3861	35.8634	0.0278257	1	0.254199	1	P05556;
integrin alpha2-beta1 complex	2	3	0.772201	47.6602	0.000581211	1	0.0110809	0.0569465	P17301; P05556;
integrin alpha3-beta1 complex	2	2	0.772201	71.3718	0.00019555	0.342994	0.0048309	0.0248267	P26006; P05556;
alphav-beta3 integrin-vitronectin complex	2	3	0.772201	47.6602	0.000581211	1	0.0110809	0.0569465	P04004; P05106;
integrin alpha5-beta1 complex	1	2	0.3861	35.8634	0.0278257	1	0.254199	1	P05556;
integrin alpha8-beta1 complex	1	3	0.3861	23.9487	0.0414479	1	0.342923	1	P05556;
alphav-beta3 integrin-PKCalpha complex	2	3	0.772201	47.6602	0.000581211	1	0.0110809	0.0569465	P06756; P05106;
integrin alphav-beta3 complex	2	2	0.772201	71.3718	0.00019555	0.342994	0.0048309	0.0248267	P06756; P05106;
integrin alphav-beta5 complex	1	2	0.3861	35.8634	0.0278257	1	0.254199	1	P06756;
integrin alphav-beta6 complex	1	2	0.3861	35.8634	0.0278257	1	0.254199	1	P06756;
integrin alphav-beta8 complex	1	2	0.3861	35.8634	0.0278257	1	0.254199	1	P06756;
integrin alpha7-beta1 complex	1	1	0.3861	71.3718	0.0140106	1	0.153591	0.789328	P05556;
pyruvate kinase complex	1	1	0.3861	71.3718	0.0140106	1	0.153591	0.789328	P14618;
laminin-1 complex	1	3	0.3861	23.9487	0.0414479	1	0.342923	1	P11047;
laminin-10 complex	1	3	0.3861	23.9487	0.0414479	1	0.342923	1	P11047;
laminin-11 complex	1	3	0.3861	23.9487	0.0414479	1	0.342923	1	P11047;
U1 snRNP	1	21	0.3861	3.43101	0.256558	1	1	1	P62314;
precatalytic spliceosome	1	18	0.3861	4.00253	0.224379	1	1	1	P62314;
spliceosomal tri-snRNP complex	1	7	0.3861	10.2832	0.0940615	1	0.572861	1	P62314;
myosin II complex	1	4	0.3861	17.9764	0.05488	1	0.407879	1	P35579;
unconventional myosin complex	2	8	0.772201	17.9098	0.00517867	1	0.0732531	0.376458	P60660; O00159;
myosin II filament	1	3	0.3861	23.9487	0.0414479	1	0.342923	1	P35579;
VCP-NSFL1C complex	1	2	0.3861	35.8634	0.0278257	1	0.254199	1	P55072;
procollagen-proline 4-dioxygenase complex	1	2	0.3861	35.8634	0.0278257	1	0.254199	1	P07237;
6-phosphofructokinase complex	1	3	0.3861	23.9487	0.0414479	1	0.342923	1	Q01813;
perisynaptic extracellular matrix	1	2	0.3861	35.8634	0.0278257	1	0.254199	1	P24821;
U4 snRNP	1	10	0.3861	7.20135	0.131625	1	0.719221	1	P62314;
commitment complex	1	5	0.3861	14.3883	0.0681245	1	0.466759	1	P62314;
extrinsic component of lysosome membrane	1	1	0.3861	71.3718	0.0140106	1	0.153591	0.789328	P51149;
small ribosomal subunit	3	20	1.1583	10.7361	0.00259786	1	0.0410509	0.210967	P62701; P62249; P46781;
cell division site	1	24	0.3861	3.00231	0.287407	1	1	1	Q15019;
large ribosomal subunit	1	7	0.3861	10.2832	0.0940615	1	0.572861	1	P40429;
NF-kappaB complex	1	1	0.3861	71.3718	0.0140106	1	0.153591	0.789328	P23396;
interleukin-5 receptor complex	1	1	0.3861	71.3718	0.0140106	1	0.153591	0.789328	O00560;
septin complex	1	14	0.3861	5.14529	0.179306	1	0.890945	1	Q15019;
septin ring	1	14	0.3861	5.14529	0.179306	1	0.890945	1	Q15019;
chaperonin-containing T-complex	3	11	1.1583	19.5122	0.000412745	0.723956	0.00882873	0.0453721	P50990; P50991; P17987;
ATPase complex	1	1	0.3861	71.3718	0.0140106	1	0.153591	0.789328	P55072;
muscle thin filament tropomyosin	1	4	0.3861	17.9764	0.05488	1	0.407879	1	P67936;
U2AF	1	6	0.3861	11.9943	0.0811842	1	0.519697	1	Q8WU68;
inner dense plaque of desmosome	1	1	0.3861	71.3718	0.0140106	1	0.153591	0.789328	P18206;
outer dense plaque of desmosome	1	1	0.3861	71.3718	0.0140106	1	0.153591	0.789328	P18206;
Ku70:Ku80 complex	1	2	0.3861	35.8634	0.0278257	1	0.254199	1	P12956;

## Sheet: HCV-29 - Molecular function
Analysis: Molecular function
Dataset name: HCV-29
Number of proteins in the dataset: 259
Number of proteins in the dataset (which are available in Molecular function database) :253
Number of proteins in background: 15660
Is analysis quantitative: No
						Corrected p-values
Molecular function	No. of proteins in the dataset	No. of proteins in the background dataset	Percentage of proteins	Fold enrichment	P-value (Hypergeometric test)	Bonferroni method	BH method	Q-value (Storey-Tibshirani method)	proteins mapped (from input data set)
cadherin binding	36	304	14.2292	7.33145	4.59665e-21	1.95128e-17	1.95128e-17	1.21421e-16	P13639; P14618; P50990; P11142; Q15365; P62258; Q01813; P62424; Q06830; P31946; P04075; O75369; P11021; Q9UHB6; Q15019; P18206; Q9P0L0; P26641; P08238; P63104; P46940; P61978; O00299; P07737; P55290; Q9Y490; Q9H444; Q15149; P06733; P00338; P50914; P21333; P35579; Q9NQC3; P05556; P15880;
enzyme binding	17	360	6.71937	2.92445	8.0552e-05	0.341943	0.00834008	0.0518975	P02751; P02647; P59998; P11142; P01023; P62258; P32455; P31946; P35232; P11021; P10809; P07237; P23396; P05106; P00747; P15880; P26038;
histone deacetylase binding	5	112	1.97628	2.76844	0.0352275	1	0.844863	1	P62258; P31946; P35232; P08238; P07900;
identical protein binding	58	1410	22.9249	2.54645	1.79039e-11	7.60022e-08	1.52004e-08	9.45872e-08	Q9BSJ8; P30101; P21980; P14618; P01008; P02751; P02647; P22626; P19367; P04179; P62258; Q01813; P27348; P02452; P04083; P32455; Q06830; P67936; Q14764; P21796; P31946; P61769; P23142; P61981; Q6NZI2; P04004; P04075; O75369; Q15019; P02768; P08133; P13796; P55072; Q99829; O00560; P60709; P15559; P23526; P02749; P07996; P08238; P63104; P02649; P19338; P60953; P63261; P27487; P61978; P08670; P09525;…
phosphoprotein binding	3	36	1.18577	5.17366	0.0200959	1	0.600755	1	P62258; P31946; P14314;
phosphoserine residue binding	2	4	0.790514	31.0246	0.00152683	1	0.104539	0.650507	P62258; P31946;
protein C-terminus binding	10	200	3.95257	3.09768	0.001561	1	0.105182	0.654511	P02751; P27348; P98160; P31946; P23142; P35232; P12956; P19338; Q99623; O00159;
protein domain specific binding	19	241	7.50988	4.88204	1.36655e-08	5.80101e-05	4.83418e-06	3.00814e-05	P21980; P62258; P27348; P31946; P26006; P61981; P07437; P05023; P11021; P55072; Q9P0L0; P63104; P46940; P61978; P08670; P52272; P62805; P00747; P35579;
protein-containing complex binding	17	354	6.71937	2.97401	6.55421e-05	0.278226	0.00713401	0.0443925	Q00325; Q01813; P21796; P31946; P23142; P07437; P12956; P02100; P17301; P23396; P02649; P46940; P05787; P61224; P49755; P05556; Q00839;
calcium channel regulator activity	1	35	0.395257	1.7856	0.434868	1	1	1	P62258;
ion channel binding	9	132	3.55731	4.22447	0.00029352	1	0.0276887	0.172297	P62258; P27348; P21796; P12814; P60903; P08238; P63104; P21333; P14314;
MHC class II protein complex binding	5	16	1.97628	19.3687	3.99535e-06	0.0169603	0.000678411	0.00422152	P14618; P11142; P62258; P08238; P07900;
potassium channel regulator activity	2	41	0.790514	3.03362	0.141729	1	1	1	P62258; P21333;
protein heterodimerization activity	14	312	5.5336	2.77923	0.000570193	1	0.0514993	0.320463	P62258; Q6NXT2; P67936; P13645; P26006; P05023; P07237; O00560; Q9P0L0; O60814; P04264; Q96KK5; P62805; P05556;
RNA binding	72	1384	28.4585	3.22039	8.27066e-20	3.5109e-16	1.75545e-16	1.09236e-15	P30101; P13639; P05388; P14618; P10599; P11142; P22626; Q15365; P62258; P62424; Q06830; Q07020; P50454; P27824; P04843; P05141; P51991; P61981; Q6NZI2; Q14697; Q00610; P49411; P12956; P04075; P25705; O75369; P10809; P13667; P0CG48; P07237; P55072; P15559; P16403; P36578; P68104; P50991; P23396; P08238; P63104; P19338; P62701; P17987; Q07065; P14625; P62937; P61978; P62249; P07737; Q16891; P62314;…
scaffold protein binding	5	60	1.97628	5.16736	0.00280246	1	0.172412	1	P62258; P13647; P05787; P08670; P07900;
ubiquitin protein ligase binding	19	294	7.50988	4.00197	3.18624e-07	0.00135256	7.51421e-05	0.000467584	P05161; P11142; P62258; P05141; P07437; P11021; P10809; P18206; P0CG48; P55072; Q8TCT9; P08238; P63104; P63261; P17987; Q9NQC3; P62913; P27797; P07900;
actin binding	17	279	6.71937	3.77345	3.02029e-06	0.0128211	0.000582779	0.00362644	P59998; Q01518; P32455; P04075; O75369; P18206; P07237; P13796; P02774; P61158; P07737; Q15149; P06396; P35579; P05556; Q00839; P26038;
insulin-like growth factor receptor binding	1	16	0.395257	3.90467	0.229511	1	1	1	P61981;
protein kinase C binding	3	55	1.18577	3.38672	0.0591923	1	1	1	P06756; P61981; P14314;
protein kinase C inhibitor activity	1	3	0.395257	20.7687	0.0476916	1	0.987565	1	P61981;
receptor tyrosine kinase binding	2	57	0.790514	2.18222	0.234856	1	1	1	P61981; P08758;
protein kinase binding	16	467	6.32411	2.12187	0.0039163	1	0.210439	1	P13639; Q9BZR8; Q14764; P21796; Q00610; P05023; P60709; P68366; P68104; P23396; P08238; P63104; P60953; P46940; P06748; P26038;
14-3-3 protein binding	1	32	0.395257	1.95295	0.406506	1	1	1	P27348;
protein N-terminus binding	3	106	1.18577	1.75741	0.245179	1	1	1	P27348; O00560; Q99623;
transcription factor binding	5	343	1.97628	0.904035	0.653461	1	1	1	Q03181; P23396; P63104; P06748; P21333;
pyridoxal phosphate binding	1	54	0.395257	1.15745	0.585649	1	1	1	P02768;
kinase binding	6	99	2.37154	3.75707	0.00537538	1	0.268453	1	P68104; P23396; P08238; P00338; P21333; P00747;
protein antigen binding	1	7	0.395257	8.9178	0.107774	1	1	1	P00747;
tau protein binding	4	45	1.58103	5.51429	0.00589678	1	0.287722	1	P60709; P08238; P02649; P07900;
oxidoreductase activity	2	132	0.790514	0.942418	0.632223	1	1	1	Q96HE7; P15559;
GTPase activator activity	1	264	0.395257	0.236786	0.986921	1	1	1	P46940;
Rac GTPase binding	2	45	0.790514	2.76402	0.164304	1	1	1	P46940; P21333;
protein kinase inhibitor activity	1	30	0.395257	2.0831	0.386815	1	1	1	P06748;
electron transfer activity	2	75	0.790514	1.65856	0.34238	1	1	1	Q9Y4K0; P15559;
ferrous iron binding	2	24	0.790514	5.18153	0.0568398	1	1	1	P02794; P02787;
NAD binding	4	39	1.58103	6.36243	0.00350998	1	0.203335	1	P23526; P00387; P00338; P04406;
NADP binding	1	37	0.395257	1.6891	0.453022	1	1	1	P04406;
damaged DNA binding	2	58	0.790514	2.14461	0.240842	1	1	1	P12956; P23396;
calmodulin binding	3	201	1.18577	0.926837	0.633609	1	1	1	P46940; O00159; P35579;
spectrin binding	1	28	0.395257	2.23184	0.366474	1	1	1	P32455;
structural constituent of cytoskeleton	17	102	6.71937	10.3209	5.7364e-13	2.4351e-09	6.08775e-10	3.7882e-09	P59998; P07437; P02533; P60709; P68366; P35527; P13647; P61158; P63261; P35908; Q9H4B7; Q9Y490; P08670; Q15149; O00468; P68371; P26038;
mRNA binding	8	176	3.16206	2.81676	0.00790041	1	0.364535	1	P22626; Q15365; P51991; P23396; P52272; P40429; P27797; P15880;
double-stranded RNA binding	8	70	3.16206	7.08152	1.65219e-05	0.0701353	0.00241846	0.0150492	Q00610; P10809; P12814; P08238; P08670; P68371; Q00839; P26038;
drug binding	2	58	0.790514	2.14461	0.240842	1	1	1	Q03181; P02768;
virus receptor activity	6	74	2.37154	5.02618	0.00124006	1	0.0993221	0.618048	P06756; P17301; P27487; P05106; P08865; P05556;
5'-nucleotidase activity	1	13	0.395257	4.80506	0.190892	1	1	1	P21589;
magnesium ion binding	2	214	0.790514	0.581321	0.863528	1	1	1	P14618; P06733;
nucleotide binding	2	60	0.790514	2.07313	0.252833	1	1	1	P21589; Q9Y277;
phosphatase activity	1	52	0.395257	1.20196	0.571882	1	1	1	P05023;
metal ion binding	17	2305	6.71937	0.456758	0.999977	1	1	1	P21980; P04179; Q01813; P02452; P06756; P26006; P21589; Q9UHB6; P02100; P02461; P17301; Q8WU68; P53396; P00488; Q15063; P05556; P05156;
GTP binding	18	378	7.11462	2.94893	4.45769e-05	0.189229	0.00511429	0.0318245	P13639; P21980; P32455; P51149; P18085; P07437; P49411; Q15019; P08133; Q9H0U4; P68366; P61204; P68104; P08238; P60953; Q9H4B7; P61224; P68371;
unfolded protein binding	16	127	6.32411	7.80203	2.2171e-10	9.41157e-07	1.17645e-07	7.32063e-07	P50990; P11142; P50454; P27824; P11021; P10809; P50991; P08238; P17987; P14625; P62937; P06748; P23284; P27797; P68371; P07900;
GTPase activity	16	328	6.32411	3.02105	8.95932e-05	0.380323	0.00905532	0.0563481	P13639; Q9UBI6; P32455; P51149; P18085; P07437; P49411; Q15019; Q9H0U4; P68366; P61204; P68104; P60953; Q9H4B7; P61224; P68371;
GTPase binding	4	34	1.58103	7.2978	0.00210769	1	0.139799	0.869921	P13796; P06733; P21333; P07900;
serine-type endopeptidase inhibitor activity	12	96	4.74308	7.74249	4.57835e-08	0.000194351	1.49501e-05	9.30292e-05	P19823; P01008; P01023; P05543; P36955; P50454; P12111; Q06033; P20742; P19827; Q14624; Q6YHK3;
protease binding	15	106	5.92885	8.76371	1.54231e-10	6.54709e-07	9.35298e-08	5.82004e-07	P01008; P02751; P01023; P02452; P06756; P26006; P10809; P0CG48; P20742; P02461; P27487; P49747; P07355; P05106; P05556;
single-stranded RNA binding	2	43	0.790514	2.89255	0.152934	1	1	1	P04083; Q00839;
endopeptidase inhibitor activity	11	40	4.34783	17.0323	2.40794e-11	1.02217e-07	1.70362e-08	1.0601e-07	P19823; P01023; P07225; P02765; P01024; Q06033; P20742; P01042; P0C0L4; Q14624; P01031;
protein homodimerization activity	18	663	7.11462	1.68131	0.0222362	1	0.66009	1	P08473; P32455; P67936; P61769; P12814; P60903; Q8TCT9; P08238; P02649; P27487; P55290; P06748; Q9H444; P06733; P21333; P35579; Q9NQC3; P07900;
calcium-dependent protein binding	5	64	1.97628	4.84445	0.00371386	1	0.203335	1	P01023; P04083; P08133; P09525; P07355;
growth factor binding	1	30	0.395257	2.0831	0.386815	1	1	1	P01023;
interleukin-1 binding	1	6	0.395257	10.4016	0.0931173	1	1	1	P01023;
interleukin-8 binding	1	3	0.395257	20.7687	0.0476916	1	0.987565	1	P01023;
signaling receptor binding	17	339	6.71937	3.1056	3.82609e-05	0.162417	0.0046405	0.0288762	P02675; P02751; P02647; P01023; P04083; P01024; P01889; P30044; P23528; P00734; P01042; P02649; P27487; O00159; P00747; P01031; P26038;
tumor necrosis factor binding	1	5	0.395257	12.4778	0.0782204	1	1	1	P01023;
toxic substance binding	1	11	0.395257	5.67791	0.16408	1	1	1	P02768;
apolipoprotein binding	3	17	1.18577	10.9526	0.00239622	1	0.156492	0.973794	P27824; P10809; P00747;
chaperone binding	11	105	4.34783	6.4895	1.02881e-06	0.00436732	0.000229859	0.00143033	P02675; P02751; P11142; P01889; P05023; P11021; P10809; P02768; Q9Y4L1; P00747; P27797;
DNA binding	10	1397	3.95257	0.443495	0.999348	1	1	1	P12956; Q03181; P02768; O60814; P23396; Q96KK5; P62805; P02788; P27797; Q00839;
frizzled binding	1	40	0.395257	1.56245	0.479169	1	1	1	O00560;
G protein-coupled receptor binding	2	68	0.790514	1.82927	0.30081	1	1	1	P11142; P21333;
heparan sulfate proteoglycan binding	4	17	1.58103	14.5913	0.000134162	0.569517	0.0132446	0.0824165	P17301; P02649; P49747; O00468;
heparin binding	15	173	5.92885	5.36987	1.38509e-07	0.000587969	3.67481e-05	0.000228671	P01008; P02751; P04004; P02749; P04114; P00734; P08758; P01042; P07996; P02649; P05452; P49747; P09525; Q15063; P02788;
integrin binding	22	139	8.69565	9.80005	6.17092e-16	2.61956e-12	8.73186e-13	5.43353e-12	P05161; P02751; P06756; Q08431; P98160; P26006; P23142; P04004; P07237; P13796; P12814; P21926; P02461; P17301; P07996; Q9Y490; P49747; P05106; P35579; P05556; P27797; Q15582;
low-density lipoprotein particle receptor binding	5	22	1.97628	14.0887	2.22494e-05	0.0944487	0.00286208	0.0178098	P98160; Q00610; P04114; P02649; P14625;
peptidase activator activity	2	10	0.790514	12.4284	0.0107404	1	0.451416	1	P02751; P23142;
protein dimerization activity	2	146	0.790514	0.852055	0.686345	1	1	1	P08238; P02649;
RNA polymerase II cis-regulatory region sequence-specific DNA binding	2	545	0.790514	0.228268	0.998777	1	1	1	P61978; Q00839;
heat shock protein binding	4	62	1.58103	4.00255	0.0178591	1	0.542911	1	P02647; P11142; P11021; P08238;
signaling receptor activity	2	237	0.790514	0.524909	0.898729	1	1	1	Q03181; P04264;
symporter activity	1	40	0.395257	1.56245	0.479169	1	1	1	O15427;
ATP binding	27	1477	10.6719	1.13187	0.277236	1	1	1	P14618; P50990; P11142; P19367; Q01813; P12956; P05023; P25705; P11021; P10809; P55072; P60709; P06576; P50991; P08238; Q9Y4L1; P61158; P63261; P17987; P14625; P00558; P53396; O00159; P35579; A0AVT1; Q00839; P07900;
ADP binding	7	35	2.7668	12.3931	1.20835e-06	0.00512945	0.000256472	0.00159594	P14618; P05023; P25705; P55072; P00387; P00558; P35579;
AMP binding	2	13	0.790514	9.56254	0.0180331	1	0.542911	1	Q01813; P00387;
protein kinase regulator activity	1	11	0.395257	5.67791	0.16408	1	1	1	P08238;
protein kinase activator activity	1	28	0.395257	2.23184	0.366474	1	1	1	P05386;
chromatin binding	2	414	0.790514	0.300497	0.991407	1	1	1	P06748; Q00839;
phospholipid binding	9	101	3.55731	5.52096	3.72539e-05	0.158143	0.0046405	0.0288762	P02647; P04083; P02749; P04114; P08758; P02649; O95445; Q9NZM1; P00742;
zinc ion binding	7	836	2.7668	0.518992	0.983714	1	1	1	P08473; P02771; Q03181; P02768; P01042; P43652; P27797;
apolipoprotein A-I binding	1	5	0.395257	12.4778	0.0782204	1	1	1	P10809;
ATPase activity	6	210	2.37154	1.77129	0.125503	1	1	1	P11142; P11021; P10809; P55072; P35579; P07900;
cholesterol binding	2	48	0.790514	2.59131	0.181623	1	1	1	P02647; P08133;
cholesterol transfer activity	3	19	1.18577	9.80029	0.00333423	1	0.199349	1	P02647; P04114; P02649;
high-density lipoprotein particle binding	2	10	0.790514	12.4284	0.0107404	1	0.451416	1	P02647; P10809;
lipid transporter activity	2	26	0.790514	4.78311	0.0655506	1	1	1	P02649; O95445;
phosphatidylcholine binding	2	27	0.790514	4.60602	0.0700623	1	1	1	Q9BSJ8; P02647;
small GTPase binding	2	22	0.790514	5.65237	0.0485771	1	1	1	P46940; P21333;
syntaxin binding	2	57	0.790514	2.18222	0.234856	1	1	1	Q9BVK6; P49755;
transporter activity	1	30	0.395257	2.0831	0.386815	1	1	1	Q99829;
apolipoprotein A-I receptor binding	2	4	0.790514	31.0246	0.00152683	1	0.104539	0.650507	P02647; P60953;
heme binding	2	137	0.790514	0.908026	0.652343	1	1	1	P02100; P69905;
iron ion binding	5	132	1.97628	2.34901	0.0630453	1	1	1	P02794; P08582; P02788; P27797; P69905;
ribosomal small subunit binding	1	15	0.395257	4.16481	0.216846	1	1	1	P06748;
ribosome binding	4	52	1.58103	4.77213	0.00981609	1	0.438624	1	P13639; P11021; P04844; P08865;
enzyme activator activity	1	48	0.395257	1.3021	0.542966	1	1	1	P00734;
ribonucleoprotein complex binding	2	35	0.790514	3.55352	0.109346	1	1	1	P05386; Q00839;
hormone binding	1	12	0.395257	5.20514	0.177595	1	1	1	P27797;
steroid hormone receptor activity	1	52	0.395257	1.20196	0.571882	1	1	1	Q03181;
cytoskeletal protein binding	4	76	1.58103	3.26534	0.034548	1	0.833274	1	P04075; P35908; P55290; P07355;
cytoskeletal adaptor activity	1	14	0.395257	4.46208	0.203974	1	1	1	O00560;
proline-rich region binding	1	19	0.395257	3.28847	0.266294	1	1	1	P07737;
actin filament binding	12	185	4.74308	4.01793	4.80726e-05	0.204068	0.00537022	0.033417	P13639; P67936; P23528; Q9UHB6; P08133; P13796; P12814; Q9Y490; O00159; P06396; P21333; P35579;
actin monomer binding	2	28	0.790514	4.44158	0.0746724	1	1	1	Q9UHB6; P07737;
kinase activity	1	80	0.395257	0.781325	0.729192	1	1	1	P14618;
manganese ion binding	1	65	0.395257	0.961602	0.653852	1	1	1	P04179;
mitogen-activated protein kinase binding	1	21	0.395257	2.97543	0.289839	1	1	1	P46940;
sequence-specific double-stranded DNA binding	1	12	0.395257	5.20514	0.177595	1	1	1	Q00839;
transcription coactivator activity	1	290	0.395257	0.215557	0.991502	1	1	1	P06748;
microtubule binding	3	243	1.18577	0.766649	0.75549	1	1	1	Q9P0L0; P23396; P04406;
polyubiquitin modification-dependent protein binding	1	32	0.395257	1.95295	0.406506	1	1	1	P55072;
translation elongation factor activity	4	20	1.58103	12.4037	0.000262893	1	0.0253632	0.157826	P13639; P49411; P68104; P26641;
Rab GTPase binding	1	149	0.395257	0.419527	0.912709	1	1	1	P07355;
lipid binding	5	155	1.97628	2.00047	0.106734	1	1	1	Q03181; P08133; P55072; P02749; P02649;
DNA polymerase binding	2	18	0.790514	6.90775	0.0335536	1	0.823324	1	P08238; P07900;
telomeric DNA binding	2	25	0.790514	4.97435	0.0611415	1	1	1	P12956; P19338;
dipeptidyl-peptidase activity	1	13	0.395257	4.80506	0.190892	1	1	1	P27487;
endopeptidase activity	3	75	1.18577	2.48371	0.12122	1	1	1	P08473; Q99829; P00747;
exopeptidase activity	1	4	0.395257	15.5895	0.0630799	1	1	1	P08473;
calcium ion binding	36	706	14.2292	3.15694	8.84137e-10	3.75316e-06	4.17018e-07	2.59496e-06	Q9BSJ8; P07225; P04083; P67936; Q9Y4K0; P27824; O43852; P98160; P23142; P11021; P08133; P13796; Q99829; P12814; P60903; P00734; Q15293; P08758; P07996; Q6NUK1; P46940; P14625; P05452; P55290; P60660; P49747; P09525; P19827; P19105; P00742; P06396; P07355; O00468; P14314; P27797; P09486;
amyloid-beta binding	4	76	1.58103	3.26534	0.034548	1	0.833274	1	P02647; P98160; P17301; P02649;
collagen binding	10	65	3.95257	9.53034	8.322e-08	0.000353269	2.35513e-05	0.000146551	P02751; P50454; P26006; P04004; P17301; P12109; P51884; P49747; Q15582; P09486;
laminin binding	6	24	2.37154	15.493	1.76705e-06	0.00750114	0.000357197	0.00222271	P26006; P17301; P07996; P08865; O00468; P05556;
metallopeptidase activity	1	61	0.395257	1.02465	0.630453	1	1	1	P08473;
calcium channel activity	2	51	0.790514	2.43891	0.199196	1	1	1	P08133; P07355;
ligand-gated ion channel activity	1	31	0.395257	2.01592	0.396741	1	1	1	P08133;
epidermal growth factor receptor binding	1	34	0.395257	1.8381	0.425567	1	1	1	P18085;
GTPase inhibitor activity	1	14	0.395257	4.46208	0.203974	1	1	1	P46940;
scavenger receptor activity	4	47	1.58103	5.27969	0.00688447	1	0.321149	1	Q9Y4K0; P04004; Q08380; P05156;
coreceptor activity	3	40	1.18577	4.65642	0.0265348	1	0.776143	1	P06756; P05106; P05556;
ATP citrate synthase activity	1	1	0.395257	61.8948	0.0161558	1	0.508011	1	P53396;
cofactor binding	1	18	0.395257	3.47106	0.254231	1	1	1	P53396;
FAD binding	2	32	0.790514	3.88655	0.094011	1	1	1	P00387; Q9Y6N5;
fatty acid binding	4	27	1.58103	9.18912	0.000871374	1	0.0711343	0.442644	P02771; Q03181; P02768; P43652;
PDZ domain binding	1	86	0.395257	0.72682	0.754533	1	1	1	Q9UBI6;
serine-type endopeptidase activity	8	161	3.16206	3.07917	0.00468214	1	0.248446	1	O95084; Q04756; P00734; P27487; P00742; P00747; P02788; P05156;
copper ion binding	4	55	1.58103	4.51188	0.0119119	1	0.495746	1	P00403; P12259; Q9Y4K0; P02768;
structural constituent of postsynaptic actin cytoskeleton	2	6	0.790514	20.7003	0.00373619	1	0.203335	1	P60709; P63261;
kinesin binding	1	43	0.395257	1.45347	0.50407	1	1	1	P60709;
nitric-oxide synthase binding	1	14	0.395257	4.46208	0.203974	1	1	1	P60709;
Tat protein binding	2	10	0.790514	12.4284	0.0107404	1	0.451416	1	P60709; P06748;
profilin binding	1	11	0.395257	5.67791	0.16408	1	1	1	P63261;
nuclear receptor transcription coactivator activity	2	67	0.790514	1.85657	0.294828	1	1	1	Q03181; P12814;
structural constituent of postsynapse	1	2	0.395257	31.1014	0.0320516	1	0.800348	1	P12814;
vinculin binding	2	11	0.790514	11.2996	0.0129883	1	0.508011	1	P12814; Q9Y490;
LIM domain binding	1	7	0.395257	8.9178	0.107774	1	1	1	Q9Y490;
phosphatidylinositol-4,5-bisphosphate binding	3	75	1.18577	2.48371	0.12122	1	1	1	O00560; P07737; P07355;
structural constituent of muscle	3	43	1.18577	4.33163	0.0320032	1	0.800348	1	P67936; P60660; Q15149;
chromatin DNA binding	2	76	0.790514	1.63674	0.348261	1	1	1	P16403; Q00839;
RNA polymerase II regulatory region sequence-specific DNA binding	2	308	0.790514	0.403911	0.961175	1	1	1	Q03181; P06733;
SMAD binding	2	48	0.790514	2.59131	0.181623	1	1	1	P02461; P21333;
transforming growth factor beta binding	3	23	1.18577	8.09663	0.00581095	1	0.286831	1	P06756; P07996; Q6YHK3;
peptide hormone binding	1	42	0.395257	1.48807	0.495904	1	1	1	P08758;
protein tyrosine kinase binding	2	29	0.790514	4.28847	0.0793765	1	1	1	P05556; P07900;
metalloendopeptidase activity	1	102	0.395257	0.61282	0.811145	1	1	1	P08473;
peptidase activity	2	87	0.790514	1.42982	0.411598	1	1	1	Q8TCT9; P07339;
thioesterase binding	1	11	0.395257	5.67791	0.16408	1	1	1	P60953;
growth factor activity	1	162	0.395257	0.385864	0.929517	1	1	1	P00734;
proteoglycan binding	3	14	1.18577	13.2979	0.00132944	1	0.102609	0.638501	P02751; P07996; P49747;
cell adhesion molecule binding	5	61	1.97628	5.08266	0.00301318	1	0.182728	1	Q15063; P05106; P05556; Q15582; P26038;
phosphatidylinositol-3,4,5-trisphosphate binding	1	38	0.395257	1.64467	0.461879	1	1	1	P46940;
protein binding, bridging	1	77	0.395257	0.811762	0.71556	1	1	1	P11142;
adenylate cyclase binding	1	13	0.395257	4.80506	0.190892	1	1	1	Q01518;
structural molecule activity	7	189	2.7668	2.29555	0.0340759	1	0.831335	1	P02675; P07437; Q00610; P18206; P02649; Q15149; P02545;
oxygen binding	2	31	0.790514	4.01189	0.0890498	1	1	1	P02100; P69905;
sialic acid binding	1	22	0.395257	2.84024	0.301327	1	1	1	O00468;
DNA-binding transcription factor activity, RNA polymerase II-specific	3	880	1.18577	0.211706	0.999948	1	1	1	Q15365; P35232; Q03181;
peptide binding	3	66	1.18577	2.82235	0.0909983	1	1	1	P08473; P08238; P27797;
potassium ion binding	2	10	0.790514	12.4284	0.0107404	1	0.451416	1	P14618; P05023;
phosphatidylserine binding	8	57	3.16206	8.69633	3.46512e-06	0.0147094	0.000639541	0.00397964	P08473; P11142; Q08431; P08133; Q99829; P07996; Q9Y490; P07355;
adenine transmembrane transporter activity	1	2	0.395257	31.1014	0.0320516	1	0.800348	1	P05141;
ATP:ADP antiporter activity	2	4	0.790514	31.0246	0.00152683	1	0.104539	0.650507	P12236; P05141;
adenine nucleotide transmembrane transporter activity	1	2	0.395257	31.1014	0.0320516	1	0.800348	1	P05141;
DNA-binding transcription repressor activity, RNA polymerase II-specific	2	249	0.790514	0.499613	0.913556	1	1	1	Q03181; P06733;
transcription corepressor activity	1	246	0.395257	0.254111	0.98238	1	1	1	Q00839;
DNA-binding transcription factor activity	1	751	0.395257	0.0832396	0.999996	1	1	1	Q03181;
histone binding	1	131	0.395257	0.477168	0.882659	1	1	1	P06748;
modification-dependent protein binding	1	3	0.395257	20.7687	0.0476916	1	0.987565	1	P10809;
vitamin E binding	1	3	0.395257	20.7687	0.0476916	1	0.987565	1	P43652;
double-stranded DNA binding	3	96	1.18577	1.94046	0.202737	1	1	1	P12956; P16403; Q00839;
core promoter binding	1	13	0.395257	4.80506	0.190892	1	1	1	P06748;
miRNA binding	1	31	0.395257	2.01592	0.396741	1	1	1	P22626;
RNA polymerase II complex binding	1	29	0.395257	2.1549	0.376727	1	1	1	Q00839;
dystroglycan binding	2	10	0.790514	12.4284	0.0107404	1	0.451416	1	P18206; O00468;
lipopolysaccharide binding	3	34	1.18577	5.4779	0.0172426	1	0.534269	1	P10809; P00734; P02788;
chondroitin sulfate binding	3	11	1.18577	16.9213	0.000624656	1	0.055243	0.343758	P08133; P09525; O00468;
extracellular matrix binding	5	28	1.97628	11.0708	7.67128e-05	0.325646	0.00814115	0.0506596	P06756; P04004; P05106; Q15582; P09486;
carbohydrate binding	5	171	1.97628	1.8133	0.143943	1	1	1	P27824; Q14697; P04264; P05452; P27797;
S100 protein binding	2	16	0.790514	7.77068	0.026877	1	0.776143	1	P46940; P07355;
Hsp90 protein binding	2	42	0.790514	2.9614	0.147309	1	1	1	P32455; P23396;
nuclear receptor activity	1	47	0.395257	1.3298	0.535438	1	1	1	Q03181;
transcription coactivator binding	1	24	0.395257	2.60366	0.323752	1	1	1	Q03181;
transcription regulatory region DNA binding	2	210	0.790514	0.592394	0.856366	1	1	1	P35232; P12956;
phosphatidylinositol binding	2	87	0.790514	1.42982	0.411598	1	1	1	Q9BSJ8; Q9Y490;
tRNA binding	1	61	0.395257	1.02465	0.630453	1	1	1	P68104;
molecular adaptor activity	2	63	0.790514	1.97443	0.270841	1	1	1	Q15019; P46940;
peptidyl-prolyl cis-trans isomerase activity	2	40	0.790514	3.10944	0.136195	1	1	1	P62937; P23284;
DNA-binding transcription activator activity, RNA polymerase II-specific	1	433	0.395257	0.14437	0.999217	1	1	1	P61978;
translation regulator activity	1	16	0.395257	3.90467	0.229511	1	1	1	P46781;
beta-catenin binding	1	87	0.395257	0.718467	0.758521	1	1	1	P18206;
alpha-catenin binding	1	11	0.395257	5.67791	0.16408	1	1	1	P18206;
protein kinase A binding	1	25	0.395257	2.49955	0.334694	1	1	1	P23396;
protein membrane adaptor	1	13	0.395257	4.80506	0.190892	1	1	1	P35579;
NF-kappaB binding	4	31	1.58103	8.00381	0.0014852	1	0.104539	0.650507	Q03181; Q99829; P09525; P06748;
ubiquitin protein ligase activity	1	229	0.395257	0.272974	0.976659	1	1	1	P60953;
MAP-kinase scaffold activity	1	11	0.395257	5.67791	0.16408	1	1	1	P46940;
Rho GTPase binding	2	33	0.790514	3.76882	0.0990499	1	1	1	P07737; P21333;
GTPase activating protein binding	1	14	0.395257	4.46208	0.203974	1	1	1	P07437;
nitric-oxide synthase regulator activity	2	5	0.790514	24.8321	0.00251759	1	0.157164	0.97798	P08238; P07900;
thyroid hormone binding	1	7	0.395257	8.9178	0.107774	1	1	1	P14618;
antioxidant activity	5	19	1.97628	16.3121	1.02219e-05	0.0433921	0.00154972	0.00964337	P30044; P02768; P32119; P02649; O95445;
enterobactin binding	1	2	0.395257	31.1014	0.0320516	1	0.800348	1	P02768;
exogenous protein binding	1	1	0.395257	61.8948	0.0161558	1	0.508011	1	P02768;
fructose binding	1	5	0.395257	12.4778	0.0782204	1	1	1	P04075;
fructose-bisphosphate aldolase activity	1	3	0.395257	20.7687	0.0476916	1	0.987565	1	P04075;
tubulin binding	2	55	0.790514	2.26156	0.222913	1	1	1	P04075; P23396;
class I DNA-(apurinic or apyrimidinic site) endonuclease activity	1	10	0.395257	6.24513	0.150345	1	1	1	P23396;
monosaccharide binding	1	14	0.395257	4.46208	0.203974	1	1	1	Q01813;
protein disulfide oxidoreductase activity	2	21	0.790514	5.9214	0.0446258	1	0.987565	1	P10599; Q96HE7;
protein serine/threonine kinase activator activity	2	31	0.790514	4.01189	0.0890498	1	1	1	P46940; P02788;
BAT3 complex binding	1	4	0.395257	15.5895	0.0630799	1	1	1	P55072;
ubiquitin-specific protease binding	2	18	0.790514	6.90775	0.0335536	1	0.823324	1	Q00610; P55072;
angiostatin binding	2	4	0.790514	31.0246	0.00152683	1	0.104539	0.650507	P25705; P06576;
lipase binding	1	6	0.395257	10.4016	0.0931173	1	1	1	P04114;
very-low-density lipoprotein particle receptor binding	1	4	0.395257	15.5895	0.0630799	1	1	1	P02649;
RNA polymerase binding	1	19	0.395257	3.28847	0.266294	1	1	1	P23284;
mRNA 3'-UTR binding	2	71	0.790514	1.75199	0.318701	1	1	1	P22626; Q00839;
rRNA binding	2	40	0.790514	3.10944	0.136195	1	1	1	P62701; P46781;
phospholipase inhibitor activity	2	7	0.790514	17.7473	0.00517505	1	0.261525	1	P08758; P09525;
transcription regulatory region sequence-specific DNA binding	1	83	0.395257	0.753087	0.742172	1	1	1	Q03181;
protein phosphatase binding	4	86	1.58103	2.88569	0.0505825	1	1	1	Q14764; P55072; P46940; P14625;
inorganic phosphate transmembrane transporter activity	1	4	0.395257	15.5895	0.0630799	1	1	1	Q00325;
p53 binding	2	68	0.790514	1.82927	0.30081	1	1	1	P13639; P10809;
androgen receptor binding	1	44	0.395257	1.42044	0.512105	1	1	1	P27797;
estrogen receptor binding	1	43	0.395257	1.45347	0.50407	1	1	1	Q99623;
chloride channel activity	2	51	0.790514	2.43891	0.199196	1	1	1	Q9Y696; O00299;
voltage-gated ion channel activity	2	46	0.790514	2.70395	0.170045	1	1	1	Q9Y696; O00299;
calcium-dependent phospholipid binding	7	53	2.7668	8.18492	2.16227e-05	0.0917884	0.00286208	0.0178098	Q9BSJ8; P04083; P08133; Q99829; P08758; P09525; P07355;
phosphatidylethanolamine binding	2	11	0.790514	11.2996	0.0129883	1	0.508011	1	Q9BSJ8; Q08431;
cadherin binding involved in cell-cell adhesion	2	18	0.790514	6.90775	0.0335536	1	0.823324	1	P04083; P07355;
DNA/DNA annealing activity	1	1	0.395257	61.8948	0.0161558	1	0.508011	1	P04083;
double-stranded DNA helicase activity	1	2	0.395257	31.1014	0.0320516	1	0.800348	1	P04083;
phospholipase A2 inhibitor activity	2	6	0.790514	20.7003	0.00373619	1	0.203335	1	P04083; P07355;
single-stranded DNA binding	5	101	1.97628	3.06992	0.0239349	1	0.705581	1	Q15365; P04083; P10809; P61978; Q00839;
bone sialoprotein binding	1	3	0.395257	20.7687	0.0476916	1	0.987565	1	P07355;
molecular function regulator	1	4	0.395257	15.5895	0.0630799	1	1	1	P07355;
virion binding	2	11	0.790514	11.2996	0.0129883	1	0.508011	1	P62937; P07355;
voltage-gated calcium channel activity involved in regulation of cytosolic calcium levels	1	3	0.395257	20.7687	0.0476916	1	0.987565	1	P07355;
calcium transmembrane transporter activity, phosphorylative mechanism	1	10	0.395257	6.24513	0.150345	1	1	1	P08758;
quinone binding	1	12	0.395257	5.20514	0.177595	1	1	1	Q9Y6N5;
GTP-dependent protein binding	1	23	0.395257	2.71681	0.312631	1	1	1	P60953;
disordered domain specific binding	5	38	1.97628	8.1582	0.000343471	1	0.0316964	0.197236	P02751; Q00610; P08238; P04406; P07900;
cysteine-type endopeptidase inhibitor activity involved in apoptotic process	1	25	0.395257	2.49955	0.334694	1	1	1	P30044;
DNA-(apurinic or apyrimidinic site) endonuclease activity	1	11	0.395257	5.67791	0.16408	1	1	1	P23396;
endodeoxyribonuclease activity	1	9	0.395257	6.93827	0.136384	1	1	1	P23396;
fibroblast growth factor binding	2	21	0.790514	5.9214	0.0446258	1	0.987565	1	P07996; P15880;
arylesterase activity	1	6	0.395257	10.4016	0.0931173	1	1	1	Q9HDC9;
strictosidine synthase activity	1	1	0.395257	61.8948	0.0161558	1	0.508011	1	Q9HDC9;
apolipoprotein receptor binding	1	3	0.395257	20.7687	0.0476916	1	0.987565	1	P02647;
chemorepellent activity	2	26	0.790514	4.78311	0.0655506	1	1	1	P02647; P27487;
high-density lipoprotein particle receptor binding	1	3	0.395257	20.7687	0.0476916	1	0.987565	1	P02647;
lipase inhibitor activity	1	6	0.395257	10.4016	0.0931173	1	1	1	P02647;
phosphatidylcholine-sterol O-acyltransferase activator activity	2	6	0.790514	20.7003	0.00373619	1	0.203335	1	P02647; P02649;
lipoprotein lipase activator activity	1	3	0.395257	20.7687	0.0476916	1	0.987565	1	P02749;
fibronectin binding	6	27	2.37154	13.7722	3.73132e-06	0.0158395	0.000659978	0.00410682	P06756; P26006; P23142; P07996; P05106; P05556;
lipoprotein particle binding	2	7	0.790514	17.7473	0.00517505	1	0.261525	1	P02649; P55290;
metal chelating activity	1	1	0.395257	61.8948	0.0161558	1	0.508011	1	P02649;
aspartic-type endopeptidase activity	1	31	0.395257	2.01592	0.396741	1	1	1	P07339;
GDP binding	3	74	1.18577	2.51727	0.117696	1	1	1	P32455; P51149; P61224;
ARF guanyl-nucleotide exchange factor activity	1	19	0.395257	3.28847	0.266294	1	1	1	P18085;
ubiquitin ligase inhibitor activity	1	6	0.395257	10.4016	0.0931173	1	1	1	P62913;
DNA helicase activity	1	54	0.395257	1.15745	0.585649	1	1	1	P12956;
aspartic-type peptidase activity	1	2	0.395257	31.1014	0.0320516	1	0.800348	1	P07339;
sodium:potassium-exchanging ATPase activity	1	10	0.395257	6.24513	0.150345	1	1	1	P05023;
ankyrin binding	2	20	0.790514	6.21732	0.0408014	1	0.962232	1	P05023; Q15149;
phosphatidylinositol 3-kinase binding	1	21	0.395257	2.97543	0.289839	1	1	1	P05023;
sodium ion binding	1	6	0.395257	10.4016	0.0931173	1	1	1	P05023;
steroid hormone binding	1	6	0.395257	10.4016	0.0931173	1	1	1	P05023;
proton-transporting ATP synthase activity, rotational mechanism	2	13	0.790514	9.56254	0.0180331	1	0.542911	1	P25705; P06576;
cardiolipin binding	1	11	0.395257	5.67791	0.16408	1	1	1	P08473;
cysteine-type endopeptidase activity	1	90	0.395257	0.69452	0.7701	1	1	1	P30101;
activating transcription factor binding	1	37	0.395257	1.6891	0.453022	1	1	1	P06748;
MHC class I protein binding	5	19	1.97628	16.3121	1.02219e-05	0.0433921	0.00154972	0.00964337	P07437; P25705; P55072; P06576; P68371;
proton-transporting ATPase activity, rotational mechanism	1	22	0.395257	2.84024	0.301327	1	1	1	P06576;
poly(G) binding	1	8	0.395257	7.80447	0.122195	1	1	1	Q00839;
adenyl-nucleotide exchange factor activity	1	9	0.395257	6.93827	0.136384	1	1	1	P07737;
Hsp70 protein binding	1	42	0.395257	1.48807	0.495904	1	1	1	P23396;
misfolded protein binding	2	27	0.790514	4.60602	0.0700623	1	1	1	P11142; P11021;
peptide antigen binding	2	30	0.790514	4.14557	0.0841703	1	1	1	P01889; P10321;
RNA polymerase II repressing transcription factor binding	1	35	0.395257	1.7856	0.434868	1	1	1	Q03181;
laminin receptor activity	1	2	0.395257	31.1014	0.0320516	1	0.800348	1	P08865;
structural constituent of eye lens	1	23	0.395257	2.71681	0.312631	1	1	1	P08670;
extracellular matrix structural constituent	13	94	5.13834	8.5656	3.53922e-09	1.5024e-05	1.5024e-06	9.3489e-06	P02675; P02751; P02452; P23142; P04004; P02462; P02461; P07996; P51884; P24821; P49747; P11047; Q15582;
proteinase activated receptor binding	1	3	0.395257	20.7687	0.0476916	1	0.987565	1	P35232;
aspartic-type endopeptidase inhibitor activity	1	7	0.395257	8.9178	0.107774	1	1	1	P04406;
ATPase activity, coupled	5	21	1.97628	14.7593	1.74215e-05	0.0739541	0.00246514	0.0153397	P50990; P11142; P11021; P08238; P07900;
protein folding chaperone	4	27	1.58103	9.18912	0.000871374	1	0.0711343	0.442644	P11142; P11021; P08238; P27797;
cysteine-type endopeptidase inhibitor activity	3	34	1.18577	5.4779	0.0172426	1	0.534269	1	P02765; P01042; P02788;
promoter-specific chromatin binding	1	57	0.395257	1.09654	0.605477	1	1	1	Q00839;
BMP binding	1	10	0.395257	6.24513	0.150345	1	1	1	P49747;
RNA polymerase II C-terminal domain binding	1	4	0.395257	15.5895	0.0630799	1	1	1	Q00839;
motor activity	2	48	0.790514	2.59131	0.181623	1	1	1	P60660; P35579;
complement component C1q complex binding	2	8	0.790514	15.5317	0.00682682	1	0.321149	1	P0C0L4; P27797;
serine-type peptidase activity	3	58	1.18577	3.21157	0.0672531	1	1	1	Q04756; P27487; P00747;
insulin binding	1	6	0.395257	10.4016	0.0931173	1	1	1	P10809;
ferroxidase activity	1	9	0.395257	6.93827	0.136384	1	1	1	P02794;
voltage-gated calcium channel activity	1	38	0.395257	1.64467	0.461879	1	1	1	P06756;
adiponectin binding	1	3	0.395257	20.7687	0.0476916	1	0.987565	1	P55290;
low-density lipoprotein particle binding	2	16	0.790514	7.77068	0.026877	1	0.776143	1	P07996; P55290;
fibrinogen binding	2	4	0.790514	31.0246	0.00152683	1	0.104539	0.650507	P23142; P07996;
vascular endothelial growth factor receptor 2 binding	1	9	0.395257	6.93827	0.136384	1	1	1	P05106;
vitamin D binding	1	6	0.395257	10.4016	0.0931173	1	1	1	P02774;
ionotropic glutamate receptor binding	1	28	0.395257	2.23184	0.366474	1	1	1	P27824;
clathrin light chain binding	1	7	0.395257	8.9178	0.107774	1	1	1	Q00610;
cyclosporin A binding	2	20	0.790514	6.21732	0.0408014	1	0.962232	1	P62937; P23284;
rRNA primary transcript binding	1	1	0.395257	61.8948	0.0161558	1	0.508011	1	Q6NZI2;
vitamin transmembrane transporter activity	1	2	0.395257	31.1014	0.0320516	1	0.800348	1	P02774;
NAD(P)H dehydrogenase (quinone) activity	1	3	0.395257	20.7687	0.0476916	1	0.987565	1	P15559;
histone methyltransferase binding	1	9	0.395257	6.93827	0.136384	1	1	1	P08238;
chemokine activity	1	48	0.395257	1.3021	0.542966	1	1	1	P01031;
ubiquitin-like protein ligase binding	1	20	0.395257	3.12413	0.278162	1	1	1	P55072;
extracellular matrix protein binding	1	5	0.395257	12.4778	0.0782204	1	1	1	P06756;
thrombospondin receptor activity	1	4	0.395257	15.5895	0.0630799	1	1	1	P00734;
transferrin receptor binding	1	11	0.395257	5.67791	0.16408	1	1	1	P02787;
GBD domain binding	1	2	0.395257	31.1014	0.0320516	1	0.800348	1	P60953;
mitogen-activated protein kinase kinase kinase binding	1	18	0.395257	3.47106	0.254231	1	1	1	P60953;
DNA replication origin binding	1	23	0.395257	2.71681	0.312631	1	1	1	P10809;
cyclin binding	1	31	0.395257	2.01592	0.396741	1	1	1	P12956;
pre-mRNA binding	1	15	0.395257	4.16481	0.216846	1	1	1	Q00839;
sphingolipid binding	1	4	0.395257	15.5895	0.0630799	1	1	1	Q99623;
isomerase activity	1	15	0.395257	4.16481	0.216846	1	1	1	P10809;
extracellular matrix structural constituent conferring compression resistance	2	9	0.790514	13.8078	0.00868427	1	0.392178	1	P98160; P51884;
oligosaccharide binding	1	12	0.395257	5.20514	0.177595	1	1	1	Q9Y4K0;
TPR domain binding	2	8	0.790514	15.5317	0.00682682	1	0.321149	1	P08238; P07900;
cytokine binding	1	40	0.395257	1.56245	0.479169	1	1	1	P32455;
syndecan binding	2	7	0.790514	17.7473	0.00517505	1	0.261525	1	O00560; P24821;
phosphate ion binding	1	12	0.395257	5.20514	0.177595	1	1	1	Q9UBI6;
small ribosomal subunit rRNA binding	1	10	0.395257	6.24513	0.150345	1	1	1	P23396;
polysaccharide binding	1	13	0.395257	4.80506	0.190892	1	1	1	P04004;
DNA topoisomerase binding	1	5	0.395257	12.4778	0.0782204	1	1	1	P19338;
extracellular matrix structural constituent conferring tensile strength	6	28	2.37154	13.2805	4.68505e-06	0.019888	0.000764925	0.00475986	P02452; Q99715; P12111; P02462; P02461; P12109;
platelet-derived growth factor binding	4	11	1.58103	22.543	2.00806e-05	0.0852422	0.00274975	0.0171107	P02452; P02462; P02461; P12109;
C5L2 anaphylatoxin chemotactic receptor binding	1	1	0.395257	61.8948	0.0161558	1	0.508011	1	P01024;
cytochrome-c oxidase activity	2	23	0.790514	5.40672	0.05265	1	1	1	P00403; P13073;
ribosomal large subunit binding	1	13	0.395257	4.80506	0.190892	1	1	1	P06748;
complement component C3b binding	1	5	0.395257	12.4778	0.0782204	1	1	1	P35232;
protein disulfide isomerase activity	6	18	2.37154	20.6545	2.64393e-07	0.00112235	6.60204e-05	0.000410822	P30101; Q96HE7; P13667; P07237; P05106; Q15084;
L-lactate dehydrogenase activity	1	8	0.395257	7.80447	0.122195	1	1	1	P00338;
G-rich strand telomeric DNA binding	1	10	0.395257	6.24513	0.150345	1	1	1	P22626;
oxygen carrier activity	2	13	0.790514	9.56254	0.0180331	1	0.542911	1	P02100; P69905;
peroxidase activity	2	23	0.790514	5.40672	0.05265	1	1	1	Q06830; P30044;
dolichyl-diphosphooligosaccharide-protein glycotransferase activity	1	4	0.395257	15.5895	0.0630799	1	1	1	P04843;
telomerase RNA binding	1	22	0.395257	2.84024	0.301327	1	1	1	Q00839;
poly(A) binding	1	20	0.395257	3.12413	0.278162	1	1	1	Q00839;
mRNA 5'-UTR binding	1	25	0.395257	2.49955	0.334694	1	1	1	P19338;
N6-methyladenosine-containing RNA binding	1	8	0.395257	7.80447	0.122195	1	1	1	P22626;
disulfide oxidoreductase activity	1	5	0.395257	12.4778	0.0782204	1	1	1	P30101;
oxidoreductase activity, acting on a sulfur group of donors, disulfide as acceptor	1	3	0.395257	20.7687	0.0476916	1	0.987565	1	Q96HE7;
C3HC4-type RING finger domain binding	1	6	0.395257	10.4016	0.0931173	1	1	1	P11142;
ATP-dependent protein binding	1	8	0.395257	7.80447	0.122195	1	1	1	P08238;
5'-deoxyribose-5-phosphate lyase activity	1	5	0.395257	12.4778	0.0782204	1	1	1	P12956;
iron-sulfur cluster binding	1	7	0.395257	8.9178	0.107774	1	1	1	P23396;
collagen V binding	1	2	0.395257	31.1014	0.0320516	1	0.800348	1	P07996;
5S rRNA binding	2	11	0.790514	11.2996	0.0129883	1	0.508011	1	P13639; P62913;
structural constituent of skin epidermis	3	14	1.18577	13.2979	0.00132944	1	0.102609	0.638501	P13645; P04264; P35908;
phosphopyruvate hydratase activity	1	4	0.395257	15.5895	0.0630799	1	1	1	P06733;
pre-mRNA intronic binding	1	10	0.395257	6.24513	0.150345	1	1	1	P22626;
protein-glutamine gamma-glutamyltransferase activity	2	9	0.790514	13.8078	0.00868427	1	0.392178	1	P21980; P00488;
keratin filament binding	2	6	0.790514	20.7003	0.00373619	1	0.203335	1	P02533; P08670;
platelet-derived growth factor receptor binding	1	15	0.395257	4.16481	0.216846	1	1	1	P05106;
Ral GTPase binding	2	12	0.790514	10.3588	0.0154214	1	0.508011	1	O00159; P21333;
dATP binding	1	3	0.395257	20.7687	0.0476916	1	0.987565	1	P08238;
fructose-6-phosphate binding	1	5	0.395257	12.4778	0.0782204	1	1	1	Q01813;
kinase inhibitor activity	1	5	0.395257	12.4778	0.0782204	1	1	1	P02765;
Fc-gamma receptor I complex binding	1	2	0.395257	31.1014	0.0320516	1	0.800348	1	P21333;
ferric iron binding	2	11	0.790514	11.2996	0.0129883	1	0.508011	1	P02794; P02787;
mu-type opioid receptor binding	1	4	0.395257	15.5895	0.0630799	1	1	1	P21333;
iron chaperone activity	1	2	0.395257	31.1014	0.0320516	1	0.800348	1	P02787;
glyceraldehyde-3-phosphate dehydrogenase (NAD+) (phosphorylating) activity	1	2	0.395257	31.1014	0.0320516	1	0.800348	1	P04406;
peptidyl-cysteine S-nitrosylase activity	1	1	0.395257	61.8948	0.0161558	1	0.508011	1	P04406;
glucose binding	1	11	0.395257	5.67791	0.16408	1	1	1	P19367;
alpha-glucosidase activity	1	1	0.395257	61.8948	0.0161558	1	0.508011	1	Q14697;
glucan 1,3-alpha-glucosidase activity	1	1	0.395257	61.8948	0.0161558	1	0.508011	1	Q14697;
G-protein beta-subunit binding	1	20	0.395257	3.12413	0.278162	1	1	1	Q9UBI6;
myosin II binding	1	10	0.395257	6.24513	0.150345	1	1	1	P06396;
snRNA binding	1	12	0.395257	5.20514	0.177595	1	1	1	Q00839;
coreceptor activity involved in Wnt signaling pathway, planar cell polarity pathway	1	6	0.395257	10.4016	0.0931173	1	1	1	Q9Y625;
voltage-gated anion channel activity	2	6	0.790514	20.7003	0.00373619	1	0.203335	1	P21796; Q9Y277;
nucleosomal DNA binding	2	24	0.790514	5.18153	0.0568398	1	1	1	Q6NXT2; P16403;
organic acid binding	2	10	0.790514	12.4284	0.0107404	1	0.451416	1	P02100; P69905;
hemoglobin alpha binding	1	5	0.395257	12.4778	0.0782204	1	1	1	P02100;
proteasome core complex binding	1	2	0.395257	31.1014	0.0320516	1	0.800348	1	P00747;
fructokinase activity	1	5	0.395257	12.4778	0.0782204	1	1	1	P19367;
glucokinase activity	1	5	0.395257	12.4778	0.0782204	1	1	1	P19367;
mannokinase activity	1	5	0.395257	12.4778	0.0782204	1	1	1	P19367;
TAP binding	2	3	0.790514	41.3318	0.00077165	1	0.0668501	0.415985	P01889; P10321;
aspartic endopeptidase activity, intramembrane cleaving	1	7	0.395257	8.9178	0.107774	1	1	1	Q8TCT9;
supercoiled DNA binding	1	5	0.395257	12.4778	0.0782204	1	1	1	P23396;
poly(C) RNA binding	1	1	0.395257	61.8948	0.0161558	1	0.508011	1	Q00839;
TFIIH-class transcription factor complex binding	1	2	0.395257	31.1014	0.0320516	1	0.800348	1	Q00839;
CTP binding	1	1	0.395257	61.8948	0.0161558	1	0.508011	1	P08238;
sulfonylurea receptor binding	1	1	0.395257	61.8948	0.0161558	1	0.508011	1	P08238;
UTP binding	1	2	0.395257	31.1014	0.0320516	1	0.800348	1	P08238;
sequence-specific single stranded DNA binding	1	2	0.395257	31.1014	0.0320516	1	0.800348	1	Q15365;
clathrin-uncoating ATPase activity	1	1	0.395257	61.8948	0.0161558	1	0.508011	1	P11142;
hexokinase activity	1	3	0.395257	20.7687	0.0476916	1	0.987565	1	P19367;
peptidoglycan binding	1	16	0.395257	3.90467	0.229511	1	1	1	P19367;
K48-linked polyubiquitin modification-dependent protein binding	1	7	0.395257	8.9178	0.107774	1	1	1	P55072;
interleukin-5 receptor binding	1	2	0.395257	31.1014	0.0320516	1	0.800348	1	O00560;
protein tag	2	8	0.790514	15.5317	0.00682682	1	0.321149	1	P05161; P0CG48;
collagen binding involved in cell-matrix adhesion	2	5	0.790514	24.8321	0.00251759	1	0.157164	0.97798	P17301; P05556;
collagen receptor activity	1	3	0.395257	20.7687	0.0476916	1	0.987565	1	P17301;
opsonin binding	1	1	0.395257	61.8948	0.0161558	1	0.508011	1	P06756;
pyruvate kinase activity	1	2	0.395257	31.1014	0.0320516	1	0.800348	1	P14618;
protein-lysine 6-oxidase activity	1	5	0.395257	12.4778	0.0782204	1	1	1	Q9Y4K0;
monocarboxylic acid transmembrane transporter activity	1	15	0.395257	4.16481	0.216846	1	1	1	O15427;
lactate transmembrane transporter activity	1	6	0.395257	10.4016	0.0931173	1	1	1	O15427;
phosphate:proton symporter activity	1	1	0.395257	61.8948	0.0161558	1	0.508011	1	Q00325;
retromer complex binding	1	5	0.395257	12.4778	0.0782204	1	1	1	P51149;
FFAT motif binding	1	3	0.395257	20.7687	0.0476916	1	0.987565	1	Q9P0L0;
oxidized purine DNA binding	1	4	0.395257	15.5895	0.0630799	1	1	1	P23396;
actin-dependent ATPase activity	3	12	1.18577	15.5124	0.000822961	1	0.0698694	0.434773	P60660; O00159; P35579;
microfilament motor activity	2	19	0.790514	6.54438	0.0371088	1	0.884983	1	O00159; P35579;
cytochrome-b5 reductase activity, acting on NAD(P)H	2	7	0.790514	17.7473	0.00517505	1	0.261525	1	P15559; P00387;
oligopeptidase activity	1	3	0.395257	20.7687	0.0476916	1	0.987565	1	P08473;
structural constituent of ribosome	16	164	6.32411	6.04193	9.80378e-09	4.1617e-05	3.78337e-06	2.35426e-05	P05388; P62424; Q07020; P36578; P23396; P62701; P62249; P05386; P40429; P50914; P08865; P46781; P62913; Q02543; P15880; P62241;
phospholipase C activity	1	10	0.395257	6.24513	0.150345	1	1	1	P30101;
superoxide dismutase activity	2	4	0.790514	31.0246	0.00152683	1	0.104539	0.650507	P04179; P15559;
ligand-activated transcription factor activity	1	18	0.395257	3.47106	0.254231	1	1	1	Q03181;
protein-disulfide reductase activity	1	3	0.395257	20.7687	0.0476916	1	0.987565	1	P00558;
thioredoxin-disulfide reductase activity	1	7	0.395257	8.9178	0.107774	1	1	1	P10599;
procollagen-proline 4-dioxygenase activity	1	4	0.395257	15.5895	0.0630799	1	1	1	P07237;
peroxiredoxin activity	1	4	0.395257	15.5895	0.0630799	1	1	1	P30044;
ubiquitin-like protein conjugating enzyme binding	1	6	0.395257	10.4016	0.0931173	1	1	1	P23396;
peptide disulfide oxidoreductase activity	5	8	1.97628	38.7132	5.6955e-08	0.000241774	1.72696e-05	0.000107463	P30101; P10599; P13667; P07237; Q15084;
6-phosphofructokinase activity	1	3	0.395257	20.7687	0.0476916	1	0.987565	1	Q01813;
phosphoglycerate kinase activity	1	2	0.395257	31.1014	0.0320516	1	0.800348	1	P00558;
amide binding	1	2	0.395257	31.1014	0.0320516	1	0.800348	1	Q99623;
complement component C3a binding	1	1	0.395257	61.8948	0.0161558	1	0.508011	1	P35232;
ATP transmembrane transporter activity	1	6	0.395257	10.4016	0.0931173	1	1	1	Q6NUK1;
single-stranded telomeric DNA binding	1	5	0.395257	12.4778	0.0782204	1	1	1	P22626;
linoleic acid binding	1	1	0.395257	61.8948	0.0161558	1	0.508011	1	Q03181;
thioredoxin peroxidase activity	3	5	1.18577	37.1863	4.06857e-05	0.172711	0.00479753	0.0298534	Q06830; P30044; P32119;
peroxynitrite reductase activity	1	1	0.395257	61.8948	0.0161558	1	0.508011	1	P30044;
RNA polymerase III regulatory region DNA binding	1	3	0.395257	20.7687	0.0476916	1	0.987565	1	P30044;
large ribosomal subunit rRNA binding	1	5	0.395257	12.4778	0.0782204	1	1	1	P05388;
oxidized pyrimidine DNA binding	1	1	0.395257	61.8948	0.0161558	1	0.508011	1	P23396;
U1 snRNP binding	1	5	0.395257	12.4778	0.0782204	1	1	1	P62314;
ubiquitin activating enzyme activity	1	3	0.395257	20.7687	0.0476916	1	0.987565	1	A0AVT1;
adenosylhomocysteinase activity	1	1	0.395257	61.8948	0.0161558	1	0.508011	1	P23526;
adenyl nucleotide binding	1	1	0.395257	61.8948	0.0161558	1	0.508011	1	P23526;
pre-mRNA 3'-splice site binding	1	7	0.395257	8.9178	0.107774	1	1	1	Q8WU68;
sulfide:quinone oxidoreductase activity	1	1	0.395257	61.8948	0.0161558	1	0.508011	1	Q9Y6N5;
deubiquitinase activator activity	1	2	0.395257	31.1014	0.0320516	1	0.800348	1	P55072;
kringle domain binding	1	1	0.395257	61.8948	0.0161558	1	0.508011	1	P05452;
porin activity	2	5	0.790514	24.8321	0.00251759	1	0.157164	0.97798	P21796; Q9Y277;
ferric iron transmembrane transporter activity	1	1	0.395257	61.8948	0.0161558	1	0.508011	1	P02787;
FAT10 activating enzyme activity	1	1	0.395257	61.8948	0.0161558	1	0.508011	1	A0AVT1;
calcidiol binding	1	1	0.395257	61.8948	0.0161558	1	0.508011	1	P02774;

## Sheet: HCV-29 - Biological process
Analysis: Biological process
Dataset name: HCV-29
Number of proteins in the dataset: 259
Number of proteins in the dataset (which are available in Biological process database) :257
Number of proteins in background: 16720
Is analysis quantitative: No
						Corrected p-values
Biological process	No. of proteins in the dataset	No. of proteins in the background dataset	Percentage of proteins	Fold enrichment	P-value (Hypergeometric test)	Bonferroni method	BH method	Q-value (Storey-Tibshirani method)	proteins mapped (from input data set)
cytoplasmic sequestering of protein	2	7	0.77821	18.6537	0.00469686	1	0.297112	1	P31946; P21333;
hippo signaling	2	27	0.77821	4.84126	0.064232	1	0.987788	1	P62258; P31946;
MAPK cascade	2	237	0.77821	0.551716	0.882185	1	1	1	P62258; P31946;
membrane organization	14	134	5.44747	6.80123	1.91129e-08	0.000234554	1.30308e-05	7.65666e-05	P59998; P11142; P62258; P27348; P31946; P61981; Q00610; P0CG48; P60709; P04114; P63104; P61158; P63261; P02787;
negative regulation of G protein-coupled receptor signaling pathway	1	13	0.389105	5.05046	0.182452	1	1	1	P31946;
negative regulation of protein dephosphorylation	1	9	0.389105	7.29261	0.130159	1	1	1	P31946;
negative regulation of transcription, DNA-templated	10	532	3.89105	1.22405	0.303037	1	1	1	P11142; P27348; Q9Y4K0; P31946; P35232; P12956; Q03181; Q99623; P06733; P27797;
positive regulation of catalytic activity	1	26	0.389105	2.5262	0.33172	1	1	1	P31946;
positive regulation of protein insertion into mitochondrial membrane involved in apoptotic signaling pathway	5	27	1.94553	12.067	5.05114e-05	0.619876	0.00911583	0.0535631	P62258; P27348; P31946; P61981; P63104;
protein targeting	7	44	2.72374	10.3622	4.4054e-06	0.0540631	0.00150175	0.00882405	P62258; P27348; P31946; P61981; P63104; O00159; P62913;
regulation of mRNA stability	5	113	1.94553	2.88408	0.0303514	1	0.680838	1	P11142; P31946; P0CG48; P63104; P08670;
viral process	26	463	10.1167	3.65457	1.30918e-08	0.000160662	9.45072e-06	5.55309e-05	P05161; P12236; P11142; P22626; P62258; P21796; P27824; P31946; P05141; P23142; P49411; P01889; P10809; Q9P0L0; P46940; P05787; P61978; Q9Y490; P08670; P06748; P07355; P10321; P05156; Q00839; P07900; P26038;
cellular response to heat	7	62	2.72374	7.35432	4.46835e-05	0.548356	0.00870406	0.0511436	P62258; P10809; P55072; P07996; P08238; Q9NZM1; P07900;
cerebral cortex development	4	69	1.55642	3.78024	0.0216315	1	0.618149	1	Q9UBI6; P62258; P02461; P21333;
ciliary basal body-plasma membrane docking	6	95	2.33463	4.11521	0.00345709	1	0.234394	1	P62258; P61981; P07437; P68366; P68371; P07900;
G2/M transition of mitotic cell cycle	6	133	2.33463	2.93952	0.0169044	1	0.510962	1	P62258; P61981; P07437; P68366; P68371; P07900;
hippocampus development	2	64	0.77821	2.04284	0.25818	1	1	1	P62258; A0AVT1;
intracellular signal transduction	3	371	1.16732	0.527798	0.927123	1	1	1	P62258; O00560; P14314;
membrane repolarization during cardiac muscle cell action potential	2	9	0.77821	14.513	0.00788994	1	0.413784	1	P62258; P05023;
negative regulation of calcium ion export across plasma membrane	1	1	0.389105	65.0559	0.0153708	1	0.48995	1	P62258;
negative regulation of calcium ion transmembrane transporter activity	1	4	0.389105	16.3856	0.0600854	1	0.933378	1	P62258;
negative regulation of cysteine-type endopeptidase activity involved in apoptotic process	2	64	0.77821	2.04284	0.25818	1	1	1	P62258; P07996;
negative regulation of peptidyl-serine dephosphorylation	1	3	0.389105	21.8294	0.04541	1	0.829272	1	P62258;
neuron migration	2	109	0.77821	1.19954	0.501406	1	1	1	P62258; P26006;
positive regulation of protein export from nucleus	1	20	0.389105	3.28368	0.266539	1	1	1	P62258;
protein localization to nucleus	5	34	1.94553	9.58336	0.000159469	1	0.0244626	0.143738	P62258; P02452; P02545; P62913; P27797;
regulation of cellular response to heat	4	77	1.55642	3.38753	0.0308231	1	0.682781	1	P11142; P62258; P08238; P07900;
regulation of cytosolic calcium ion concentration	2	41	0.77821	3.18855	0.130809	1	1	1	P62258; P00734;
regulation of G2/M transition of mitotic cell cycle	6	81	2.33463	4.82639	0.0015419	1	0.137118	0.80568	P62258; P61981; P07437; P68366; P68371; P07900;
regulation of heart rate by cardiac conduction	1	38	0.389105	1.72866	0.445276	1	1	1	P62258;
regulation of heart rate by hormone	1	2	0.389105	32.6898	0.0305063	1	0.680838	1	P62258;
regulation of membrane repolarization	1	11	0.389105	5.96789	0.156709	1	1	1	P62258;
regulation of postsynaptic membrane neurotransmitter receptor levels	1	11	0.389105	5.96789	0.156709	1	1	1	P62258;
regulation of potassium ion transmembrane transporter activity	1	6	0.389105	10.9329	0.0887655	1	1	1	P62258;
substantia nigra development	6	45	2.33463	8.68664	6.12997e-05	0.75227	0.0107467	0.063146	P62258; P27348; P11021; P60709; P60953; P00338;
glucocorticoid receptor signaling pathway	1	4	0.389105	16.3856	0.0600854	1	0.933378	1	P27797;
intracellular protein transport	9	311	3.50195	1.88468	0.0515869	1	0.925547	1	P51149; P18085; Q00610; Q15363; Q9H0U4; P61204; Q9BVK6; P06748; P49755;
positive regulation of transcription, DNA-templated	7	574	2.72374	0.794484	0.783452	1	1	1	P02452; P35232; P12956; Q03181; P02649; P06748; P02787;
regulation of neuron differentiation	1	25	0.389105	2.62721	0.321272	1	1	1	P61981;
regulation of sodium ion transport	1	18	0.389105	3.64833	0.243434	1	1	1	P05023;
regulation of synaptic plasticity	1	50	0.389105	1.31387	0.539598	1	1	1	P61981;
cellular response to insulin stimulus	2	94	0.77821	1.39094	0.42514	1	1	1	P14618; P61981;
negative regulation of protein kinase activity	1	61	0.389105	1.07698	0.611947	1	1	1	P61981;
regulation of signal transduction	2	25	0.77821	5.2284	0.0559985	1	0.933378	1	Q9Y625; P61981;
establishment of skin barrier	1	24	0.389105	2.73663	0.310661	1	1	1	P04264;
keratinization	7	181	2.72374	2.51943	0.0220272	1	0.627187	1	P13645; P02533; P35527; P04264; P13647; P35908; P05787;
keratinocyte development	2	9	0.77821	14.513	0.00788994	1	0.413784	1	O75369; P35908;
negative regulation of keratinocyte proliferation	1	13	0.389105	5.05046	0.182452	1	1	1	Q6YHK3;
positive regulation of cell growth	4	84	1.55642	3.10527	0.0404919	1	0.829272	1	Q6NXT2; O00560; P00734; P60953;
regulation of cyclin-dependent protein serine/threonine kinase activity	1	50	0.389105	1.31387	0.539598	1	1	1	P60709;
release of cytochrome c from mitochondria	1	23	0.389105	2.85556	0.299885	1	1	1	P04179;
signal transduction	15	904	5.83658	1.08017	0.417982	1	1	1	Q9UBI6; P04083; Q01518; P01024; P35232; O75369; P08758; P63104; P46940; P61978; O00299; Q08380; P09525; P06748; O00468;
negative regulation of ion transmembrane transport	1	3	0.389105	21.8294	0.04541	1	0.829272	1	P27348;
small GTPase mediated signal transduction	1	86	0.389105	0.763939	0.736994	1	1	1	P27348;
angiogenesis	13	235	5.05837	3.60145	7.33127e-05	0.899694	0.012158	0.0714386	P02751; Q969H8; P06756; Q08431; P98160; Q9Y696; P06576; P63104; P19338; P63261; P07355; P35579; Q15582;
cytokine-mediated signaling pathway	10	273	3.89105	2.38529	0.00982596	1	0.48995	1	P02751; P11142; P04083; P0CG48; P63104; P14625; P08670; P00488; P05556; P07900;
ERK1 and ERK2 cascade	3	29	1.16732	6.75002	0.00976422	1	0.489088	1	P06756; P63104; P02787;
establishment of Golgi localization	2	8	0.77821	16.3249	0.00619919	1	0.352206	1	P63104; P60953;
Golgi reassembly	1	4	0.389105	16.3856	0.0600854	1	0.933378	1	P63104;
lung development	4	80	1.55642	3.26052	0.0347792	1	0.7581	1	P08473; P26006; P63104; P09486;
negative regulation of apoptotic process	23	493	8.94942	3.03632	2.38722e-06	0.0292959	0.000887756	0.00521631	P04083; Q969H8; P18085; P30044; Q03181; P23528; P11021; P10809; P0CG48; P02768; P15559; P08758; P07996; P32119; P63104; P14625; P61978; Q99623; P49747; P09525; P06748; P21333; P02788;
platelet activation	7	101	2.72374	4.51482	0.000941237	1	0.097066	0.570344	P02452; P21926; P00734; P02461; P63104; P21333; P05106;
protein phosphorylation	2	381	0.77821	0.343199	0.981902	1	1	1	P23528; P63104;
regulation of ERK1 and ERK2 cascade	2	27	0.77821	4.84126	0.064232	1	0.987788	1	P02751; P63104;
regulation of synapse maturation	1	3	0.389105	21.8294	0.04541	1	0.829272	1	P63104;
respiratory system process	1	13	0.389105	5.05046	0.182452	1	1	1	P63104;
synaptic target recognition	1	1	0.389105	65.0559	0.0153708	1	0.48995	1	P63104;
tube formation	1	10	0.389105	6.56408	0.143537	1	1	1	P63104;
biosynthetic process	1	10	0.389105	6.56408	0.143537	1	1	1	Q9HDC9;
negative regulation of protein localization to plasma membrane	2	18	0.77821	7.26054	0.0306244	1	0.680838	1	P32455; Q00610;
cellular response to growth factor stimulus	2	59	0.77821	2.21593	0.229691	1	1	1	P07996; P09486;
IRE1-mediated unfolded protein response	7	55	2.72374	8.29016	2.02024e-05	0.247924	0.00486126	0.028564	Q969H8; P11021; Q9Y4L1; Q9Y490; P43307; P02545; Q15084;
positive regulation of DNA-binding transcription factor activity	1	112	0.389105	0.586612	0.824607	1	1	1	Q99623;
positive regulation of neuron projection development	4	113	1.55642	2.30842	0.096611	1	1	1	P36955; P26006; P11021; P02649;
positive regulation of protein-containing complex assembly	2	55	0.77821	2.37706	0.207062	1	1	1	P55072; P23396;
positive regulation of transcription by RNA polymerase II	14	1054	5.44747	0.864729	0.751641	1	1	1	Q15365; Q969H8; P18085; P12956; Q03181; P0CG48; P19338; P61158; P51884; P61978; P55290; P06748; O00468; Q00839;
nervous system development	1	294	0.389105	0.223484	0.989896	1	1	1	P04114;
negative regulation of cell population proliferation	8	401	3.11284	1.29946	0.276444	1	1	1	P04179; P35232; P02794; P21926; P55290; P06748; P02545; P00747;
proteasome-mediated ubiquitin-dependent protein catabolic process	1	182	0.389105	0.361005	0.941264	1	1	1	P55072;
apoptotic process	8	525	3.11284	0.992548	0.560219	1	1	1	Q9BZR8; P12236; Q969H8; P21796; Q03181; P23396; P49747; Q9NQC3;
chromosome segregation	2	72	0.77821	1.81589	0.303792	1	1	1	P05141; P23396;
mitotic nuclear envelope reassembly	1	10	0.389105	6.56408	0.143537	1	1	1	P02545;
negative regulation of cell growth	4	125	1.55642	2.08683	0.126805	1	1	1	P35232; Q03181; P06733; Q9NQC3;
nuclear-transcribed mRNA catabolic process, nonsense-mediated decay	16	118	6.22568	8.8259	3.50404e-11	4.30016e-07	3.90923e-08	2.297e-07	P05388; P62424; Q07020; P36578; P23396; P62701; P62249; P05386; P40429; P50914; P08865; P46781; P62913; Q02543; P15880; P62241;
protein-containing complex assembly	1	128	0.389105	0.513291	0.863355	1	1	1	P11047;
regulation of cell adhesion	1	47	0.389105	1.39771	0.517633	1	1	1	P06396;
regulation of transcription, DNA-templated	3	698	1.16732	0.280538	0.998775	1	1	1	P35232; P16403; P27797;
regulation of Wnt signaling pathway	1	26	0.389105	2.5262	0.33172	1	1	1	P26006;
response to organic substance	1	32	0.389105	2.05268	0.391129	1	1	1	P08758;
RNA splicing	1	155	0.389105	0.423885	0.910381	1	1	1	P62314;
cell division	4	348	1.55642	0.749617	0.785782	1	1	1	P07437; Q00610; P23396; Q00839;
exit from mitosis	1	11	0.389105	5.96789	0.156709	1	1	1	Q9H444;
mitotic cell cycle	6	132	2.33463	2.96179	0.016345	1	0.499932	1	P07437; Q00610; P68366; Q9H4B7; P55290; P68371;
actin filament organization	5	105	1.94553	3.1038	0.0230124	1	0.652213	1	P67936; P04075; P12814; P60953; P02787;
cell junction assembly	4	18	1.55642	14.485	0.000140811	1	0.0221543	0.130175	P60709; P60953; P63261; P21333;
cell migration	11	223	4.28016	3.21181	0.000689668	1	0.0765784	0.449962	Q9Y625; P18085; P04004; Q9UHB6; P13796; P07996; P60953; P46940; P05106; P11047; P05556;
establishment of epithelial cell apical/basal polarity	2	15	0.77821	8.71168	0.0216594	1	0.618149	1	P60953; P26038;
phagocytosis, engulfment	4	99	1.55642	2.63483	0.0663615	1	1	1	Q08431; P60953; P06396; P35579;
positive regulation of GTPase activity	3	146	1.16732	1.34113	0.389868	1	1	1	P60903; O00468; P05556;
regulation of actin cytoskeleton organization	1	76	0.389105	0.864445	0.692697	1	1	1	P60953;
semaphorin-plexin signaling pathway	1	32	0.389105	2.05268	0.391129	1	1	1	P21333;
negative regulation of protein tyrosine kinase activity	1	11	0.389105	5.96789	0.156709	1	1	1	Q14764;
response to cadmium ion	2	25	0.77821	5.2284	0.0559985	1	0.933378	1	P61769; P09486;
response to zinc ion	1	31	0.389105	2.11888	0.381606	1	1	1	P02533;
actin cytoskeleton organization	5	156	1.94553	2.08916	0.0930943	1	1	1	P23528; O75369; O00560; P60953; P07737;
actomyosin structure organization	1	32	0.389105	2.05268	0.391129	1	1	1	P35579;
cell cycle	1	249	0.389105	0.263871	0.979476	1	1	1	Q00839;
cortical actin cytoskeleton organization	2	28	0.77821	4.66842	0.0684919	1	1	1	Q9Y490; P27797;
positive regulation of protein binding	4	70	1.55642	3.72624	0.0226739	1	0.644107	1	P61769; P04004; P08238; P62913;
regulation of cell shape	7	157	2.72374	2.90454	0.010847	1	0.48995	1	P02751; P04083; P04075; P00734; P60953; P35579; P26038;
cellular response to dexamethasone stimulus	1	31	0.389105	2.11888	0.381606	1	1	1	P36955;
cellular response to hypoxia	8	113	3.11284	4.61107	0.000356185	1	0.0465011	0.273233	Q96HE7; Q03181; P07237; Q9Y4L1; P00558; Q99623; P02545; Q9NQC3;
G1/S transition of mitotic cell cycle	1	100	0.389105	0.656999	0.788527	1	1	1	P05556;
negative regulation of protein-containing complex assembly	2	38	0.77821	3.44021	0.115467	1	1	1	P11021; P60953;
response to ethanol	6	99	2.33463	3.94895	0.00423716	1	0.2826	1	P13639; P49411; P15559; P24821; P06396; P09486;
response to ischemia	3	54	1.16732	3.62559	0.0501854	1	0.901721	1	P13639; P10809; Q9Y4L1;
memory	1	83	0.389105	0.791548	0.724418	1	1	1	P26006;
translation	17	167	6.61479	6.62595	8.33389e-10	1.02273e-05	7.30525e-07	4.29245e-06	P05388; P62424; Q07020; P36578; P68104; P23396; P62701; P62249; P05386; P40429; P50914; P08865; P46781; P62913; Q02543; P15880; P62241;
negative regulation of neuron differentiation	1	59	0.389105	1.11348	0.599692	1	1	1	P27797;
negative regulation of translation	5	72	1.94553	4.52618	0.00499827	1	0.310695	1	P23396; P19338; P40429; P27797; P04406;
protein transport	5	312	1.94553	1.04461	0.525431	1	1	1	P02452; P51149; Q14764; P14625; P35579;
carbohydrate metabolic process	1	121	0.389105	0.542983	0.847581	1	1	1	Q14697;
leukocyte migration	13	193	5.05837	4.38515	9.2992e-06	0.11412	0.002853	0.0167637	P02751; P07225; P02452; P06756; P26006; P04114; P00734; P62937; O15427; P05106; P35579; P05556; P26038;
behavioral fear response	3	31	1.16732	6.31468	0.0117447	1	0.48995	1	P21796; P27487; Q9Y277;
cell population proliferation	5	144	1.94553	2.26325	0.071593	1	1	1	Q06830; Q03181; P17301; P61224; Q15582;
chemical synaptic transmission	1	247	0.389105	0.266007	0.97882	1	1	1	O00560;
exploration behavior	1	14	0.389105	4.68997	0.195028	1	1	1	P26006;
G protein-coupled receptor signaling pathway	8	895	3.11284	0.582225	0.968363	1	1	1	P02647; Q9UBI6; P04083; P01024; P00734; P01042; P02649; P01031;
G protein-coupled receptor signaling pathway, coupled to cyclic nucleotide second messenger	1	65	0.389105	1.01071	0.635347	1	1	1	P04083;
positive regulation of cell population proliferation	14	491	5.44747	1.85624	0.0199664	1	0.58619	1	P02751; P06756; P05141; O00560; P00734; P07996; P62701; P27487; P24821; P06748; P43307; P46781; P05556; P27797;
regulation of hormone secretion	1	4	0.389105	16.3856	0.0600854	1	0.933378	1	P04083;
cellular response to drug	3	59	1.16732	3.31839	0.062259	1	0.9647	1	P11021; P08238; P61224;
response to cocaine	3	35	1.16732	5.59321	0.0163514	1	0.499932	1	P11021; P10809; P08238;
aging	9	167	3.50195	3.50969	0.00113176	1	0.111112	0.652876	P13639; P08473; P36955; Q9Y4K0; P27824; P02533; P15559; P04844; P06396;
cell death	1	35	0.389105	1.87679	0.41883	1	1	1	Q9P0L0;
cellular calcium ion homeostasis	2	95	0.77821	1.3763	0.430417	1	1	1	P02649; P27797;
detection of mechanical stimulus involved in sensory perception of pain	1	13	0.389105	5.05046	0.182452	1	1	1	P17301;
positive regulation of ERK1 and ERK2 cascade	5	208	1.94553	1.5669	0.216841	1	1	1	P02675; P35232; P02649; Q99623; P61224;
positive regulation of fat cell differentiation	1	52	0.389105	1.26334	0.553685	1	1	1	Q03181;
positive regulation of MAP kinase activity	1	59	0.389105	1.11348	0.599692	1	1	1	P46940;
positive regulation of peptidyl-tyrosine phosphorylation	2	93	0.77821	1.4059	0.419839	1	1	1	P04004; P05106;
positive regulation of vasoconstriction	1	30	0.389105	2.18948	0.371935	1	1	1	P02675;
release of sequestered calcium ion into cytosol	1	43	0.389105	1.5277	0.486714	1	1	1	Q96HE7;
response to drug	9	193	3.50195	3.03691	0.00304409	1	0.219748	1	P02647; P04083; P26006; P05023; P60903; P17301; P07996; P04844; P27797;
cGMP-mediated signaling	1	24	0.389105	2.73663	0.310661	1	1	1	P02649;
negative regulation of cell death	2	59	0.77821	2.21593	0.229691	1	1	1	P98160; Q9H444;
neural crest cell migration	2	44	0.77821	2.9712	0.146585	1	1	1	P23528; P08133;
phosphorylation	1	40	0.389105	1.64225	0.462236	1	1	1	P00558;
positive regulation of cytokine secretion	1	27	0.389105	2.43267	0.342008	1	1	1	P04406;
positive regulation of endothelial cell proliferation	3	73	1.16732	2.68207	0.102264	1	1	1	Q969H8; P55290; P05106;
positive regulation of I-kappaB kinase/NF-kappaB signaling	4	184	1.55642	1.41772	0.313811	1	1	1	P21980; Q9P0L0; P21333; P02788;
positive regulation of nitric-oxide synthase activity	1	22	0.389105	2.9853	0.288941	1	1	1	P02649;
locomotory behavior	1	87	0.389105	0.75516	0.741058	1	1	1	A0AVT1;
positive regulation of cytosolic calcium ion concentration involved in phospholipase C-activating G protein-coupled signaling pathway	1	40	0.389105	1.64225	0.462236	1	1	1	P21980;
ion transmembrane transport	2	175	0.77821	0.74717	0.7535	1	1	1	P05023; P08133;
response to estradiol	7	103	2.72374	4.42716	0.00105657	1	0.106281	0.624487	P13639; P02452; P04083; P15559; P04114; Q15063; P27797;
blood circulation	3	36	1.16732	5.43788	0.0176396	1	0.530571	1	P12259; P00387; Q9NZM1;
purine nucleotide catabolic process	1	13	0.389105	5.05046	0.182452	1	1	1	P21589;
pyrimidine nucleoside catabolic process	1	11	0.389105	5.96789	0.156709	1	1	1	P21589;
defense response to virus	3	196	1.16732	0.999021	0.582718	1	1	1	P05161; P32455; P21333;
adenosine biosynthetic process	1	1	0.389105	65.0559	0.0153708	1	0.48995	1	P21589;
AMP catabolic process	1	2	0.389105	32.6898	0.0305063	1	0.680838	1	P21589;
DNA metabolic process	1	19	0.389105	3.45641	0.255076	1	1	1	P21589;
leukocyte cell-cell adhesion	3	29	1.16732	6.75002	0.00976422	1	0.489088	1	P21589; P05556; P26038;
NAD metabolic process	2	16	0.77821	8.16754	0.024506	1	0.677337	1	P21589; P00338;
negative regulation of inflammatory response	6	93	2.33463	4.2037	0.00310981	1	0.223179	1	P02647; P36955; P21589; Q03181; P04264; P02649;
oxidation-reduction process	1	146	0.389105	0.450013	0.896843	1	1	1	P10599;
DNA repair	3	229	1.16732	0.855064	0.686893	1	1	1	P55072; P23396; P06748;
response to oxidative stress	6	102	2.33463	3.83282	0.00490234	1	0.30852	1	Q06830; P30044; P15559; P04264; P23396; P32119;
autophagosome assembly	2	60	0.77821	2.17901	0.235376	1	1	1	P51149; Q9H0U4;
macroautophagy	3	93	1.16732	2.10535	0.172178	1	1	1	P21796; P55072; Q9H444;
acute-phase response	4	38	1.55642	6.8633	0.0026696	1	0.198553	1	P02751; P02765; P00734; Q14624;
inflammatory response	9	377	3.50195	1.55474	0.128236	1	1	1	P19367; P04083; P01024; P98160; P30044; P01042; P07996; P0C0L4; P01031;
neutrophil degranulation	39	482	15.1751	5.2651	1.34552e-17	1.65122e-13	5.50408e-14	3.23411e-13	P13639; P08473; P14618; P50990; P11142; P39656; Q01518; P51149; Q14764; P02765; P01024; P06756; P61769; P02794; P07437; P12956; P01889; P04075; P18206; P55072; Q99829; O00560; Q9P0L0; P68104; P04264; P08238; P00387; P46940; P07339; Q07065; P62937; P61224; P53396; P06396; P07355; P10321; P02788; P68371; P07900;
platelet degranulation	29	124	11.284	15.2187	2.39606e-26	2.94045e-22	1.47022e-22	8.6388e-22	P02675; P02751; P02647; P01023; P07225; P12259; P02765; P04075; P18206; P02768; P12814; P21926; P02749; P68366; P08758; Q06033; P01042; P07996; P05452; Q08380; Q9Y490; P00488; P21333; P02787; P05106; P00747; Q14624; Q6YHK3; P09486;
positive regulation of interleukin-1 beta secretion	1	35	0.389105	1.87679	0.41883	1	1	1	P19367;
positive regulation of tumor necrosis factor secretion	1	23	0.389105	2.85556	0.299885	1	1	1	P10809;
negative regulation of endopeptidase activity	8	54	3.11284	9.64817	1.57805e-06	0.0193659	0.000624705	0.00367066	P01008; P05543; P36955; P02765; P50454; P04004; P01042; P04406;
blood coagulation	14	170	5.44747	5.36105	3.81342e-07	0.00467983	0.000203471	0.00119556	P02675; P01008; P07225; P02452; P12259; P00734; P02100; P08758; P17301; P60953; P00488; P00742; P05106; P00747;
cellular protein metabolic process	35	200	13.6187	11.3875	5.10214e-27	6.26135e-23	6.26135e-23	3.67907e-22	P19823; P01008; P02751; P02647; P02771; O95084; P12259; P02765; P01024; O43852; Q08431; P98160; P61769; P0CG48; P02768; P07237; P04114; P00734; Q15293; P01042; P02649; Q07065; P14625; P0C0L4; P24821; P08582; P06396; P02787; P62805; P00747; P11047; P02788; P14314; Q15582; Q15084;
COPII vesicle coating	4	64	1.55642	4.07552	0.0168643	1	0.510962	1	P12259; Q15363; Q9H0U4; P49755;
endoplasmic reticulum to Golgi vesicle-mediated transport	12	185	4.66926	4.22313	2.98946e-05	0.366867	0.0065512	0.0384938	P07225; P12259; P18085; Q15363; P55072; Q9H0U4; Q9P0L0; P00734; Q9Y4L1; Q9BVK6; P00742; P49755;
post-translational protein modification	27	345	10.5058	5.09307	4.04719e-12	4.96672e-08	7.09531e-09	4.16909e-08	P19823; P01008; P02751; P02647; P02771; O95084; P12259; P02765; P01024; O43852; Q08431; P02768; P07237; Q9H0U4; P04114; Q15293; P01042; P02649; Q07065; P14625; P0C0L4; P24821; P08582; P02787; P11047; P14314; Q15084;
mRNA processing	1	152	0.389105	0.432251	0.906078	1	1	1	P22626;
protein stabilization	17	188	6.61479	5.88586	5.16081e-09	6.33334e-05	3.95834e-06	2.32586e-05	P50990; P02647; P35232; P10809; P50991; P08238; P17987; P43652; P07737; Q99623; P21333; P23284; Q9NQC3; P62913; P27797; P04406; P07900;
blood vessel morphogenesis	1	19	0.389105	3.45641	0.255076	1	1	1	P02462;
collagen fibril organization	8	47	3.11284	11.0848	5.23332e-07	0.00642232	0.000267597	0.00157236	P02452; Q9Y4K0; P50454; Q99715; P02461; P51884; P49747; P07355;
fibrinolysis	6	22	2.33463	17.764	7.5506e-07	0.0092661	0.000370644	0.00217784	P02675; P07225; P00734; P04264; P07355; P00747;
negative regulation of fibrinolysis	4	10	1.55642	26.0613	1.06481e-05	0.130673	0.00311126	0.0182813	P02749; P00734; P07996; P00747;
negative regulation of plasminogen activation	1	6	0.389105	10.9329	0.0887655	1	1	1	P07996;
positive regulation of cell differentiation	1	36	0.389105	1.82467	0.427782	1	1	1	P08238;
positive regulation of collagen biosynthetic process	4	26	1.55642	10.0298	0.000624575	1	0.0736999	0.433048	P30044; P00734; P17301; P08670;
positive regulation of JNK cascade	2	81	0.77821	1.61415	0.354464	1	1	1	O00560; P60953;
positive regulation of smooth muscle cell proliferation	4	57	1.55642	4.57593	0.0113902	1	0.48995	1	P21980; P17301; P07996; P55290;
positive regulation of stress fiber assembly	3	53	1.16732	3.69399	0.0479223	1	0.869394	1	P02647; P60903; P60953;
brown fat cell differentiation	1	30	0.389105	2.18948	0.371935	1	1	1	Q96HE7;
positive regulation of angiogenesis	5	134	1.94553	2.43213	0.0560197	1	0.933378	1	Q969H8; P01024; P07996; Q9NQC3; P05556;
positive regulation of transforming growth factor beta receptor signaling pathway	3	28	1.16732	6.99101	0.00885313	1	0.45842	1	O00560; P07996; P08238;
response to bacterium	2	92	0.77821	1.42117	0.414513	1	1	1	P01024; P02787;
blood coagulation, intrinsic pathway	4	17	1.55642	15.3365	0.000110854	1	0.0179	0.105177	P01023; P02749; P00734; P01042;
extracellular matrix disassembly	4	65	1.55642	4.01283	0.0177592	1	0.531562	1	P01023; P13796; P00747; P11047;
negative regulation of complement activation, lectin pathway	1	2	0.389105	32.6898	0.0305063	1	0.680838	1	P01023;
regulation of small GTPase mediated signal transduction	2	141	0.77821	0.927326	0.640845	1	1	1	P01023; P60953;
stem cell differentiation	1	30	0.389105	2.18948	0.371935	1	1	1	P01023;
cellular response to manganese ion	1	9	0.389105	7.29261	0.130159	1	1	1	P11021;
plasma membrane organization	1	23	0.389105	2.85556	0.299885	1	1	1	Q9NZM1;
negative regulation of epithelial cell proliferation	2	61	0.77821	2.14329	0.241069	1	1	1	P61769; Q03181;
activation of MAPK activity	4	119	1.55642	2.19203	0.111247	1	1	1	P0CG48; P07996; P32119; P01031;
amyloid fibril formation	2	12	0.77821	10.8878	0.0140324	1	0.48995	1	P61769; P06396;
antibacterial humoral response	3	41	1.16732	4.77489	0.0249071	1	0.680838	1	P61769; O60814; P02788;
antifungal humoral response	1	12	0.389105	5.47098	0.16968	1	1	1	P02788;
antimicrobial humoral immune response mediated by antimicrobial peptide	6	103	2.33463	3.79561	0.00514022	1	0.313835	1	P61769; P00734; O60814; P01042; P02788; P04406;
axo-dendritic transport	1	5	0.389105	13.1151	0.0745361	1	1	1	P11142;
axonogenesis	1	78	0.389105	0.842282	0.702114	1	1	1	P60709;
cell adhesion	21	454	8.17121	3.01056	7.59358e-06	0.0931884	0.00245233	0.0144095	P02751; Q9Y4K0; P06756; Q08431; Q99715; P12111; P04004; P18206; P21926; P17301; P12109; P07996; P27487; P24821; Q08380; Q15063; P05106; P11047; P08865; P05556; Q15582;
cellular process	1	3	0.389105	21.8294	0.04541	1	0.829272	1	P07437;
cellular response to cAMP	2	55	0.77821	2.37706	0.207062	1	1	1	P11021; P61224;
cellular response to nerve growth factor stimulus	1	35	0.389105	1.87679	0.41883	1	1	1	P11021;
cholesterol metabolic process	5	73	1.94553	4.46418	0.00529994	1	0.321985	1	P02647; Q03181; Q9UHB6; P04114; P02649;
defense response to Gram-negative bacterium	3	89	1.16732	2.19996	0.157233	1	1	1	P61769; O60814; P02788;
defense response to Gram-positive bacterium	3	107	1.16732	1.82991	0.227207	1	1	1	P61769; O60814; P02788;
dendrite development	1	45	0.389105	1.45982	0.502412	1	1	1	O00468;
endocytosis	2	137	0.77821	0.9544	0.625228	1	1	1	P51149; P60953;
extracellular matrix organization	25	230	9.72763	7.07381	1.63709e-14	2.00903e-10	5.02258e-11	2.95118e-10	P02675; P02751; P02452; P06756; P98160; P26006; P23142; Q96HE7; P12111; P04004; P02462; P02461; P17301; P12109; P07996; P51884; P24821; P49747; Q15063; P05106; P11047; O00468; P05556; Q15582; P09486;
innate immune response	8	494	3.11284	1.05483	0.490904	1	1	1	P02675; P19367; P04083; P61769; P12956; P0C0L4; P02788; P05156;
learning	4	64	1.55642	4.07552	0.0168643	1	0.510962	1	P18085; P21796; Q9Y277; A0AVT1;
learning or memory	2	60	0.77821	2.17901	0.235376	1	1	1	P08473; P61769;
lipoprotein metabolic process	2	20	0.77821	6.53485	0.0372767	1	0.79836	1	P02647; O95445;
modulation of age-related behavioral decline	1	9	0.389105	7.29261	0.130159	1	1	1	P61769;
negative regulation of canonical Wnt signaling pathway	1	181	0.389105	0.362999	0.940337	1	1	1	P02649;
negative regulation of gene expression	3	209	1.16732	0.936884	0.626226	1	1	1	P36955; Q99829; P02649;
negative regulation of long-term synaptic potentiation	1	12	0.389105	5.47098	0.16968	1	1	1	P02649;
negative regulation of neuron death	3	54	1.16732	3.62559	0.0501854	1	0.901721	1	P36955; P02649; Q9H444;
negative regulation of pri-miRNA transcription by RNA polymerase II	1	14	0.389105	4.68997	0.195028	1	1	1	Q03181;
negative regulation of transcription by RNA polymerase II	10	778	3.89105	0.837019	0.7622	1	1	1	P10599; P22626; Q9Y4K0; P35232; Q03181; P0CG48; P16403; P06733; P27797; Q00839;
neuron apoptotic process	2	41	0.77821	3.18855	0.130809	1	1	1	P11021; P04406;
neuron projection development	3	116	1.16732	1.68794	0.264159	1	1	1	Q15019; Q9P0L0; P02649;
neuron remodeling	1	12	0.389105	5.47098	0.16968	1	1	1	P01024;
Notch signaling pathway	1	111	0.389105	0.591897	0.821851	1	1	1	P09525;
positive regulation of amyloid fibril formation	1	4	0.389105	16.3856	0.0600854	1	0.933378	1	P02649;
positive regulation of amyloid-beta formation	1	17	0.389105	3.86281	0.231612	1	1	1	P02649;
positive regulation of apoptotic process	8	341	3.11284	1.5281	0.156118	1	1	1	P21980; P10809; P0CG48; P08758; P01042; P07339; P00338; P05556;
positive regulation of cysteine-type endopeptidase activity involved in apoptotic process	1	54	0.389105	1.21656	0.567342	1	1	1	P07339;
positive regulation of cytosolic calcium ion concentration	2	152	0.77821	0.860222	0.681152	1	1	1	P06756; P01042;
positive regulation of G protein-coupled receptor signaling pathway	2	17	0.77821	7.68738	0.027496	1	0.680838	1	P01024; P35232;
positive regulation of gene expression	14	381	5.44747	2.39215	0.00238284	1	0.183913	1	P02751; P26006; P23142; P35232; Q15363; P04114; P23396; P63261; P24821; P02545; P06396; P62913; P27797; P26038;
positive regulation of long-term synaptic potentiation	1	21	0.389105	3.12739	0.277826	1	1	1	P08473;
positive regulation of MAPK cascade	2	111	0.77821	1.17793	0.511078	1	1	1	Q969H8; P46940;
positive regulation of membrane protein ectodomain proteolysis	1	16	0.389105	4.10409	0.219605	1	1	1	P02649;
positive regulation of neuron apoptotic process	2	55	0.77821	2.37706	0.207062	1	1	1	P15559; P60953;
positive regulation of neuron death	1	41	0.389105	1.60221	0.470522	1	1	1	P02649;
positive regulation of neuron differentiation	1	83	0.389105	0.791548	0.724418	1	1	1	Q99829;
positive regulation of NF-kappaB transcription factor activity	4	152	1.55642	1.71616	0.206378	1	1	1	P0CG48; P23396; P06748; P02788;
positive regulation of NIK/NF-kappaB signaling	2	65	0.77821	2.01142	0.263889	1	1	1	P23396; P27797;
positive regulation of nitric oxide biosynthetic process	2	42	0.77821	3.11265	0.136023	1	1	1	P08238; P07900;
positive regulation of peptidyl-serine phosphorylation	3	90	1.16732	2.17552	0.160931	1	1	1	P10599; P08238; P07900;
positive regulation of phosphorylation	2	28	0.77821	4.66842	0.0684919	1	1	1	O00560; P07996;
positive regulation of protein kinase B signaling	9	169	3.50195	3.46816	0.00123016	1	0.11887	0.698461	P10599; Q969H8; Q99829; P07996; P08238; P00742; Q9NQC3; P05556; P07900;
positive regulation of protein phosphorylation	6	165	2.33463	2.36947	0.0423299	1	0.829272	1	Q969H8; P01024; P00734; P07355; P05106; P07900;
positive regulation of receptor binding	1	8	0.389105	8.20305	0.116574	1	1	1	P61769;
positive regulation of tau-protein kinase activity	2	7	0.77821	18.6537	0.00469686	1	0.297112	1	P08238; P07900;
positive regulation of tumor necrosis factor biosynthetic process	1	20	0.389105	3.28368	0.266539	1	1	1	P07996;
regulation of amyloid fibril formation	1	3	0.389105	21.8294	0.04541	1	0.829272	1	P02649;
regulation of amyloid-beta clearance	1	4	0.389105	16.3856	0.0600854	1	0.933378	1	P02649;
regulation of gene expression	1	149	0.389105	0.440953	0.901568	1	1	1	P00734;
regulation of presynapse assembly	1	29	0.389105	2.26496	0.362113	1	1	1	Q9Y625;
regulation of spontaneous synaptic transmission	1	4	0.389105	16.3856	0.0600854	1	0.933378	1	P05556;
regulation of transcription by RNA polymerase II	7	534	2.72374	0.853995	0.717489	1	1	1	P04179; Q03181; P10809; P02649; P07737; P09525; P06748;
regulation of translation	1	55	0.389105	1.19445	0.574014	1	1	1	P05386;
response to interleukin-1	1	33	0.389105	1.9905	0.400506	1	1	1	P04083;
response to lead ion	1	19	0.389105	3.45641	0.255076	1	1	1	P09486;
synapse organization	1	49	0.389105	1.34067	0.532389	1	1	1	O00468;
visual learning	1	47	0.389105	1.39771	0.517633	1	1	1	P05556;
apoptotic signaling pathway	2	62	0.77821	2.10873	0.246768	1	1	1	Q03181; P08133;
fatty acid homeostasis	1	15	0.389105	4.37751	0.207411	1	1	1	P02649;
lipid catabolic process	1	83	0.389105	0.791548	0.724418	1	1	1	P51149;
negative regulation of heart contraction	1	7	0.389105	9.37324	0.102777	1	1	1	P05023;
phagocytosis	2	57	0.77821	2.29367	0.218351	1	1	1	P04083; P05556;
protein targeting to membrane	2	49	0.77821	2.66807	0.173654	1	1	1	O00560; O00159;
regulation of cardiac muscle cell contraction	1	13	0.389105	5.05046	0.182452	1	1	1	P05023;
response to hypoxia	10	164	3.89105	3.97055	0.000228289	1	0.0335849	0.197339	P14618; Q9Y4K0; P10809; P23526; P17301; P07996; P14625; P27487; P00338; Q15063;
triglyceride homeostasis	2	27	0.77821	4.84126	0.064232	1	0.987788	1	P02647; P02649;
cellular defense response	2	52	0.77821	2.51418	0.190258	1	1	1	Q08380; P05556;
negative regulation of neuron apoptotic process	4	138	1.55642	1.89025	0.163359	1	1	1	P04179; P10809; P08238; P02649;
positive regulation of apoptotic signaling pathway	1	23	0.389105	2.85556	0.299885	1	1	1	P23396;
positive regulation of protein secretion	2	43	0.77821	3.04028	0.141283	1	1	1	P02675; P62937;
regulation of mitochondrial membrane potential	1	28	0.389105	2.34582	0.352138	1	1	1	O00299;
synaptic transmission, cholinergic	2	24	0.77821	5.44616	0.052033	1	0.929474	1	P15559; P02649;
vasodilation	2	19	0.77821	6.87861	0.0338863	1	0.741269	1	P01042; P02649;
activation of adenylate cyclase activity	1	41	0.389105	1.60221	0.470522	1	1	1	Q01518;
JNK cascade	1	50	0.389105	1.31387	0.539598	1	1	1	P0CG48;
positive regulation of interleukin-6 production	1	53	0.389105	1.23951	0.560566	1	1	1	P10809;
positive regulation of vascular endothelial growth factor production	2	28	0.77821	4.66842	0.0684919	1	1	1	P01024; P01031;
negative regulation of cell migration	2	116	0.77821	1.12716	0.534716	1	1	1	P18206; Q9Y696;
negative regulation of NF-kappaB transcription factor activity	2	81	0.77821	1.61415	0.354464	1	1	1	P32119; P09525;
response to wounding	4	62	1.55642	4.20697	0.0151607	1	0.48995	1	P02751; P00734; P24821; Q99623;
positive regulation of triglyceride catabolic process	1	8	0.389105	8.20305	0.116574	1	1	1	P02647;
xenobiotic metabolic process	3	93	1.16732	2.10535	0.172178	1	1	1	P15559; P08238; P00387;
fertilization	2	38	0.77821	3.44021	0.115467	1	1	1	Q9Y696; P04114;
intracellular transport of virus	1	50	0.389105	1.31387	0.539598	1	1	1	P0CG48;
mitotic spindle assembly	1	30	0.389105	2.18948	0.371935	1	1	1	P21333;
mRNA export from nucleus	2	103	0.77821	1.26941	0.471666	1	1	1	P22626; Q8WU68;
nucleocytoplasmic transport	1	19	0.389105	3.45641	0.255076	1	1	1	P06748;
regulation of gene silencing by miRNA	1	56	0.389105	1.17312	0.580583	1	1	1	P62805;
viral transcription	16	110	6.22568	9.46773	1.17191e-11	1.43817e-07	1.59797e-08	9.38938e-08	P05388; P62424; Q07020; P36578; P23396; P62701; P62249; P05386; P40429; P50914; P08865; P46781; P62913; Q02543; P15880; P62241;
adipose tissue development	1	29	0.389105	2.26496	0.362113	1	1	1	Q03181;
cellular response to glucose stimulus	1	60	0.389105	1.09492	0.605867	1	1	1	P36955;
cellular response to testosterone stimulus	1	8	0.389105	8.20305	0.116574	1	1	1	P26038;
fatty acid metabolic process	2	64	0.77821	2.04284	0.25818	1	1	1	P01024; Q03181;
liver development	1	75	0.389105	0.875969	0.687878	1	1	1	P14618;
positive regulation of insulin secretion	1	42	0.389105	1.56407	0.478681	1	1	1	Q03181;
response to nutrient	7	63	2.72374	7.23761	4.96172e-05	0.608902	0.00911583	0.0535631	P14618; P01008; P02647; P13073; P15559; P23526; P00338;
regulation of lipid metabolic process	2	92	0.77821	1.42117	0.414513	1	1	1	P02647; Q03181;
regulation of protein localization	1	51	0.389105	1.28811	0.546696	1	1	1	P05106;
cell cycle arrest	1	132	0.389105	0.497738	0.871627	1	1	1	P07996;
fatty acid biosynthetic process	1	40	0.389105	1.64225	0.462236	1	1	1	P53396;
regulation of macroautophagy	1	71	0.389105	0.925312	0.667837	1	1	1	P04406;
regulation of signal transduction by p53 class mediator	1	131	0.389105	0.501538	0.869607	1	1	1	P62913;
import into nucleus	1	21	0.389105	3.12739	0.277826	1	1	1	P62314;
positive regulation of protein kinase activity	2	53	0.77821	2.46675	0.19584	1	1	1	P12956; P46940;
spermatogenesis	4	406	1.55642	0.642531	0.874086	1	1	1	Q15019; P04114; P35527; P27797;
ATP biosynthetic process	4	27	1.55642	9.65842	0.000724412	1	0.0766378	0.450311	P14618; P04075; P25705; P06576;
glycolytic process	6	31	2.33463	12.6084	6.63441e-06	0.0814175	0.00220047	0.0129296	P14618; P19367; P04075; P00558; P00338; P04406;
cell differentiation	3	571	1.16732	0.342933	0.993509	1	1	1	P98160; Q03181; Q9Y696;
positive regulation of endothelial cell migration	4	54	1.55642	4.83011	0.00944976	1	0.48522	1	P07996; P05106; P27797; P09486;
smooth muscle cell migration	1	7	0.389105	9.37324	0.102777	1	1	1	P05106;
cellular response to calcium ion	5	84	1.94553	3.87966	0.00951293	1	0.486428	1	P11021; Q9Y696; Q99829; Q6NUK1; P46940;
cellular response to glucose starvation	1	38	0.389105	1.72866	0.445276	1	1	1	P11021;
cellular response to hydrogen peroxide	3	67	1.16732	2.92222	0.0840671	1	1	1	P04083; P15559; P23396;
cellular response to oxidative stress	6	94	2.33463	4.15898	0.00328002	1	0.231067	1	P04179; Q06830; Q96HE7; P30044; Q6NUK1; P32119;
cholesterol biosynthetic process	3	40	1.16732	4.89423	0.0233432	1	0.658546	1	P02647; P00387; P53396;
glucose metabolic process	1	56	0.389105	1.17312	0.580583	1	1	1	Q03181;
lipid biosynthetic process	1	13	0.389105	5.05046	0.182452	1	1	1	P53396;
negative regulation of insulin receptor signaling pathway	1	31	0.389105	2.11888	0.381606	1	1	1	P02765;
positive regulation of cellular protein localization	1	7	0.389105	9.37324	0.102777	1	1	1	P46940;
response to activity	2	45	0.77821	2.90518	0.151928	1	1	1	Q03181; P10809;
Wnt signaling pathway	1	194	0.389105	0.338675	0.951331	1	1	1	P0CG48;
response to muscle activity	2	21	0.77821	6.22381	0.0407912	1	0.829272	1	P17301; Q15063;
cellular response to mechanical stimulus	3	79	1.16732	2.4784	0.121869	1	1	1	P02452; P05023; P17301;
gluconeogenesis	4	45	1.55642	5.79591	0.00495577	1	0.310292	1	P04075; P00558; P06733; P04406;
negative regulation of collagen biosynthetic process	1	11	0.389105	5.96789	0.156709	1	1	1	Q03181;
oxaloacetate metabolic process	1	8	0.389105	8.20305	0.116574	1	1	1	P53396;
response to carbohydrate	2	13	0.77821	10.0509	0.0164173	1	0.499932	1	P04114; P61224;
response to glucocorticoid	2	60	0.77821	2.17901	0.235376	1	1	1	P10809; P09486;
cellular response to DNA damage stimulus	3	249	1.16732	0.786387	0.739919	1	1	1	P55072; P23396; A0AVT1;
negative regulation of reactive oxygen species metabolic process	1	22	0.389105	2.9853	0.288941	1	1	1	P21796;
regulation of mitotic cell cycle	3	87	1.16732	2.25052	0.14992	1	1	1	O00560; P46940; Q00839;
fatty acid transport	1	7	0.389105	9.37324	0.102777	1	1	1	Q03181;
female pregnancy	2	87	0.77821	1.50284	0.387532	1	1	1	P20742; P17301;
lactation	2	46	0.77821	2.84204	0.157309	1	1	1	P01008; P00403;
regulation of postsynapse organization	2	20	0.77821	6.53485	0.0372767	1	0.79836	1	P11142; P18085;
positive regulation of cell adhesion	4	49	1.55642	5.32287	0.00671899	1	0.374797	1	P21980; P06756; P07237; P17301;
negative regulation of viral genome replication	2	43	0.77821	3.04028	0.141283	1	1	1	P05161; P02788;
negative regulation of viral process	1	6	0.389105	10.9329	0.0887655	1	1	1	P02788;
cellular response to lipopolysaccharide	3	165	1.16732	1.1867	0.467154	1	1	1	P61769; Q03181; P08670;
cellular response to low-density lipoprotein particle stimulus	2	16	0.77821	8.16754	0.024506	1	0.677337	1	P21926; P05556;
cellular response to retinoic acid	4	69	1.55642	3.78024	0.0216315	1	0.618149	1	P02452; P36955; P24821; Q99623;
cholesterol efflux	4	23	1.55642	11.3374	0.000383577	1	0.04955	0.291148	P02647; P04114; P02649; O95445;
cholesterol homeostasis	5	83	1.94553	3.92639	0.00905734	1	0.467024	1	P02647; Q9UHB6; P04114; P02649; O95445;
endosomal transport	2	82	0.77821	1.59447	0.360022	1	1	1	P0CG48; Q9H444;
high-density lipoprotein particle assembly	3	13	1.16732	15.0514	0.000915878	1	0.0952513	0.559681	P02647; P02649; O95445;
lipid transport	1	58	0.389105	1.13267	0.593421	1	1	1	Q9BSJ8;
negative regulation of cholesterol storage	1	8	0.389105	8.20305	0.116574	1	1	1	Q03181;
negative regulation of macrophage derived foam cell differentiation	2	13	0.77821	10.0509	0.0164173	1	0.499932	1	P06756; P05106;
phospholipid efflux	2	12	0.77821	10.8878	0.0140324	1	0.48995	1	P02647; P02649;
phospholipid homeostasis	1	12	0.389105	5.47098	0.16968	1	1	1	P02647;
positive regulation of cholesterol efflux	2	18	0.77821	7.26054	0.0306244	1	0.680838	1	P02647; P02649;
regulation of Cdc42 protein signal transduction	2	7	0.77821	18.6537	0.00469686	1	0.297112	1	P02647; P02649;
reverse cholesterol transport	3	16	1.16732	12.231	0.0017332	1	0.149963	0.88116	P02647; P02649; O95445;
cellular sphingolipid homeostasis	1	5	0.389105	13.1151	0.0745361	1	1	1	Q9NQC3;
lipid metabolic process	5	128	1.94553	2.54613	0.0477166	1	0.869394	1	P98160; Q03181; P25705; Q99829; P06576;
negative regulation of cholesterol efflux	1	6	0.389105	10.9329	0.0887655	1	1	1	P02649;
positive regulation of low-density lipoprotein particle receptor catabolic process	1	3	0.389105	21.8294	0.04541	1	0.829272	1	P02649;
transmembrane transport	3	163	1.16732	1.20126	0.459204	1	1	1	P02647; P0CG48; P55072;
retinoid metabolic process	7	63	2.72374	7.23761	4.96172e-05	0.608902	0.00911583	0.0535631	Q9Y625; P02647; P98160; P04114; P02649; O95445; O00468;
visual perception	3	207	1.16732	0.945936	0.619738	1	1	1	P02452; P51884; Q15582;
high-density lipoprotein particle remodeling	4	17	1.55642	15.3365	0.000110854	1	0.0179	0.105177	P02647; P02768; P02649; O95445;
amyloid-beta clearance by cellular catabolic process	1	7	0.389105	9.37324	0.102777	1	1	1	P08473;
apolipoprotein A-I-mediated signaling pathway	2	4	0.77821	32.6091	0.00138358	1	0.125773	0.739021	P06756; P05106;
negative regulation of amyloid-beta formation	1	13	0.389105	5.05046	0.182452	1	1	1	P02649;
peptide cross-linking	9	27	3.50195	21.7013	1.53295e-10	1.88124e-06	1.44711e-07	8.50298e-07	P21980; P02751; P04083; P13645; P02461; P07996; P04264; P35908; P00488;
positive regulation of amyloid-beta clearance	1	7	0.389105	9.37324	0.102777	1	1	1	P02649;
positive regulation of phagocytosis	4	44	1.55642	5.92761	0.0045695	1	0.297112	1	P02647; P02765; Q08431; P27797;
positive regulation of phospholipid efflux	2	3	0.77821	43.4426	0.00069889	1	0.0765784	0.449962	P02647; P02649;
positive regulation of protein localization to cell surface	1	17	0.389105	3.86281	0.231612	1	1	1	P08238;
regulation of amyloid precursor protein catabolic process	1	5	0.389105	13.1151	0.0745361	1	1	1	P02649;
protein localization to plasma membrane	4	147	1.55642	1.77453	0.190637	1	1	1	Q15363; P60903; P21333; P07355;
regulated exocytosis	2	20	0.77821	6.53485	0.0372767	1	0.79836	1	P35579; P49755;
brain development	5	216	1.94553	1.50886	0.239271	1	1	1	P18085; P98160; P12956; P21926; P02462;
cellular iron ion homeostasis	2	60	0.77821	2.17901	0.235376	1	1	1	P02794; P02787;
skin development	5	34	1.94553	9.58336	0.000159469	1	0.0244626	0.143738	P02452; P26006; P35527; P02461; P49747;
mitochondrial transport	2	19	0.77821	6.87861	0.0338863	1	0.741269	1	Q6NUK1; P07900;
regulation of insulin secretion	3	68	1.16732	2.87926	0.0869955	1	1	1	P12236; P05141; P27487;
potassium ion import across plasma membrane	1	43	0.389105	1.5277	0.486714	1	1	1	P05023;
regulation of cardiac conduction	1	53	0.389105	1.23951	0.560566	1	1	1	P05023;
response to ATP	1	19	0.389105	3.45641	0.255076	1	1	1	P10809;
fatty acid beta-oxidation	1	41	0.389105	1.60221	0.470522	1	1	1	Q03181;
negative regulation of cytokine production involved in inflammatory response	1	17	0.389105	3.86281	0.231612	1	1	1	P00734;
negative regulation of reactive oxygen species biosynthetic process	1	12	0.389105	5.47098	0.16968	1	1	1	P10809;
response to organic cyclic compound	2	46	0.77821	2.84204	0.157309	1	1	1	P02100; P51884;
cellular response to leukemia inhibitory factor	4	97	1.55642	2.68915	0.0625112	1	0.967387	1	Q01813; P05141; P19338; Q00839;
regulation of type I interferon-mediated signaling pathway	1	9	0.389105	7.29261	0.130159	1	1	1	P08238;
translational initiation	16	118	6.22568	8.8259	3.50404e-11	4.30016e-07	3.90923e-08	2.297e-07	P05388; P62424; Q07020; P36578; P23396; P62701; P62249; P05386; P40429; P50914; P08865; P46781; P62913; Q02543; P15880; P62241;
positive regulation of translation	6	68	2.33463	5.74895	0.00061367	1	0.0731161	0.429618	P13639; P17301; P07996; P62701; P08670; P06748;
low-density lipoprotein particle remodeling	2	13	0.77821	10.0509	0.0164173	1	0.499932	1	P04114; P02649;
response to lipid	1	27	0.389105	2.43267	0.342008	1	1	1	Q03181;
intestinal cholesterol absorption	1	10	0.389105	6.56408	0.143537	1	1	1	Q9UHB6;
response to ionizing radiation	1	44	0.389105	1.49299	0.494624	1	1	1	P02533;
regulation of inflammatory response	2	76	0.77821	1.72033	0.326439	1	1	1	P04083; P02765;
lipoprotein biosynthetic process	3	5	1.16732	39.0855	3.50858e-05	0.430573	0.00705124	0.0414319	P02647; P04114; P02649;
lipoprotein transport	1	13	0.389105	5.05046	0.182452	1	1	1	P04114;
mRNA stabilization	1	24	0.389105	2.73663	0.310661	1	1	1	Q00839;
negative regulation of triglyceride metabolic process	1	2	0.389105	32.6898	0.0305063	1	0.680838	1	P02649;
regulation of cell population proliferation	1	163	0.389105	0.403082	0.920921	1	1	1	P04083;
response to calcium ion	4	57	1.55642	4.57593	0.0113902	1	0.48995	1	P02675; P08758; P07996; P09486;
RNA processing	2	58	0.77821	2.25413	0.224015	1	1	1	P61978; Q00839;
triglyceride metabolic process	2	33	0.77821	3.96129	0.091072	1	1	1	P02749; P02649;
response to progesterone	1	43	0.389105	1.5277	0.486714	1	1	1	P07996;
phosphatidylcholine biosynthetic process	1	33	0.389105	1.9905	0.400506	1	1	1	P02647;
phosphatidylcholine metabolic process	1	12	0.389105	5.47098	0.16968	1	1	1	P02647;
positive regulation of lipoprotein lipase activity	2	10	0.77821	13.0632	0.00976302	1	0.489088	1	P02647; P02749;
positive regulation of lipid biosynthetic process	2	16	0.77821	8.16754	0.024506	1	0.677337	1	P02647; P02649;
actin polymerization or depolymerization	1	13	0.389105	5.05046	0.182452	1	1	1	Q01518;
dendrite morphogenesis	1	34	0.389105	1.93197	0.409739	1	1	1	P05556;
Fc-gamma receptor signaling pathway involved in phagocytosis	8	135	3.11284	3.8597	0.00115527	1	0.11252	0.661147	P59998; P60709; P08238; P61158; P60953; P63261; O00159; P07900;
vascular endothelial growth factor receptor signaling pathway	4	65	1.55642	4.01283	0.0177592	1	0.531562	1	P06756; P60953; P05106; P07900;
cytoskeleton organization	2	110	0.77821	1.18864	0.506258	1	1	1	P23528; P02649;
Rac protein signal transduction	1	21	0.389105	3.12739	0.277826	1	1	1	P55290;
regulation of dendritic spine morphogenesis	1	19	0.389105	3.45641	0.255076	1	1	1	P23528;
regulation of cell migration	3	88	1.16732	2.22495	0.153562	1	1	1	P02545; P21333; Q9NQC3;
regulation of actin filament polymerization	1	24	0.389105	2.73663	0.310661	1	1	1	P07737;
regulation of filopodium assembly	1	14	0.389105	4.68997	0.195028	1	1	1	P60953;
actin filament branching	1	3	0.389105	21.8294	0.04541	1	0.829272	1	P60953;
alpha-beta T cell differentiation	1	6	0.389105	10.9329	0.0887655	1	1	1	P04083;
autophagy	3	123	1.16732	1.59189	0.293383	1	1	1	Q00610; P55072; Q9H444;
Bergmann glial cell differentiation	1	8	0.389105	8.20305	0.116574	1	1	1	P08670;
cardiovascular system development	1	12	0.389105	5.47098	0.16968	1	1	1	P98160;
cellular protein modification process	4	82	1.55642	3.181	0.0375728	1	0.8033	1	Q9Y4K0; P04843; Q96HE7; P04844;
endothelial cell migration	3	31	1.16732	6.31468	0.0117447	1	0.48995	1	Q9Y4K0; P27487; P55290;
epidermal growth factor receptor signaling pathway	2	49	0.77821	2.66807	0.173654	1	1	1	P18085; P46940;
establishment of protein localization	3	41	1.16732	4.77489	0.0249071	1	0.680838	1	P55072; P17301; P21333;
integrin-mediated signaling pathway	11	93	4.28016	7.70095	1.83209e-07	0.00224834	0.000107064	0.00062909	P05161; P02647; P06756; P26006; P02461; P17301; P60953; Q9Y490; P05106; P35579; P05556;
negative regulation of endothelial cell apoptotic process	1	28	0.389105	2.34582	0.352138	1	1	1	P02675;
negative regulation of ERK1 and ERK2 cascade	3	68	1.16732	2.87926	0.0869955	1	1	1	P32455; P23142; P35232;
neural tube closure	2	78	0.77821	1.67622	0.337693	1	1	1	Q15363; P07737;
neuropilin signaling pathway	1	3	0.389105	21.8294	0.04541	1	0.829272	1	P60953;
positive regulation of actin cytoskeleton reorganization	1	19	0.389105	3.45641	0.255076	1	1	1	P60953;
positive regulation of cell migration involved in sprouting angiogenesis	1	21	0.389105	3.12739	0.277826	1	1	1	P04083;
positive regulation of focal adhesion assembly	2	25	0.77821	5.2284	0.0559985	1	0.933378	1	P60903; P46940;
positive regulation of muscle cell differentiation	1	26	0.389105	2.5262	0.33172	1	1	1	P60953;
positive regulation of osteoblast proliferation	2	12	0.77821	10.8878	0.0140324	1	0.48995	1	P06756; P02788;
positive regulation of release of sequestered calcium ion into cytosol	1	30	0.389105	2.18948	0.371935	1	1	1	P00734;
positive regulation of substrate adhesion-dependent cell spreading	7	38	2.72374	11.9979	1.5695e-06	0.0192609	0.000624705	0.00367066	P02675; P02647; P07237; P60903; P60953; P21333; P27797;
post-embryonic development	1	67	0.389105	0.980547	0.646514	1	1	1	P04114;
regulation of apoptotic process	8	204	3.11284	2.55427	0.0137655	1	0.48995	1	Q9BZR8; P35232; P55072; P12814; P23396; P32119; Q9NQC3; P27797;
regulation of axon extension	1	15	0.389105	4.37751	0.207411	1	1	1	P02649;
regulation of endocytosis	1	33	0.389105	1.9905	0.400506	1	1	1	P55290;
substrate adhesion-dependent cell spreading	4	48	1.55642	5.43374	0.00624447	1	0.353143	1	P02751; P06756; P05106; P11047;
thymus development	1	44	0.389105	1.49299	0.494624	1	1	1	P32119;
negative regulation of Rho protein signal transduction	2	23	0.77821	5.68285	0.0481737	1	0.869394	1	P26006; P05556;
animal organ morphogenesis	5	110	1.94553	2.96273	0.027447	1	0.680838	1	P98160; P17301; P49747; P11047; O00468;
cilium assembly	4	182	1.55642	1.4333	0.306879	1	1	1	Q15019; P61158; P06396; P21333;
lamellipodium assembly	3	33	1.16732	5.93209	0.0139395	1	0.48995	1	P18206; P55290; P05556;
positive regulation of Rho protein signal transduction	2	34	0.77821	3.84482	0.0958191	1	1	1	P02647; P02461;
protein import into nucleus	2	79	0.77821	1.65501	0.343298	1	1	1	Q99623; P02545;
chromatin organization	2	137	0.77821	0.9544	0.625228	1	1	1	Q96KK5; Q00839;
double-strand break repair	1	64	0.389105	1.0265	0.629632	1	1	1	P55072;
double-strand break repair via nonhomologous end joining	2	53	0.77821	2.46675	0.19584	1	1	1	P12956; P62805;
positive regulation of DNA repair	1	32	0.389105	2.05268	0.391129	1	1	1	P23396;
protein deubiquitination	3	260	1.16732	0.753118	0.765922	1	1	1	P0CG48; P55072; P60709;
response to lipopolysaccharide	5	138	1.94553	2.36164	0.0619895	1	0.961738	1	Q9UBI6; P10809; P04114; P32119; P09486;
fatty-acyl-CoA biosynthetic process	1	12	0.389105	5.47098	0.16968	1	1	1	P53396;
positive regulation of cellular metabolic process	1	5	0.389105	13.1151	0.0745361	1	1	1	P53396;
protein homotetramerization	4	59	1.55642	4.42084	0.0128162	1	0.48995	1	P04179; Q01813; P61769; P04075;
regulation of cholesterol biosynthetic process	1	33	0.389105	1.9905	0.400506	1	1	1	P04114;
negative regulation of catalytic activity	1	20	0.389105	3.28368	0.266539	1	1	1	P15559;
positive regulation of lipid storage	2	13	0.77821	10.0509	0.0164173	1	0.499932	1	P01024; P04114;
response to nutrient levels	1	40	0.389105	1.64225	0.462236	1	1	1	Q03181;
regulation of cholesterol metabolic process	1	13	0.389105	5.05046	0.182452	1	1	1	P02649;
epithelial cell differentiation	4	69	1.55642	3.78024	0.0216315	1	0.618149	1	P21796; P02462; P00558; P09525;
response to cold	3	36	1.16732	5.43788	0.0176396	1	0.530571	1	P00403; P10809; P07900;
BMP signaling pathway	1	84	0.389105	0.782126	0.728676	1	1	1	P49747;
SMAD protein signal transduction	3	58	1.16732	3.37559	0.0597449	1	0.933378	1	P02771; P08670; P02787;
fatty acid catabolic process	1	13	0.389105	5.05046	0.182452	1	1	1	Q03181;
multicellular organism development	4	511	1.55642	0.510507	0.956715	1	1	1	Q03181; P00734; P62701; P55290;
negative regulation of telomere maintenance via telomerase	1	21	0.389105	3.12739	0.277826	1	1	1	Q00839;
positive regulation of telomerase activity	4	34	1.55642	7.67051	0.00175967	1	0.149963	0.88116	P50991; P08238; P17987; P07900;
positive regulation of telomere maintenance via telomerase	3	34	1.16732	5.75766	0.0151182	1	0.48995	1	P50990; P50991; P17987;
telomere capping	1	15	0.389105	4.37751	0.207411	1	1	1	P62805;
telomere maintenance	1	45	0.389105	1.45982	0.502412	1	1	1	P12956;
angiotensin maturation	1	12	0.389105	5.47098	0.16968	1	1	1	P08473;
positive regulation of reactive oxygen species metabolic process	2	29	0.77821	4.50749	0.0728421	1	1	1	P00734; P07996;
regulation of cytokine production	2	31	0.77821	4.21678	0.0817984	1	1	1	P46940; P02788;
viral entry into host cell	2	25	0.77821	5.2284	0.0559985	1	0.933378	1	P06756; P05106;
epidermis development	4	81	1.55642	3.22027	0.0361604	1	0.785416	1	P02533; P35527; P13647; P35908;
keratinocyte differentiation	3	53	1.16732	3.69399	0.0479223	1	0.869394	1	P04083; P13645; Q9Y696;
sphingolipid biosynthetic process	1	52	0.389105	1.26334	0.553685	1	1	1	Q9P0L0;
activation of cysteine-type endopeptidase activity involved in apoptotic process	2	91	0.77821	1.43679	0.409163	1	1	1	P10809; P55072;
negative regulation of cell-matrix adhesion	2	19	0.77821	6.87861	0.0338863	1	0.741269	1	P07996; Q15063;
positive regulation of cell death	2	36	0.77821	3.63128	0.105517	1	1	1	P35232; P69905;
amyloid precursor protein metabolic process	1	11	0.389105	5.96789	0.156709	1	1	1	P02649;
receptor internalization	3	44	1.16732	4.4494	0.0299295	1	0.680838	1	Q00610; P21926; P05556;
retina development in camera-type eye	1	56	0.389105	1.17312	0.580583	1	1	1	P36955;
amyloid-beta metabolic process	1	13	0.389105	5.05046	0.182452	1	1	1	P08473;
antigen processing and presentation of peptide antigen via MHC class I	6	27	2.33463	14.4756	2.80838e-06	0.0344644	0.00101366	0.0059561	P30101; P27824; P61769; P01889; P10321; P27797;
arachidonic acid secretion	1	24	0.389105	2.73663	0.310661	1	1	1	P04083;
blood vessel remodeling	1	31	0.389105	2.11888	0.381606	1	1	1	P21980;
heart contraction	1	13	0.389105	5.05046	0.182452	1	1	1	P60953;
kidney development	3	94	1.16732	2.08295	0.175977	1	1	1	P08473; P36955; P49755;
negative regulation of protein binding	1	77	0.389105	0.853219	0.697442	1	1	1	P60709;
positive regulation of peptidyl-tyrosine autophosphorylation	1	5	0.389105	13.1151	0.0745361	1	1	1	P46940;
proteolysis	7	247	2.72374	1.84625	0.0874452	1	1	1	P08473; Q04756; Q99829; P00734; P07339; P27487; P00747;
regulation of blood pressure	2	62	0.77821	2.10873	0.246768	1	1	1	P04179; P05023;
B cell activation	1	27	0.389105	2.43267	0.342008	1	1	1	P10809;
sensory perception of pain	1	53	0.389105	1.23951	0.560566	1	1	1	P08473;
regulation of neuron death	1	19	0.389105	3.45641	0.255076	1	1	1	P02649;
short-term memory	1	10	0.389105	6.56408	0.143537	1	1	1	P36955;
muscle cell cellular homeostasis	2	21	0.77821	6.22381	0.0407912	1	0.829272	1	P04075; P00747;
musculoskeletal movement	1	5	0.389105	13.1151	0.0745361	1	1	1	P49747;
neuromuscular junction development	3	34	1.16732	5.75766	0.0151182	1	0.48995	1	P02462; P24821; O00468;
neuromuscular process	1	19	0.389105	3.45641	0.255076	1	1	1	P49747;
skeletal muscle contraction	1	26	0.389105	2.5262	0.33172	1	1	1	P13639;
sensory perception of sound	1	140	0.389105	0.469298	0.886705	1	1	1	P02452;
positive regulation of transmission of nerve impulse	1	6	0.389105	10.9329	0.0887655	1	1	1	P17301;
muscle contraction	6	106	2.33463	3.6882	0.0059047	1	0.352206	1	P67936; P18206; Q9Y490; P60660; Q9NZM1; P19105;
muscle fiber development	2	18	0.77821	7.26054	0.0306244	1	0.680838	1	P49747; Q9NZM1;
negative regulation of mRNA splicing, via spliceosome	2	22	0.77821	5.94104	0.044425	1	0.829272	1	P22626; P61978;
cell surface receptor signaling pathway	3	255	1.16732	0.767884	0.754374	1	1	1	P04083; P00734; P01031;
defense response	1	72	0.389105	0.912463	0.672964	1	1	1	P01889;
chemotaxis	1	122	0.389105	0.538533	0.849941	1	1	1	P01031;
immune response	6	411	2.33463	0.951281	0.607886	1	1	1	P01024; P02794; P04004; P01889; P07996; P10321;
vasculogenesis	1	60	0.389105	1.09492	0.605867	1	1	1	P06756;
ATP-dependent chromatin remodeling	1	33	0.389105	1.9905	0.400506	1	1	1	P60709;
blastocyst formation	1	18	0.389105	3.64833	0.243434	1	1	1	Q9NQC3;
chromatin remodeling	1	102	0.389105	0.644118	0.795017	1	1	1	P06748;
DNA recombination	1	71	0.389105	0.925312	0.667837	1	1	1	P12956;
acetyl-CoA biosynthetic process	1	5	0.389105	13.1151	0.0745361	1	1	1	P53396;
citrate metabolic process	1	5	0.389105	13.1151	0.0745361	1	1	1	P53396;
coenzyme A metabolic process	1	5	0.389105	13.1151	0.0745361	1	1	1	P53396;
G protein-coupled acetylcholine receptor signaling pathway	1	15	0.389105	4.37751	0.207411	1	1	1	O00468;
positive regulation of intracellular protein transport	1	24	0.389105	2.73663	0.310661	1	1	1	P60953;
response to virus	4	104	1.55642	2.50816	0.0765122	1	1	1	P23528; P04114; P26641; P06733;
response to temperature stimulus	1	6	0.389105	10.9329	0.0887655	1	1	1	Q96HE7;
generation of precursor metabolites and energy	3	49	1.16732	3.99547	0.0393913	1	0.829272	1	P13073; Q03181; P06576;
protein targeting to peroxisome	1	65	0.389105	1.01071	0.635347	1	1	1	P0CG48;
binding of sperm to zona pellucida	4	36	1.55642	7.24449	0.00218206	1	0.17729	1	P50990; P04075; P50991; P17987;
single fertilization	1	61	0.389105	1.07698	0.611947	1	1	1	Q08431;
positive regulation of protein serine/threonine kinase activity	2	38	0.77821	3.44021	0.115467	1	1	1	P08238; P02788;
very-low-density lipoprotein particle assembly	2	11	0.77821	11.8767	0.0118125	1	0.48995	1	P07237; P04114;
dendritic spine development	2	14	0.77821	9.3335	0.0189614	1	0.55999	1	P18085; A0AVT1;
vascular smooth muscle contraction	1	5	0.389105	13.1151	0.0745361	1	1	1	P49747;
synaptic vesicle endocytosis	3	38	1.16732	5.15175	0.020381	1	0.59269	1	P27824; P60709; P63261;
adherens junction assembly	2	11	0.77821	11.8767	0.0118125	1	0.48995	1	P18206; P60709;
apical protein localization	2	13	0.77821	10.0509	0.0164173	1	0.499932	1	P18085; P60709;
cell motility	1	28	0.389105	2.34582	0.352138	1	1	1	P60709;
cellular response to cytochalasin B	1	1	0.389105	65.0559	0.0153708	1	0.48995	1	P60709;
ephrin receptor signaling pathway	6	83	2.33463	4.7101	0.00174825	1	0.149963	0.88116	P59998; O00560; P60709; P61158; P60953; P63261;
establishment or maintenance of cell polarity	4	52	1.55642	5.01584	0.00828404	1	0.43077	1	Q01518; P60709; P61158; P60953;
morphogenesis of a polarized epithelium	2	6	0.77821	21.7575	0.00338919	1	0.231067	1	P60709; P63261;
platelet aggregation	11	44	4.28016	16.2751	4.47731e-11	5.49455e-07	4.5788e-08	2.69043e-07	P02675; P18206; P60709; P63261; O00299; Q9Y490; P49747; P19105; P21333; P05106; P35579;
positive regulation of gene expression, epigenetic	2	33	0.77821	3.96129	0.091072	1	1	1	P60709; O00159;
positive regulation of norepinephrine uptake	1	1	0.389105	65.0559	0.0153708	1	0.48995	1	P60709;
postsynaptic actin cytoskeleton organization	1	11	0.389105	5.96789	0.156709	1	1	1	P60709;
protein localization to adherens junction	1	5	0.389105	13.1151	0.0745361	1	1	1	P60709;
regulation of norepinephrine uptake	1	2	0.389105	32.6898	0.0305063	1	0.680838	1	P60709;
regulation of protein localization to plasma membrane	2	18	0.77821	7.26054	0.0306244	1	0.680838	1	P32455; P60709;
regulation of transepithelial transport	2	4	0.77821	32.6091	0.00138358	1	0.125773	0.739021	P60709; P63261;
regulation of transmembrane transporter activity	1	6	0.389105	10.9329	0.0887655	1	1	1	P60709;
retina homeostasis	8	40	3.11284	13.0242	1.40451e-07	0.00172362	8.6181e-05	0.000506386	Q06830; P61769; P02768; P60709; P04264; P63261; P02787; P02788;
actin filament-based movement	1	19	0.389105	3.45641	0.255076	1	1	1	P35579;
muscle filament sliding	3	38	1.16732	5.15175	0.020381	1	0.59269	1	P67936; P60660; P08670;
cellular response to interferon-gamma	10	96	3.89105	6.78272	2.18562e-06	0.0268219	0.000838185	0.00492504	P32455; O75369; P61158; P60953; P63261; P08670; O00159; P40429; P06396; P04406;
positive regulation of cell migration	11	228	4.28016	3.14138	0.000827758	1	0.0868226	0.510155	P04179; P02452; P06756; P11021; O00560; P07996; P63261; P55290; O00159; P00742; P05556;
positive regulation of wound healing	4	24	1.55642	10.8652	0.000454769	1	0.0569482	0.334618	P04083; P04004; P63261; P05556;
protein localization to bicellular tight junction	2	6	0.77821	21.7575	0.00338919	1	0.231067	1	P63261; P21333;
regulation of focal adhesion assembly	2	23	0.77821	5.68285	0.0481737	1	0.869394	1	P18206; P63261;
regulation of stress fiber assembly	2	16	0.77821	8.16754	0.024506	1	0.677337	1	P60953; P63261;
sarcomere organization	3	40	1.16732	4.89423	0.0233432	1	0.658546	1	P63261; P05787; P05556;
tight junction assembly	1	3	0.389105	21.8294	0.04541	1	0.829272	1	P63261;
placenta development	2	37	0.77821	3.53316	0.110462	1	1	1	P08473; P08238;
actin crosslink formation	2	9	0.77821	14.513	0.00788994	1	0.413784	1	P12814; P21333;
actin filament bundle assembly	3	43	1.16732	4.55285	0.0282004	1	0.680838	1	Q9UHB6; P13796; P12814;
actin filament network formation	2	8	0.77821	16.3249	0.00619919	1	0.352206	1	P13796; P12814;
focal adhesion assembly	2	26	0.77821	5.02739	0.0600662	1	0.933378	1	P12814; P17301;
negative regulation of cellular component movement	2	7	0.77821	18.6537	0.00469686	1	0.297112	1	P12814; P21926;
platelet formation	2	19	0.77821	6.87861	0.0338863	1	0.741269	1	P12814; P35579;
platelet morphogenesis	1	2	0.389105	32.6898	0.0305063	1	0.680838	1	P12814;
cardiac muscle cell development	1	9	0.389105	7.29261	0.130159	1	1	1	Q00839;
regulation of aerobic respiration	1	8	0.389105	8.20305	0.116574	1	1	1	P55072;
negative regulation of substrate adhesion-dependent cell spreading	4	13	1.55642	20.0518	3.49573e-05	0.428995	0.00705124	0.0414319	P32455; P23142; P08582; Q15063;
positive regulation of pinocytosis	1	6	0.389105	10.9329	0.0887655	1	1	1	P60953;
tumor necrosis factor-mediated signaling pathway	1	119	0.389105	0.552108	0.84275	1	1	1	P05787;
vesicle transport along actin filament	1	5	0.389105	13.1151	0.0745361	1	1	1	O00159;
response to mechanical stimulus	5	57	1.94553	5.71707	0.00180116	1	0.152116	0.89381	P02452; P02461; P07996; P24821; Q15063;
antigen processing and presentation of exogenous peptide antigen via MHC class II	4	98	1.55642	2.66171	0.0644212	1	0.989458	1	P51149; P27824; Q00610; P07339;
establishment of mitotic spindle orientation	1	31	0.389105	2.11888	0.381606	1	1	1	P05556;
vesicle-mediated transport	4	139	1.55642	1.87666	0.166317	1	1	1	P11142; P18085; Q99829; P61204;
extrinsic apoptotic signaling pathway	1	44	0.389105	1.49299	0.494624	1	1	1	P05787;
hair follicle development	1	37	0.389105	1.77537	0.436596	1	1	1	Q6YHK3;
in utero embryonic development	4	202	1.55642	1.29139	0.376555	1	1	1	P04114; Q8TCT9; P35579; P05556;
positive regulation of erythrocyte differentiation	1	28	0.389105	2.34582	0.352138	1	1	1	P05161;
positive regulation of pathway-restricted SMAD protein phosphorylation	1	48	0.389105	1.3686	0.525068	1	1	1	O00560;
lipid storage	1	23	0.389105	2.85556	0.299885	1	1	1	P02647;
negative regulation of trophoblast cell migration	1	6	0.389105	10.9329	0.0887655	1	1	1	P27797;
response to dietary excess	1	10	0.389105	6.56408	0.143537	1	1	1	P02649;
response to glucose	4	67	1.55642	3.89306	0.0196363	1	0.577881	1	Q03181; P07996; O95445; P00338;
cellular response to transforming growth factor beta stimulus	3	56	1.16732	3.49613	0.0548647	1	0.933378	1	P02452; P05452; Q15063;
heart development	4	190	1.55642	1.37295	0.334685	1	1	1	P26006; Q03181; P02461; P09486;
negative regulation of blood vessel endothelial cell migration	2	20	0.77821	6.53485	0.0372767	1	0.79836	1	P07996; P02649;
negative regulation of cell adhesion	5	44	1.94553	7.40582	0.000549246	1	0.0660818	0.388286	P23142; P01042; P24821; P55290; Q15582;
negative regulation of endothelial cell migration	4	22	1.55642	11.8525	0.000320718	1	0.042321	0.248671	P36955; P02749; P07996; P02649;
negative regulation of endothelial cell proliferation	5	33	1.94553	9.87367	0.000137733	1	0.0219514	0.128983	P25705; P02749; P07996; P02649; P09486;
negative regulation of focal adhesion assembly	1	18	0.389105	3.64833	0.243434	1	1	1	P07996;
positive regulation of chondrocyte differentiation	2	22	0.77821	5.94104	0.044425	1	0.829272	1	Q9Y4K0; P07355;
transforming growth factor beta receptor signaling pathway	2	94	0.77821	1.39094	0.42514	1	1	1	P0CG48; P02461;
branching involved in blood vessel morphogenesis	1	28	0.389105	2.34582	0.352138	1	1	1	P02462;
negative regulation of extrinsic apoptotic signaling pathway	3	34	1.16732	5.75766	0.0151182	1	0.48995	1	P06756; P07996; P02545;
positive regulation of bone mineralization	1	39	0.389105	1.68435	0.453822	1	1	1	P05161;
positive regulation of osteoblast differentiation	2	60	0.77821	2.17901	0.235376	1	1	1	O00299; P02788;
adherens junction organization	2	43	0.77821	3.04028	0.141283	1	1	1	P60953; P55290;
membrane protein ectodomain proteolysis	1	20	0.389105	3.28368	0.266539	1	1	1	P35579;
pore complex assembly	1	11	0.389105	5.96789	0.156709	1	1	1	P50990;
protein processing	1	55	0.389105	1.19445	0.574014	1	1	1	P49747;
regulation of neurotransmitter receptor localization to postsynaptic specialization membrane	1	9	0.389105	7.29261	0.130159	1	1	1	Q9Y625;
regulation of Notch signaling pathway	1	16	0.389105	4.10409	0.219605	1	1	1	Q15063;
response to antineoplastic agent	1	5	0.389105	13.1151	0.0745361	1	1	1	Q02543;
toxin transport	4	34	1.55642	7.67051	0.00175967	1	0.149963	0.88116	P50990; P11021; P50991; P17987;
myoblast fusion	2	22	0.77821	5.94104	0.044425	1	0.829272	1	Q9NZM1; P35579;
cardiac epithelial to mesenchymal transition	1	13	0.389105	5.05046	0.182452	1	1	1	Q9NQC3;
cell-matrix adhesion	9	94	3.50195	6.23501	1.41919e-05	0.174164	0.00378724	0.0222532	P02675; P06756; P26006; P04004; P18206; P02461; P17301; P05106; P05556;
collagen catabolic process	1	43	0.389105	1.5277	0.486714	1	1	1	P07339;
negative regulation of receptor binding	1	8	0.389105	8.20305	0.116574	1	1	1	P61769;
tissue regeneration	2	22	0.77821	5.94104	0.044425	1	0.829272	1	P06396; P00747;
B cell differentiation	1	72	0.389105	0.912463	0.672964	1	1	1	P05556;
cell adhesion mediated by integrin	5	21	1.94553	15.5131	1.37292e-05	0.168485	0.00378724	0.0222532	P06756; P04004; P17301; P05106; P05556;
negative regulation of transforming growth factor beta receptor signaling pathway	3	70	1.16732	2.797	0.0929797	1	1	1	P11021; P0CG48; Q6YHK3;
positive regulation of blood vessel endothelial cell migration	4	39	1.55642	6.68736	0.00293927	1	0.213436	1	P25705; P06576; P07996; P00747;
positive regulation of G1/S transition of mitotic cell cycle	1	32	0.389105	2.05268	0.391129	1	1	1	P04083;
positive regulation of tumor necrosis factor-mediated signaling pathway	1	10	0.389105	6.56408	0.143537	1	1	1	Q99829;
T cell differentiation in thymus	1	29	0.389105	2.26496	0.362113	1	1	1	P61769;
positive regulation of smooth muscle contraction	1	18	0.389105	3.64833	0.243434	1	1	1	P17301;
activation of protein kinase activity	1	76	0.389105	0.864445	0.692697	1	1	1	P05106;
activation of protein kinase B activity	1	32	0.389105	2.05268	0.391129	1	1	1	P10599;
negative regulation of calcium ion-dependent exocytosis	1	9	0.389105	7.29261	0.130159	1	1	1	P61224;
Rho protein signal transduction	3	75	1.16732	2.61056	0.10865	1	1	1	P23528; P60953; P55290;
fusion of sperm to egg plasma membrane involved in single fertilization	1	14	0.389105	4.68997	0.195028	1	1	1	P21926;
cell morphogenesis	2	85	0.77821	1.5382	0.376587	1	1	1	Q01518; P55290;
cell-cell adhesion	1	135	0.389105	0.486678	0.877502	1	1	1	P55290;
leukocyte migration involved in inflammatory response	1	12	0.389105	5.47098	0.16968	1	1	1	Q9NQC3;
positive regulation of bone resorption	1	19	0.389105	3.45641	0.255076	1	1	1	P02787;
cell-cell adhesion mediated by integrin	1	6	0.389105	10.9329	0.0887655	1	1	1	P05556;
response to hydrogen peroxide	5	50	1.94553	6.5173	0.000994328	1	0.100846	0.592556	P13639; P02452; P10809; P00338; P69905;
positive regulation of calcium-mediated signaling	1	17	0.389105	3.86281	0.231612	1	1	1	P55290;
positive regulation of T cell receptor signaling pathway	1	14	0.389105	4.68997	0.195028	1	1	1	P23396;
regulation of cell-cell adhesion mediated by integrin	1	3	0.389105	21.8294	0.04541	1	0.829272	1	P27487;
T cell activation	3	43	1.16732	4.55285	0.0282004	1	0.680838	1	P39656; P10809; P27487;
long-term memory	1	33	0.389105	1.9905	0.400506	1	1	1	P02649;
flagellated sperm motility	1	65	0.389105	1.01071	0.635347	1	1	1	P04114;
adenylate cyclase-inhibiting dopamine receptor signaling pathway	1	10	0.389105	6.56408	0.143537	1	1	1	P21333;
negative regulation of neuron projection development	3	62	1.16732	3.15785	0.0700899	1	1	1	P61769; P02649; P08670;
cellular response to lithium ion	1	14	0.389105	4.68997	0.195028	1	1	1	P27797;
barbed-end actin filament capping	1	15	0.389105	4.37751	0.207411	1	1	1	P06396;
multicellular organism growth	3	84	1.16732	2.33089	0.139165	1	1	1	Q15363; Q9Y696; P49747;
leukocyte tethering or rolling	1	19	0.389105	3.45641	0.255076	1	1	1	P05556;
gene expression	1	21	0.389105	3.12739	0.277826	1	1	1	P02649;
low-density lipoprotein particle clearance	2	24	0.77821	5.44616	0.052033	1	0.929474	1	Q00610; P04114;
negative regulation of heterotypic cell-cell adhesion	1	10	0.389105	6.56408	0.143537	1	1	1	P02647;
negative regulation of low-density lipoprotein particle receptor biosynthetic process	2	3	0.77821	43.4426	0.00069889	1	0.0765784	0.449962	P06756; P05106;
negative regulation of MAP kinase activity	1	39	0.389105	1.68435	0.453822	1	1	1	P02649;
negative regulation of protein autophosphorylation	1	12	0.389105	5.47098	0.16968	1	1	1	Q14764;
negative regulation of tumor necrosis factor-mediated signaling pathway	1	20	0.389105	3.28368	0.266539	1	1	1	P02647;
negative regulation of vascular smooth muscle cell proliferation	1	18	0.389105	3.64833	0.243434	1	1	1	P04179;
positive regulation of fatty acid metabolic process	1	5	0.389105	13.1151	0.0745361	1	1	1	Q03181;
centrosome cycle	1	40	0.389105	1.64225	0.462236	1	1	1	P06748;
animal organ regeneration	3	43	1.16732	4.55285	0.0282004	1	0.680838	1	P14618; P02647; P13796;
odontogenesis of dentin-containing tooth	1	57	0.389105	1.15254	0.587052	1	1	1	P24821;
regulation of systemic arterial blood pressure	1	12	0.389105	5.47098	0.16968	1	1	1	Q15063;
regulation of the force of heart contraction	1	17	0.389105	3.86281	0.231612	1	1	1	P05023;
vascular smooth muscle cell development	1	7	0.389105	9.37324	0.102777	1	1	1	P49747;
neuron differentiation	1	131	0.389105	0.501538	0.869607	1	1	1	P11021;
positive regulation of axon extension	1	36	0.389105	1.82467	0.427782	1	1	1	P02751;
canonical glycolysis	7	27	2.72374	16.8842	1.27585e-07	0.00156572	8.24066e-05	0.000484208	P14618; P19367; Q01813; P04075; P00558; P06733; P04406;
endosome to lysosome transport	1	45	0.389105	1.45982	0.502412	1	1	1	P51149;
positive regulation of protein ubiquitination	1	75	0.389105	0.875969	0.687878	1	1	1	P11021;
receptor-mediated endocytosis	13	159	5.05837	5.32279	1.08563e-06	0.0133228	0.000493437	0.00289936	P02647; Q01518; P98160; Q00610; P02768; P04114; Q9Y4L1; P02649; P14625; P27797; P09486; P69905; P07900;
ubiquitin-dependent protein catabolic process	1	291	0.389105	0.225788	0.989406	1	1	1	A0AVT1;
actin filament capping	1	13	0.389105	5.05046	0.182452	1	1	1	P06396;
actin filament severing	1	7	0.389105	9.37324	0.102777	1	1	1	P06396;
actin nucleation	2	11	0.77821	11.8767	0.0118125	1	0.48995	1	P59998; P06396;
positive regulation of actin nucleation	1	12	0.389105	5.47098	0.16968	1	1	1	P06396;
sequestering of actin monomers	1	10	0.389105	6.56408	0.143537	1	1	1	P06396;
apoptotic mitochondrial changes	1	18	0.389105	3.64833	0.243434	1	1	1	P10809;
adenine nucleotide transport	1	1	0.389105	65.0559	0.0153708	1	0.48995	1	P05141;
negative regulation of mitochondrial outer membrane permeabilization involved in apoptotic signaling pathway	1	9	0.389105	7.29261	0.130159	1	1	1	P05141;
protein targeting to mitochondrion	1	30	0.389105	2.18948	0.371935	1	1	1	P12236;
cell migration involved in sprouting angiogenesis	1	21	0.389105	3.12739	0.277826	1	1	1	P05556;
cellular response to steroid hormone stimulus	1	13	0.389105	5.05046	0.182452	1	1	1	P05023;
negative regulation of blood coagulation	5	14	1.94553	23.2641	1.47521e-06	0.0181038	0.00062427	0.00366811	P04004; P02749; P08758; P01042; P02649;
negative regulation of protein secretion	1	17	0.389105	3.86281	0.231612	1	1	1	P02649;
peptide metabolic process	1	13	0.389105	5.05046	0.182452	1	1	1	P08473;
negative regulation of gene expression, epigenetic	1	30	0.389105	2.18948	0.371935	1	1	1	P62805;
regulation of interleukin-6 production	1	8	0.389105	8.20305	0.116574	1	1	1	P01889;
cell-cell adhesion mediated by cadherin	1	27	0.389105	2.43267	0.342008	1	1	1	P55290;
protein transport within extracellular region	1	1	0.389105	65.0559	0.0153708	1	0.48995	1	P43652;
vitamin transport	3	4	1.16732	48.8325	1.4196e-05	0.174213	0.00378724	0.0222532	P02647; P02774; P43652;
regulation of cytoskeleton organization	1	31	0.389105	2.11888	0.381606	1	1	1	Q9Y696;
mitochondrial electron transport, cytochrome c to oxygen	2	20	0.77821	6.53485	0.0372767	1	0.79836	1	P00403; P13073;
mitochondrion organization	3	88	1.16732	2.22495	0.153562	1	1	1	P35232; P06576; Q99623;
cristae formation	3	31	1.16732	6.31468	0.0117447	1	0.48995	1	P25705; P06576; Q16891;
membrane protein proteolysis	1	13	0.389105	5.05046	0.182452	1	1	1	Q8TCT9;
mitochondrial calcium ion homeostasis	2	15	0.77821	8.71168	0.0216594	1	0.618149	1	P08133; Q16891;
mitochondrial calcium ion transmembrane transport	3	23	1.16732	8.51013	0.00506349	1	0.310695	1	P21796; P35232; Q99623;
intracellular transport	1	20	0.389105	3.28368	0.266539	1	1	1	P02649;
protein glycosylation	1	88	0.389105	0.746579	0.745059	1	1	1	P39656;
glycosphingolipid metabolic process	1	40	0.389105	1.64225	0.462236	1	1	1	Q9BSJ8;
negative regulation of protein catabolic process	2	35	0.77821	3.735	0.100635	1	1	1	P35232; P21333;
cellular response to reactive oxygen species	1	35	0.389105	1.87679	0.41883	1	1	1	P30044;
intermediate filament organization	3	18	1.16732	10.8727	0.00246885	1	0.184742	1	P35527; P35908; P08670;
glycerophospholipid biosynthetic process	1	10	0.389105	6.56408	0.143537	1	1	1	Q99829;
protein N-linked glycosylation	2	42	0.77821	3.11265	0.136023	1	1	1	P39656; P04844;
negative regulation of angiogenesis	6	91	2.33463	4.29608	0.00278926	1	0.206204	1	P36955; P98160; P02749; P07996; P00558; P09486;
regulation of megakaryocyte differentiation	2	45	0.77821	2.90518	0.151928	1	1	1	P07996; P62805;
regulation of cell morphogenesis	2	28	0.77821	4.66842	0.0684919	1	1	1	P23528; P09486;
positive regulation of cell-substrate adhesion	2	38	0.77821	3.44021	0.115467	1	1	1	P26006; P04004;
positive regulation of protein localization to plasma membrane	2	54	0.77821	2.42108	0.201442	1	1	1	P26006; P05556;
positive regulation of canonical Wnt signaling pathway	2	147	0.77821	0.889479	0.663306	1	1	1	P02452; P55072;
regulation of angiogenesis	1	32	0.389105	2.05268	0.391129	1	1	1	P04264;
sprouting angiogenesis	4	30	1.55642	8.6929	0.00109106	1	0.108858	0.639631	Q9Y4K0; P07996; P60953; P55290;
apoptotic cell clearance	4	21	1.55642	12.4167	0.000265595	1	0.0374642	0.220134	P21980; P06756; Q08431; P05106;
engulfment of apoptotic cell	1	13	0.389105	5.05046	0.182452	1	1	1	P07996;
muscle organ development	2	90	0.77821	1.45275	0.403789	1	1	1	P12111; P02545;
negative regulation of protein ubiquitination	2	53	0.77821	2.46675	0.19584	1	1	1	P05161; P23396;
phagocytosis, recognition	1	83	0.389105	0.791548	0.724418	1	1	1	Q08431;
adaptive immune response	4	357	1.55642	0.730719	0.8021	1	1	1	P02675; P04083; P01889; P10321;
granulocyte chemotaxis	1	5	0.389105	13.1151	0.0745361	1	1	1	P04083;
cerebral cortex radial glia guided migration	1	2	0.389105	32.6898	0.0305063	1	0.680838	1	Q9NQC3;
negative regulation of neuron migration	1	12	0.389105	5.47098	0.16968	1	1	1	P02461;
positive regulation of neural precursor cell proliferation	1	22	0.389105	2.9853	0.288941	1	1	1	P21333;
negative regulation of NIK/NF-kappaB signaling	1	23	0.389105	2.85556	0.299885	1	1	1	Q99829;
clustering of voltage-gated sodium channels	1	7	0.389105	9.37324	0.102777	1	1	1	O00468;
glycosaminoglycan biosynthetic process	3	38	1.16732	5.15175	0.020381	1	0.59269	1	Q9Y625; P98160; O00468;
glycosaminoglycan catabolic process	3	25	1.16732	7.8296	0.00642919	1	0.361922	1	Q9Y625; P98160; O00468;
motor neuron axon guidance	1	29	0.389105	2.26496	0.362113	1	1	1	O00468;
positive regulation of filopodium assembly	2	30	0.77821	4.35729	0.0772788	1	1	1	P60953; O00468;
positive regulation of synaptic growth at neuromuscular junction	1	1	0.389105	65.0559	0.0153708	1	0.48995	1	O00468;
receptor clustering	2	28	0.77821	4.66842	0.0684919	1	1	1	P21333; O00468;
tissue development	3	38	1.16732	5.15175	0.020381	1	0.59269	1	P98160; P11047; O00468;
hormone-mediated signaling pathway	1	45	0.389105	1.45982	0.502412	1	1	1	Q03181;
maternal process involved in female pregnancy	1	23	0.389105	2.85556	0.299885	1	1	1	P26006;
inner ear development	1	46	0.389105	1.42809	0.510081	1	1	1	P09486;
regulation of protein stability	3	79	1.16732	2.4784	0.121869	1	1	1	P11142; P02545; P02787;
positive regulation of cholesterol esterification	2	9	0.77821	14.513	0.00788994	1	0.413784	1	P02647; P02649;
positive regulation of inflammatory response	3	78	1.16732	2.51017	0.11851	1	1	1	P21980; P10809; P17301;
positive regulation of macrophage derived foam cell differentiation	1	16	0.389105	4.10409	0.219605	1	1	1	P04114;
cellular sodium ion homeostasis	1	18	0.389105	3.64833	0.243434	1	1	1	P05023;
negative regulation of fibroblast proliferation	1	28	0.389105	2.34582	0.352138	1	1	1	P02794;
nitric oxide mediated signal transduction	1	19	0.389105	3.45641	0.255076	1	1	1	P02649;
positive regulation of blood vessel diameter	1	21	0.389105	3.12739	0.277826	1	1	1	Q03181;
positive regulation of extrinsic apoptotic signaling pathway	2	26	0.77821	5.02739	0.0600662	1	0.933378	1	P30101; Q9BZR8;
positive regulation of phosphoprotein phosphatase activity	1	15	0.389105	4.37751	0.207411	1	1	1	P08238;
cellular protein localization	3	60	1.16732	3.26309	0.0648215	1	0.994363	1	Q15019; P60953; P02545;
heart looping	1	63	0.389105	1.04279	0.623828	1	1	1	Q15363;
blood vessel development	1	43	0.389105	1.5277	0.486714	1	1	1	P02452;
circadian regulation of gene expression	1	66	0.389105	0.995401	0.640974	1	1	1	Q00839;
response to toxic substance	1	71	0.389105	0.925312	0.667837	1	1	1	P15559;
positive regulation of ATPase activity	1	27	0.389105	2.43267	0.342008	1	1	1	P07737;
protein folding	18	147	7.00389	7.96991	1.1713e-11	1.43743e-07	1.59797e-08	9.38938e-08	P30101; P50990; P11142; P27824; Q96HE7; Q14697; P13667; P07237; P55072; P50991; P08238; P17987; P14625; P62937; P14314; P27797; Q15084; P07900;
defense response to bacterium	1	200	0.389105	0.328516	0.9557	1	1	1	P05161;
actin filament polymerization	2	29	0.77821	4.50749	0.0728421	1	1	1	P59998; P06396;
negative regulation of smooth muscle cell proliferation	1	30	0.389105	2.18948	0.371935	1	1	1	Q03181;
positive regulation of chemokine secretion	1	13	0.389105	5.05046	0.182452	1	1	1	P01031;
positive regulation of chemotaxis	1	18	0.389105	3.64833	0.243434	1	1	1	P07996;
positive regulation of interleukin-6 secretion	1	38	0.389105	1.72866	0.445276	1	1	1	P10809;
positive regulation of T cell proliferation	1	60	0.389105	1.09492	0.605867	1	1	1	P04083;
response to axon injury	1	30	0.389105	2.18948	0.371935	1	1	1	P18085;
response to electrical stimulus	1	27	0.389105	2.43267	0.342008	1	1	1	P15559;
cellular response to estradiol stimulus	1	38	0.389105	1.72866	0.445276	1	1	1	P17301;
chromosome condensation	1	20	0.389105	3.28368	0.266539	1	1	1	P16403;
intrinsic apoptotic signaling pathway in response to endoplasmic reticulum stress	1	35	0.389105	1.87679	0.41883	1	1	1	Q96HE7;
protein import into mitochondrial intermembrane space	1	3	0.389105	21.8294	0.04541	1	0.829272	1	P10809;
activation of innate immune response	1	26	0.389105	2.5262	0.33172	1	1	1	P12956;
interleukin-12-mediated signaling pathway	12	46	4.66926	16.9815	3.29437e-12	4.04285e-08	6.73809e-09	3.95919e-08	P05388; P22626; P04179; P23528; P07237; P13796; P60953; P17987; P62937; P61224; P07355; P26038;
protein maturation by protein folding	2	9	0.77821	14.513	0.00788994	1	0.413784	1	Q96HE7; P27797;
humoral immune response	1	57	0.389105	1.15254	0.587052	1	1	1	P02788;
negative regulation of wound healing	1	16	0.389105	4.10409	0.219605	1	1	1	Q6YHK3;
calcium-dependent cell-cell adhesion via plasma membrane cell adhesion molecules	1	46	0.389105	1.42809	0.510081	1	1	1	P55290;
negative regulation of kinase activity	1	11	0.389105	5.96789	0.156709	1	1	1	Q00839;
progesterone metabolic process	1	10	0.389105	6.56408	0.143537	1	1	1	P02771;
cellular response to prostaglandin D stimulus	1	5	0.389105	13.1151	0.0745361	1	1	1	P24821;
cellular response to cadmium ion	1	39	0.389105	1.68435	0.453822	1	1	1	P06396;
cellular response to prostaglandin stimulus	1	2	0.389105	32.6898	0.0305063	1	0.680838	1	P04114;
cellular response to starvation	2	68	0.77821	1.92269	0.281014	1	1	1	P11142; P02768;
positive regulation of endothelial cell apoptotic process	1	20	0.389105	3.28368	0.266539	1	1	1	P07996;
cholesterol catabolic process	1	12	0.389105	5.47098	0.16968	1	1	1	P02649;
protein localization	1	75	0.389105	0.875969	0.687878	1	1	1	P06748;
cellular response to interleukin-1	2	80	0.77821	1.63432	0.348889	1	1	1	P02675; P32455;
cellular response to tumor necrosis factor	6	126	2.33463	3.10282	0.0132553	1	0.48995	1	P02452; P32455; P04114; P07996; P23396; Q15063;
positive regulation of potassium ion transmembrane transport	1	12	0.389105	5.47098	0.16968	1	1	1	P21333;
cellular response to cytokine stimulus	1	53	0.389105	1.23951	0.560566	1	1	1	P08473;
positive regulation of microtubule polymerization	1	27	0.389105	2.43267	0.342008	1	1	1	P23396;
positive regulation of proteasomal ubiquitin-dependent protein catabolic process	1	73	0.389105	0.899965	0.678013	1	1	1	P55072;
protein polyubiquitination	1	244	0.389105	0.269278	0.977798	1	1	1	P0CG48;
regulation of NIK/NF-kappaB signaling	1	12	0.389105	5.47098	0.16968	1	1	1	Q06830;
mitochondrial translational elongation	1	88	0.389105	0.746579	0.745059	1	1	1	P49411;
myoblast migration involved in skeletal muscle regeneration	1	4	0.389105	16.3856	0.0600854	1	0.933378	1	P04083;
positive regulation of lamellipodium assembly	2	25	0.77821	5.2284	0.0559985	1	0.933378	1	P61158; P60953;
positive regulation of macrophage chemotaxis	1	15	0.389105	4.37751	0.207411	1	1	1	P07996;
epithelial to mesenchymal transition	1	38	0.389105	1.72866	0.445276	1	1	1	Q9Y4K0;
bone development	2	48	0.77821	2.72365	0.168174	1	1	1	P23284; P09486;
cardiac muscle cell differentiation	2	21	0.77821	6.22381	0.0407912	1	0.829272	1	P05556; P27797;
cell projection organization	1	39	0.389105	1.68435	0.453822	1	1	1	P05556;
cellular response to epidermal growth factor stimulus	4	43	1.55642	6.06543	0.00420402	1	0.281922	1	P02452; P68104; P19338; P46940;
cellular response to organic cyclic compound	1	45	0.389105	1.45982	0.502412	1	1	1	P08238;
cellular response to vascular endothelial growth factor stimulus	1	28	0.389105	2.34582	0.352138	1	1	1	P04083;
cofactor metabolic process	1	10	0.389105	6.56408	0.143537	1	1	1	P07900;
endocrine pancreas development	1	25	0.389105	2.62721	0.321272	1	1	1	P04083;
establishment of protein localization to mitochondrion	1	6	0.389105	10.9329	0.0887655	1	1	1	P19367;
hyaluronan metabolic process	4	11	1.55642	23.6943	1.65306e-05	0.202864	0.00414008	0.0243264	P19823; Q06033; P19827; Q14624;
I-kappaB kinase/NF-kappaB signaling	1	67	0.389105	0.980547	0.646514	1	1	1	P0CG48;
labyrinthine layer blood vessel development	2	21	0.77821	6.22381	0.0407912	1	0.829272	1	Q15363; P00747;
maintenance of protein location in mitochondrion	1	6	0.389105	10.9329	0.0887655	1	1	1	P19367;
maternal placenta development	1	11	0.389105	5.96789	0.156709	1	1	1	Q15363;
negative regulation of extrinsic apoptotic signaling pathway in absence of ligand	1	36	0.389105	1.82467	0.427782	1	1	1	P32119;
negative regulation of long-chain fatty acid import across plasma membrane	1	4	0.389105	16.3856	0.0600854	1	0.933378	1	P07996;
negative regulation of oxidative stress-induced intrinsic apoptotic signaling pathway	1	13	0.389105	5.05046	0.182452	1	1	1	P04179;
negative regulation of proteolysis	2	22	0.77821	5.94104	0.044425	1	0.829272	1	P00734; P01042;
negative regulation of release of cytochrome c from mitochondria	1	21	0.389105	3.12739	0.277826	1	1	1	P02545;
nitric oxide biosynthetic process	1	13	0.389105	5.05046	0.182452	1	1	1	P15559;
osteoblast differentiation	8	106	3.11284	4.91555	0.000230153	1	0.0335849	0.197339	P02452; P67936; P35232; Q00610; P06576; P12109; P24821; Q00839;
positive regulation of endodeoxyribonuclease activity	1	4	0.389105	16.3856	0.0600854	1	0.933378	1	P23396;
positive regulation of fibroblast migration	2	13	0.77821	10.0509	0.0164173	1	0.499932	1	P07996; P05556;
positive regulation of mitochondrial membrane potential	1	11	0.389105	5.96789	0.156709	1	1	1	P55072;
positive regulation of protein localization to nucleus	1	28	0.389105	2.34582	0.352138	1	1	1	P00734;
protein catabolic process	1	35	0.389105	1.87679	0.41883	1	1	1	P07339;
protein ubiquitination	4	365	1.55642	0.714704	0.81575	1	1	1	P0CG48; P55072; O60814; A0AVT1;
regulation of nitric-oxide synthase activity	1	20	0.389105	3.28368	0.266539	1	1	1	P07900;
response to heat	1	42	0.389105	1.56407	0.478681	1	1	1	P07900;
T cell costimulation	2	52	0.77821	2.51418	0.190258	1	1	1	P60953; P27487;
positive regulation of cell motility	2	20	0.77821	6.53485	0.0372767	1	0.79836	1	Q6NZI2; P02787;
positive regulation of protein targeting to membrane	1	30	0.389105	2.18948	0.371935	1	1	1	O00159;
positive regulation of vesicle fusion	2	8	0.77821	16.3249	0.00619919	1	0.352206	1	P04083; P07355;
early endosome to late endosome transport	1	22	0.389105	2.9853	0.288941	1	1	1	P51149;
response to cytokine	4	49	1.55642	5.32287	0.00671899	1	0.374797	1	P39656; P02461; Q14624; P09486;
response to vitamin A	1	19	0.389105	3.45641	0.255076	1	1	1	Q03181;
vitamin A metabolic process	1	7	0.389105	9.37324	0.102777	1	1	1	Q03181;
one-carbon metabolic process	1	22	0.389105	2.9853	0.288941	1	1	1	P23526;
response to cAMP	3	44	1.16732	4.4494	0.0299295	1	0.680838	1	P02452; P00338; P09486;
maintenance of mitochondrion location	1	2	0.389105	32.6898	0.0305063	1	0.680838	1	P02768;
negative regulation of programmed cell death	1	15	0.389105	4.37751	0.207411	1	1	1	P02768;
fructose 1,6-bisphosphate metabolic process	2	9	0.77821	14.513	0.00788994	1	0.413784	1	Q01813; P04075;
fructose metabolic process	1	10	0.389105	6.56408	0.143537	1	1	1	P04075;
striated muscle contraction	1	17	0.389105	3.86281	0.231612	1	1	1	P04075;
cellular hyperosmotic salinity response	1	3	0.389105	21.8294	0.04541	1	0.829272	1	P12956;
positive regulation of receptor signaling pathway via JAK-STAT	1	29	0.389105	2.26496	0.362113	1	1	1	P00734;
response to thyroid hormone	2	8	0.77821	16.3249	0.00619919	1	0.352206	1	P08758; P07355;
response to water deprivation	1	6	0.389105	10.9329	0.0887655	1	1	1	P21926;
protein N-linked glycosylation via asparagine	3	30	1.16732	6.5251	0.0107279	1	0.48995	1	P39656; P04843; P04844;
regulation of chromatin organization	1	7	0.389105	9.37324	0.102777	1	1	1	Q00839;
positive regulation of dendrite development	1	14	0.389105	4.68997	0.195028	1	1	1	P46940;
regulation of centriole replication	1	10	0.389105	6.56408	0.143537	1	1	1	P06748;
establishment of cell polarity	3	35	1.16732	5.59321	0.0163514	1	0.499932	1	P23528; P08238; P07900;
positive regulation of Rac protein signal transduction	1	5	0.389105	13.1151	0.0745361	1	1	1	Q9NQC3;
positive regulation of epithelial to mesenchymal transition	3	43	1.16732	4.55285	0.0282004	1	0.680838	1	P02452; Q9Y4K0; O00560;
digestive tract development	1	28	0.389105	2.34582	0.352138	1	1	1	P02461;
skeletal system development	5	136	1.94553	2.39637	0.0589612	1	0.933378	1	P02452; Q06830; P02765; P02461; P49747;
biomineral tissue development	1	30	0.389105	2.18948	0.371935	1	1	1	P07355;
negative regulation of immune response	1	12	0.389105	5.47098	0.16968	1	1	1	P02461;
limb development	1	31	0.389105	2.11888	0.381606	1	1	1	P49747;
response to copper ion	1	14	0.389105	4.68997	0.195028	1	1	1	Q9Y4K0;
chondrocyte differentiation	1	37	0.389105	1.77537	0.436596	1	1	1	Q15582;
tooth mineralization	1	3	0.389105	21.8294	0.04541	1	0.829272	1	P02452;
positive regulation of cellular protein catabolic process	2	13	0.77821	10.0509	0.0164173	1	0.499932	1	P07900; P26038;
endoplasmic reticulum unfolded protein response	5	50	1.94553	6.5173	0.000994328	1	0.100846	0.592556	P27824; Q96HE7; P11021; P55072; P27797;
ubiquitin-dependent ERAD pathway	3	71	1.16732	2.75761	0.0960341	1	1	1	P11021; P55072; P14625;
axonal fasciculation	1	20	0.389105	3.28368	0.266539	1	1	1	Q9NQC3;
homophilic cell adhesion via plasma membrane adhesion molecules	2	165	0.77821	0.792451	0.723955	1	1	1	P55290; P05556;
high-density lipoprotein particle clearance	3	10	1.16732	19.5623	0.000397647	1	0.0503085	0.295604	P02647; P02649; O95445;
blood vessel endothelial cell migration	2	9	0.77821	14.513	0.00788994	1	0.413784	1	P02647; P35579;
cell-cell junction assembly	2	44	0.77821	2.9712	0.146585	1	1	1	P55290; Q9Y490;
negative regulation of GTPase activity	1	34	0.389105	1.93197	0.409739	1	1	1	Q15363;
positive regulation of cell size	1	10	0.389105	6.56408	0.143537	1	1	1	P08238;
ATP metabolic process	2	33	0.77821	3.96129	0.091072	1	1	1	P11142; P55072;
erythrocyte homeostasis	1	9	0.389105	7.29261	0.130159	1	1	1	Q06830;
positive regulation of phosphatidylinositol 3-kinase activity	1	32	0.389105	2.05268	0.391129	1	1	1	P60953;
amyloid-beta clearance by transcytosis	1	7	0.389105	9.37324	0.102777	1	1	1	Q00610;
negative regulation of receptor internalization	1	11	0.389105	5.96789	0.156709	1	1	1	O00560;
negative regulation of cell differentiation	1	46	0.389105	1.42809	0.510081	1	1	1	P05556;
nucleosome assembly	4	84	1.55642	3.10527	0.0404919	1	0.829272	1	P16403; O60814; P06748; P62805;
cerebellar Purkinje cell layer development	1	10	0.389105	6.56408	0.143537	1	1	1	P11021;
anaphase-promoting complex-dependent catabolic process	1	82	0.389105	0.8012	0.720095	1	1	1	P0CG48;
epithelial cell morphogenesis	1	16	0.389105	4.10409	0.219605	1	1	1	O75369;
mammary gland alveolus development	1	16	0.389105	4.10409	0.219605	1	1	1	Q99623;
prostate gland epithelium morphogenesis	1	7	0.389105	9.37324	0.102777	1	1	1	P24821;
transcription initiation from RNA polymerase II promoter	1	161	0.389105	0.408089	0.918408	1	1	1	Q03181;
body fluid secretion	1	9	0.389105	7.29261	0.130159	1	1	1	P07355;
killing of cells of other organism	4	68	1.55642	3.83582	0.020619	1	0.598195	1	O60814; P01042; P02788; P04406;
growth plate cartilage chondrocyte differentiation	1	2	0.389105	32.6898	0.0305063	1	0.680838	1	P08133;
ossification	4	77	1.55642	3.38753	0.0308231	1	0.682781	1	P02452; P05452; P02788; P09486;
regulation of smooth muscle cell proliferation	1	9	0.389105	7.29261	0.130159	1	1	1	P12956;
retrograde transport, endosome to Golgi	2	81	0.77821	1.61415	0.354464	1	1	1	P51149; Q00610;
negative regulation of epidermal growth factor receptor signaling pathway	1	36	0.389105	1.82467	0.427782	1	1	1	P60953;
rRNA transcription	1	13	0.389105	5.05046	0.182452	1	1	1	Q6NZI2;
artery morphogenesis	3	23	1.16732	8.51013	0.00506349	1	0.310695	1	P04114; P02649; P49747;
glycerol metabolic process	1	13	0.389105	5.05046	0.182452	1	1	1	Q9NZM1;
protein unfolding	1	3	0.389105	21.8294	0.04541	1	0.829272	1	P07900;
cell-substrate adhesion	5	19	1.94553	17.1452	8.04522e-06	0.098731	0.00253156	0.0148751	P06756; Q03181; P17301; P05106; P05556;
negative regulation of cytokine secretion involved in immune response	1	6	0.389105	10.9329	0.0887655	1	1	1	P02647;
negative regulation of protein phosphorylation	2	71	0.77821	1.84146	0.298107	1	1	1	P23142; Q6YHK3;
positive regulation of phosphatidylinositol 3-kinase signaling	3	87	1.16732	2.25052	0.14992	1	1	1	Q969H8; Q03181; P00734;
protein localization to cell surface	2	26	0.77821	5.02739	0.0600662	1	0.933378	1	P18206; P21333;
regulation of I-kappaB kinase/NF-kappaB signaling	1	27	0.389105	2.43267	0.342008	1	1	1	Q99829;
regulation of protein binding	1	23	0.389105	2.85556	0.299885	1	1	1	P60953;
regulation of skeletal muscle satellite cell proliferation	1	6	0.389105	10.9329	0.0887655	1	1	1	Q03181;
regulation of tumor necrosis factor production	1	9	0.389105	7.29261	0.130159	1	1	1	P02788;
negative regulation of cell-substrate adhesion	2	17	0.77821	7.68738	0.027496	1	0.680838	1	P02452; P00747;
response to radiation	2	28	0.77821	4.66842	0.0684919	1	1	1	P10599; P02461;
positive regulation of fibroblast proliferation	3	51	1.16732	3.83882	0.0435517	1	0.829272	1	P02751; P23142; P07355;
positive regulation of vascular associated smooth muscle cell migration	1	17	0.389105	3.86281	0.231612	1	1	1	P46940;
stress-activated MAPK cascade	1	27	0.389105	2.43267	0.342008	1	1	1	P0CG48;
anatomical structure development	1	45	0.389105	1.45982	0.502412	1	1	1	P09486;
positive regulation of organelle organization	1	4	0.389105	16.3856	0.0600854	1	0.933378	1	Q9BVK6;
paranodal junction assembly	1	7	0.389105	9.37324	0.102777	1	1	1	P21926;
positive regulation of calcium ion transport	1	32	0.389105	2.05268	0.391129	1	1	1	P07355;
protein localization to endoplasmic reticulum	1	4	0.389105	16.3856	0.0600854	1	0.933378	1	Q9P0L0;
T-tubule organization	1	8	0.389105	8.20305	0.116574	1	1	1	Q9NZM1;
cytoskeletal anchoring at plasma membrane	2	10	0.77821	13.0632	0.00976302	1	0.489088	1	O75369; Q9Y490;
mitotic cytokinesis	2	53	0.77821	2.46675	0.19584	1	1	1	P23528; Q9H444;
regulation of bone mineralization	2	19	0.77821	6.87861	0.0338863	1	0.741269	1	P02765; P49747;
protein export from nucleus	1	28	0.389105	2.34582	0.352138	1	1	1	P27797;
skeletal muscle cell differentiation	1	45	0.389105	1.45982	0.502412	1	1	1	P13639;
negative regulation of myoblast differentiation	1	26	0.389105	2.5262	0.33172	1	1	1	Q03181;
cortical cytoskeleton organization	1	15	0.389105	4.37751	0.207411	1	1	1	P60953;
hematopoietic progenitor cell differentiation	1	65	0.389105	1.01071	0.635347	1	1	1	P13639;
negative regulation of megakaryocyte differentiation	1	5	0.389105	13.1151	0.0745361	1	1	1	P62805;
liver regeneration	1	31	0.389105	2.11888	0.381606	1	1	1	P04004;
regulation of mitotic nuclear division	1	23	0.389105	2.85556	0.299885	1	1	1	P60953;
spliceosomal snRNP assembly	1	28	0.389105	2.34582	0.352138	1	1	1	P62314;
cellular senescence	1	24	0.389105	2.73663	0.310661	1	1	1	P27797;
chloride transport	2	38	0.77821	3.44021	0.115467	1	1	1	Q9Y696; O00299;
calcium ion transmembrane transport	1	61	0.389105	1.07698	0.611947	1	1	1	P06756;
positive regulation of phagocytosis, engulfment	2	12	0.77821	10.8878	0.0140324	1	0.48995	1	P01024; P17301;
phosphatidylinositol-mediated signaling	1	57	0.389105	1.15254	0.587052	1	1	1	P06396;
face morphogenesis	1	31	0.389105	2.11888	0.381606	1	1	1	P02452;
positive regulation of cell cycle	1	36	0.389105	1.82467	0.427782	1	1	1	P27797;
mitotic metaphase plate congression	1	37	0.389105	1.77537	0.436596	1	1	1	Q9H444;
regulation of mitotic spindle organization	1	17	0.389105	3.86281	0.231612	1	1	1	Q00610;
regulation of protein-containing complex assembly	3	19	1.16732	10.3008	0.00289872	1	0.211744	1	P11142; P02649; P07900;
substrate-dependent cell migration	1	7	0.389105	9.37324	0.102777	1	1	1	P17301;
cellular protein-containing complex assembly	1	23	0.389105	2.85556	0.299885	1	1	1	P02675;
response to endoplasmic reticulum stress	8	77	3.11284	6.76662	2.3538e-05	0.288858	0.00546588	0.0321166	P30101; P13639; Q96HE7; P13667; P07237; P07996; Q9Y4L1; P14625;
acute inflammatory response to antigenic stimulus	1	8	0.389105	8.20305	0.116574	1	1	1	P01008;
regulation of blood coagulation, intrinsic pathway	1	1	0.389105	65.0559	0.0153708	1	0.48995	1	P01008;
actin cytoskeleton reorganization	3	56	1.16732	3.49613	0.0548647	1	0.933378	1	P04083; P21333; P35579;
cytokinetic process	1	3	0.389105	21.8294	0.04541	1	0.829272	1	P35579;
cellular response to glucocorticoid stimulus	2	23	0.77821	5.68285	0.0481737	1	0.869394	1	P04083; Q00839;
DNA duplex unwinding	1	36	0.389105	1.82467	0.427782	1	1	1	P04083;
gliogenesis	1	6	0.389105	10.9329	0.0887655	1	1	1	P04083;
hepatocyte differentiation	2	13	0.77821	10.0509	0.0164173	1	0.499932	1	P04083; P17301;
insulin secretion	1	33	0.389105	1.9905	0.400506	1	1	1	P04083;
monocyte chemotaxis	1	42	0.389105	1.56407	0.478681	1	1	1	P04083;
negative regulation of exocytosis	1	5	0.389105	13.1151	0.0745361	1	1	1	P04083;
negative regulation of interleukin-8 secretion	2	7	0.77821	18.6537	0.00469686	1	0.297112	1	P04083; P09525;
negative regulation of phospholipase A2 activity	1	4	0.389105	16.3856	0.0600854	1	0.933378	1	P04083;
negative regulation of T-helper 2 cell differentiation	1	4	0.389105	16.3856	0.0600854	1	0.933378	1	P04083;
neutrophil clearance	1	5	0.389105	13.1151	0.0745361	1	1	1	P04083;
neutrophil homeostasis	1	5	0.389105	13.1151	0.0745361	1	1	1	P04083;
positive regulation of interleukin-2 production	2	14	0.77821	9.3335	0.0189614	1	0.55999	1	P04083; P23396;
positive regulation of neutrophil apoptotic process	1	5	0.389105	13.1151	0.0745361	1	1	1	P04083;
positive regulation of prostaglandin biosynthetic process	1	6	0.389105	10.9329	0.0887655	1	1	1	P04083;
positive regulation of T-helper 1 cell differentiation	1	6	0.389105	10.9329	0.0887655	1	1	1	P04083;
prolactin secretion	1	4	0.389105	16.3856	0.0600854	1	0.933378	1	P04083;
prostate gland development	1	10	0.389105	6.56408	0.143537	1	1	1	P04083;
regulation of interleukin-1 production	1	1	0.389105	65.0559	0.0153708	1	0.48995	1	P04083;
regulation of leukocyte migration	1	3	0.389105	21.8294	0.04541	1	0.829272	1	P04083;
response to peptide hormone	3	47	1.16732	4.16546	0.0354443	1	0.771228	1	P02452; P04083; P09486;
response to X-ray	1	20	0.389105	3.28368	0.266539	1	1	1	P04083;
catabolism by host of symbiont protein	1	3	0.389105	21.8294	0.04541	1	0.829272	1	P07355;
endocardial cell differentiation	1	8	0.389105	8.20305	0.116574	1	1	1	P07355;
growth plate cartilage development	2	9	0.77821	14.513	0.00788994	1	0.413784	1	P49747; P07355;
membrane raft assembly	2	8	0.77821	16.3249	0.00619919	1	0.352206	1	P60903; P07355;
negative regulation by host of symbiont molecular function	1	5	0.389105	13.1151	0.0745361	1	1	1	P07355;
negative regulation of development of symbiont involved in interaction with host	1	3	0.389105	21.8294	0.04541	1	0.829272	1	P07355;
negative regulation of low-density lipoprotein particle receptor catabolic process	1	4	0.389105	16.3856	0.0600854	1	0.933378	1	P07355;
osteoclast development	1	8	0.389105	8.20305	0.116574	1	1	1	P07355;
positive regulation by host of viral process	4	11	1.55642	23.6943	1.65306e-05	0.202864	0.00414008	0.0243264	P23528; P02649; P07355; P23284;
positive regulation of low-density lipoprotein particle clearance	1	4	0.389105	16.3856	0.0600854	1	0.933378	1	P07355;
positive regulation of low-density lipoprotein particle receptor binding	1	3	0.389105	21.8294	0.04541	1	0.829272	1	P07355;
positive regulation of low-density lipoprotein receptor activity	1	3	0.389105	21.8294	0.04541	1	0.829272	1	P07355;
positive regulation of receptor recycling	1	16	0.389105	4.10409	0.219605	1	1	1	P07355;
positive regulation of receptor-mediated endocytosis involved in cholesterol transport	1	4	0.389105	16.3856	0.0600854	1	0.933378	1	P07355;
positive regulation of vacuole organization	1	4	0.389105	16.3856	0.0600854	1	0.933378	1	P07355;
positive regulation of viral life cycle	1	7	0.389105	9.37324	0.102777	1	1	1	P07355;
protein heterotetramerization	3	18	1.16732	10.8727	0.00246885	1	0.184742	1	P13645; P04264; P07355;
regulation of plasminogen activation	1	3	0.389105	21.8294	0.04541	1	0.829272	1	P07355;
vesicle budding from membrane	2	12	0.77821	10.8878	0.0140324	1	0.48995	1	P60903; P07355;
response to growth factor	1	15	0.389105	4.37751	0.207411	1	1	1	P51884;
cellular response to gonadotropin-releasing hormone	2	5	0.77821	26.1003	0.00228258	1	0.17729	1	P08758; P61224;
cellular response to lead ion	1	5	0.389105	13.1151	0.0745361	1	1	1	P08758;
negative regulation of prolactin secretion	1	1	0.389105	65.0559	0.0153708	1	0.48995	1	P08758;
negative regulation of sequestering of calcium ion	2	2	0.77821	65.0559	0.000235357	1	0.0335849	0.197339	P08133; P08758;
regulation of flagellated sperm motility	1	3	0.389105	21.8294	0.04541	1	0.829272	1	P08758;
plasma membrane repair	3	11	1.16732	17.7855	0.000540565	1	0.0656814	0.385933	P08133; Q9NZM1; P35579;
regulation of muscle contraction	1	13	0.389105	5.05046	0.182452	1	1	1	P08133;
membrane fusion	2	33	0.77821	3.96129	0.091072	1	1	1	Q9P0L0; Q9NZM1;
response to salt stress	1	10	0.389105	6.56408	0.143537	1	1	1	P08238;
response to antibiotic	1	26	0.389105	2.5262	0.33172	1	1	1	P07900;
response to selenium ion	1	10	0.389105	6.56408	0.143537	1	1	1	P04114;
clathrin coat assembly	1	18	0.389105	3.64833	0.243434	1	1	1	Q00610;
clathrin-dependent endocytosis	2	24	0.77821	5.44616	0.052033	1	0.929474	1	P27824; Q00610;
negative regulation of cell motility	1	12	0.389105	5.47098	0.16968	1	1	1	P23142;
regulation of defense response to virus by virus	1	27	0.389105	2.43267	0.342008	1	1	1	P61769;
low-density lipoprotein particle receptor catabolic process	1	10	0.389105	6.56408	0.143537	1	1	1	Q00610;
negative regulation of hyaluronan biosynthetic process	1	4	0.389105	16.3856	0.0600854	1	0.933378	1	Q00610;
positive regulation of receptor-mediated endocytosis	5	22	1.94553	14.8083	1.75451e-05	0.215314	0.00430628	0.025303	P01024; P61769; P04004; P61978; P02787;
Wnt signaling pathway, planar cell polarity pathway	3	86	1.16732	2.27669	0.146305	1	1	1	Q00610; P60953; P07737;
bone morphogenesis	1	31	0.389105	2.11888	0.381606	1	1	1	P02788;
cellular response to iron ion	2	7	0.77821	18.6537	0.00469686	1	0.297112	1	P61769; P02787;
negative regulation of transcription by competitive promoter binding	1	11	0.389105	5.96789	0.156709	1	1	1	P35232;
positive regulation of endocytosis	1	23	0.389105	2.85556	0.299885	1	1	1	P02649;
regulation of BMP signaling pathway	1	10	0.389105	6.56408	0.143537	1	1	1	P26006;
protein targeting to lysosome	1	17	0.389105	3.86281	0.231612	1	1	1	P51149;
neurotransmitter secretion	1	49	0.389105	1.34067	0.532389	1	1	1	P11142;
cell fate specification	1	33	0.389105	1.9905	0.400506	1	1	1	P05556;
microtubule cytoskeleton organization	5	117	1.94553	2.78549	0.0345145	1	0.753668	1	P07437; P68366; Q9H4B7; P04406; P68371;
positive regulation of protein catabolic process	2	76	0.77821	1.72033	0.326439	1	1	1	P51149; P55072;
positive regulation of pseudopodium assembly	1	13	0.389105	5.05046	0.182452	1	1	1	P60953;
regulation of attachment of spindle microtubules to kinetochore	1	7	0.389105	9.37324	0.102777	1	1	1	P60953;
negative regulation of fibroblast growth factor receptor signaling pathway	1	15	0.389105	4.37751	0.207411	1	1	1	P07996;
positive regulation of heart contraction	1	8	0.389105	8.20305	0.116574	1	1	1	P05023;
cell redox homeostasis	10	78	3.89105	8.34777	3.10641e-07	0.00381219	0.000173281	0.00101817	P30101; P10599; Q06830; Q96HE7; P30044; P13667; P07237; P15559; P32119; Q15084;
negative regulation of smooth muscle cell migration	1	13	0.389105	5.05046	0.182452	1	1	1	Q03181;
adrenal gland development	1	22	0.389105	2.9853	0.288941	1	1	1	P02647;
cholesterol import	1	6	0.389105	10.9329	0.0887655	1	1	1	P02647;
cholesterol transport	2	19	0.77821	6.87861	0.0338863	1	0.741269	1	P02647; P04114;
chylomicron assembly	4	10	1.55642	26.0613	1.06481e-05	0.130673	0.00311126	0.0182813	P02647; P07237; P04114; P02649;
chylomicron remodeling	3	9	1.16732	21.7334	0.000281547	1	0.0379687	0.223098	P02647; P04114; P02649;
endothelial cell proliferation	2	16	0.77821	8.16754	0.024506	1	0.677337	1	P02647; Q9Y4K0;
glucocorticoid metabolic process	1	4	0.389105	16.3856	0.0600854	1	0.933378	1	P02647;
negative chemotaxis	3	32	1.16732	6.11741	0.0128151	1	0.48995	1	P02647; P06756; P05106;
negative regulation of cell adhesion molecule production	1	1	0.389105	65.0559	0.0153708	1	0.48995	1	P02647;
negative regulation of interleukin-1 beta secretion	1	14	0.389105	4.68997	0.195028	1	1	1	P02647;
negative regulation of lipase activity	1	4	0.389105	16.3856	0.0600854	1	0.933378	1	P02647;
negative regulation of response to cytokine stimulus	1	6	0.389105	10.9329	0.0887655	1	1	1	P02647;
negative regulation of very-low-density lipoprotein particle remodeling	1	3	0.389105	21.8294	0.04541	1	0.829272	1	P02647;
peptidyl-methionine modification	1	6	0.389105	10.9329	0.0887655	1	1	1	P02647;
peripheral nervous system axon regeneration	2	7	0.77821	18.6537	0.00469686	1	0.297112	1	P02647; P24821;
positive regulation of fatty acid biosynthetic process	1	12	0.389105	5.47098	0.16968	1	1	1	P02647;
positive regulation of hydrolase activity	1	5	0.389105	13.1151	0.0745361	1	1	1	P02647;
protein oxidation	1	4	0.389105	16.3856	0.0600854	1	0.933378	1	P02647;
regulation of intestinal cholesterol absorption	1	5	0.389105	13.1151	0.0745361	1	1	1	P02647;
regulation of protein phosphorylation	2	44	0.77821	2.9712	0.146585	1	1	1	P02751; P02647;
response to estrogen	3	62	1.16732	3.15785	0.0700899	1	1	1	P02647; P10809; P00338;
very-low-density lipoprotein particle remodeling	2	9	0.77821	14.513	0.00788994	1	0.413784	1	P02647; P02649;
hydrogen peroxide catabolic process	5	27	1.94553	12.067	5.05114e-05	0.619876	0.00911583	0.0535631	Q06830; P30044; P02100; P32119; P69905;
innate immune response in mucosa	2	20	0.77821	6.53485	0.0372767	1	0.79836	1	O60814; P02788;
negative regulation of plasma lipoprotein oxidation	1	2	0.389105	32.6898	0.0305063	1	0.680838	1	O95445;
removal of superoxide radicals	3	12	1.16732	16.3046	0.000712588	1	0.0766378	0.450311	P04179; Q06830; P32119;
triglyceride catabolic process	1	23	0.389105	2.85556	0.299885	1	1	1	P04114;
very-low-density lipoprotein particle clearance	2	6	0.77821	21.7575	0.00338919	1	0.231067	1	P04114; P02649;
chylomicron remnant clearance	2	8	0.77821	16.3249	0.00619919	1	0.352206	1	P04114; P02649;
lipoprotein catabolic process	3	5	1.16732	39.0855	3.50858e-05	0.430573	0.00705124	0.0414319	P04114; P02649; P07339;
positive regulation of cholesterol storage	1	7	0.389105	9.37324	0.102777	1	1	1	P04114;
toll-like receptor signaling pathway	3	44	1.16732	4.4494	0.0299295	1	0.680838	1	P02675; P04114; P14625;
triglyceride mobilization	1	4	0.389105	16.3856	0.0600854	1	0.933378	1	P04114;
response to reactive oxygen species	1	13	0.389105	5.05046	0.182452	1	1	1	P02649;
AMPA glutamate receptor clustering	1	4	0.389105	16.3856	0.0600854	1	0.933378	1	P02649;
intermediate-density lipoprotein particle clearance	1	1	0.389105	65.0559	0.0153708	1	0.48995	1	P02649;
lipid transport involved in lipid storage	1	1	0.389105	65.0559	0.0153708	1	0.48995	1	P02649;
locomotory exploration behavior	2	13	0.77821	10.0509	0.0164173	1	0.499932	1	P02649; P27487;
long-chain fatty acid transport	1	11	0.389105	5.96789	0.156709	1	1	1	P02649;
maintenance of location in cell	1	1	0.389105	65.0559	0.0153708	1	0.48995	1	P02649;
negative regulation of amyloid fibril formation	2	6	0.77821	21.7575	0.00338919	1	0.231067	1	P98160; P02649;
negative regulation of cellular protein metabolic process	1	5	0.389105	13.1151	0.0745361	1	1	1	P02649;
negative regulation of cholesterol biosynthetic process	1	5	0.389105	13.1151	0.0745361	1	1	1	P02649;
negative regulation of dendritic spine development	1	7	0.389105	9.37324	0.102777	1	1	1	P02649;
negative regulation of dendritic spine maintenance	1	4	0.389105	16.3856	0.0600854	1	0.933378	1	P02649;
negative regulation of lipid biosynthetic process	1	7	0.389105	9.37324	0.102777	1	1	1	P02649;
negative regulation of lipid transport across blood-brain barrier	1	1	0.389105	65.0559	0.0153708	1	0.48995	1	P02649;
negative regulation of phospholipid efflux	1	1	0.389105	65.0559	0.0153708	1	0.48995	1	P02649;
negative regulation of platelet activation	2	8	0.77821	16.3249	0.00619919	1	0.352206	1	P00734; P02649;
negative regulation of postsynaptic membrane organization	1	1	0.389105	65.0559	0.0153708	1	0.48995	1	P02649;
NMDA glutamate receptor clustering	1	5	0.389105	13.1151	0.0745361	1	1	1	P02649;
positive regulation of dendritic spine development	1	23	0.389105	2.85556	0.299885	1	1	1	P02649;
positive regulation of dendritic spine maintenance	1	4	0.389105	16.3856	0.0600854	1	0.933378	1	P02649;
positive regulation of heparan sulfate binding	1	1	0.389105	65.0559	0.0153708	1	0.48995	1	P02649;
positive regulation of heparan sulfate proteoglycan binding	1	1	0.389105	65.0559	0.0153708	1	0.48995	1	P02649;
positive regulation of lipid transport across blood-brain barrier	1	1	0.389105	65.0559	0.0153708	1	0.48995	1	P02649;
positive regulation of neurofibrillary tangle assembly	1	2	0.389105	32.6898	0.0305063	1	0.680838	1	P02649;
positive regulation of presynaptic membrane organization	1	2	0.389105	32.6898	0.0305063	1	0.680838	1	P02649;
protein import	1	5	0.389105	13.1151	0.0745361	1	1	1	P02649;
regulation of behavioral fear response	1	2	0.389105	32.6898	0.0305063	1	0.680838	1	P02649;
regulation of cellular response to very-low-density lipoprotein particle stimulus	1	1	0.389105	65.0559	0.0153708	1	0.48995	1	P02649;
regulation of innate immune response	1	21	0.389105	3.12739	0.277826	1	1	1	P02649;
regulation of neuronal synaptic plasticity	1	16	0.389105	4.10409	0.219605	1	1	1	P02649;
regulation of proteasomal protein catabolic process	1	19	0.389105	3.45641	0.255076	1	1	1	P02649;
regulation of protein metabolic process	1	5	0.389105	13.1151	0.0745361	1	1	1	P02649;
regulation of tau-protein kinase activity	1	3	0.389105	21.8294	0.04541	1	0.829272	1	P02649;
response to caloric restriction	1	2	0.389105	32.6898	0.0305063	1	0.680838	1	P02649;
triglyceride-rich lipoprotein particle clearance	1	1	0.389105	65.0559	0.0153708	1	0.48995	1	P02649;
virion assembly	4	12	1.55642	21.7214	2.44967e-05	0.300623	0.00546588	0.0321166	P0CG48; Q9H0U4; P02649; P62937;
negative regulation of myeloid cell apoptotic process	1	5	0.389105	13.1151	0.0745361	1	1	1	P02749;
negative regulation of smooth muscle cell apoptotic process	1	6	0.389105	10.9329	0.0887655	1	1	1	P02749;
plasminogen activation	3	11	1.16732	17.7855	0.000540565	1	0.0656814	0.385933	P02675; P02749; P00558;
positive regulation of blood coagulation	4	14	1.55642	18.6206	4.83501e-05	0.593352	0.00911583	0.0535631	P02749; P00734; P07996; P32119;
regulation of fibrinolysis	1	2	0.389105	32.6898	0.0305063	1	0.680838	1	P02749;
triglyceride transport	1	5	0.389105	13.1151	0.0745361	1	1	1	P02749;
cytolysis by host of symbiont cells	1	12	0.389105	5.47098	0.16968	1	1	1	P00734;
positive regulation of extrinsic apoptotic signaling pathway via death domain receptors	1	11	0.389105	5.96789	0.156709	1	1	1	P07996;
proteasomal protein catabolic process	1	34	0.389105	1.93197	0.409739	1	1	1	P55072;
DNA ligation	1	7	0.389105	9.37324	0.102777	1	1	1	P12956;
oxygen homeostasis	1	8	0.389105	8.20305	0.116574	1	1	1	P04179;
bicarbonate transport	1	35	0.389105	1.87679	0.41883	1	1	1	P69905;
cellular response to UV	1	52	0.389105	1.26334	0.553685	1	1	1	P06748;
regulation of keratinocyte differentiation	1	17	0.389105	3.86281	0.231612	1	1	1	Q6YHK3;
mRNA splicing, via spliceosome	9	244	3.50195	2.40217	0.0134003	1	0.48995	1	P11142; P22626; Q15365; P51991; P61978; Q8WU68; P62314; P52272; Q00839;
transcription-coupled nucleotide-excision repair	1	73	0.389105	0.899965	0.678013	1	1	1	P0CG48;
formation of radial glial scaffolds	2	4	0.77821	32.6091	0.00138358	1	0.125773	0.739021	P21333; P05556;
smoothened signaling pathway	1	65	0.389105	1.01071	0.635347	1	1	1	Q15019;
maintenance of protein location in nucleus	1	14	0.389105	4.68997	0.195028	1	1	1	Q00839;
cotranslational protein targeting to membrane	1	9	0.389105	7.29261	0.130159	1	1	1	P43307;
endoplasmic reticulum tubular network formation	1	4	0.389105	16.3856	0.0600854	1	0.933378	1	Q9NQC3;
endoplasmic reticulum tubular network membrane organization	1	4	0.389105	16.3856	0.0600854	1	0.933378	1	Q9NQC3;
negative regulation of stress fiber assembly	1	26	0.389105	2.5262	0.33172	1	1	1	P07737;
viral genome replication	1	15	0.389105	4.37751	0.207411	1	1	1	P55072;
Arp2/3 complex-mediated actin nucleation	2	22	0.77821	5.94104	0.044425	1	0.829272	1	P59998; P61158;
dendritic spine morphogenesis	1	18	0.389105	3.64833	0.243434	1	1	1	P60953;
endoderm development	1	20	0.389105	3.28368	0.266539	1	1	1	P11047;
mRNA transport	2	50	0.77821	2.61472	0.179163	1	1	1	Q14764; O00159;
regulation of postsynaptic neurotransmitter receptor internalization	1	13	0.389105	5.05046	0.182452	1	1	1	P05106;
glial cell proliferation	1	9	0.389105	7.29261	0.130159	1	1	1	P13639;
mammary gland branching involved in thelarche	1	4	0.389105	16.3856	0.0600854	1	0.933378	1	Q99623;
phosphatidylinositol biosynthetic process	1	76	0.389105	0.864445	0.692697	1	1	1	P61204;
retrograde vesicle-mediated transport, Golgi to endoplasmic reticulum	6	85	2.33463	4.59929	0.0019749	1	0.163757	0.962208	P18085; Q15363; Q9H0U4; P61204; Q9BVK6; P49755;
activation of phospholipase D activity	1	6	0.389105	10.9329	0.0887655	1	1	1	P18085;
establishment or maintenance of epithelial cell apical/basal polarity	1	21	0.389105	3.12739	0.277826	1	1	1	P18085;
protein ADP-ribosylation	1	24	0.389105	2.73663	0.310661	1	1	1	P18085;
protein localization to cilium	1	31	0.389105	2.11888	0.381606	1	1	1	P18085;
regulation of reactive oxygen species metabolic process	1	18	0.389105	3.64833	0.243434	1	1	1	P18085;
hepatocyte apoptotic process	2	11	0.77821	11.8767	0.0118125	1	0.48995	1	P05787; P06396;
positive regulation of actin filament polymerization	2	51	0.77821	2.56346	0.184698	1	1	1	P07737; O00159;
COPI coating of Golgi vesicle	3	6	1.16732	32.5821	6.93731e-05	0.851346	0.0116997	0.0687454	Q15363; Q9BVK6; P49755;
protein secretion	4	56	1.55642	4.65763	0.0107173	1	0.48995	1	P27824; Q6NZI2; P13667; P49747;
ruffle organization	1	14	0.389105	4.68997	0.195028	1	1	1	Q9UHB6;
negative regulation of protein neddylation	1	4	0.389105	16.3856	0.0600854	1	0.933378	1	P62913;
negative regulation of ubiquitin protein ligase activity	1	10	0.389105	6.56408	0.143537	1	1	1	P62913;
negative regulation of ubiquitin-dependent protein catabolic process	1	18	0.389105	3.64833	0.243434	1	1	1	P62913;
protein destabilization	1	51	0.389105	1.28811	0.546696	1	1	1	P06396;
rRNA processing	5	141	1.94553	2.3114	0.0666943	1	1	1	P62249; P50914; P46781; P62913; P15880;
cellular response to interleukin-4	2	25	0.77821	5.2284	0.0559985	1	0.933378	1	P11021; P08238;
collagen biosynthetic process	2	9	0.77821	14.513	0.00788994	1	0.413784	1	P02452; P50454;
response to amine	1	11	0.389105	5.96789	0.156709	1	1	1	P17301;
response to amino acid	1	31	0.389105	2.11888	0.381606	1	1	1	P23528;
positive regulation of cellular senescence	1	13	0.389105	5.05046	0.182452	1	1	1	P61769;
cellular response to muramyl dipeptide	1	9	0.389105	7.29261	0.130159	1	1	1	P08670;
negative regulation of extrinsic apoptotic signaling pathway via death domain receptors	1	38	0.389105	1.72866	0.445276	1	1	1	P02675;
negative regulation of neurogenesis	1	22	0.389105	2.9853	0.288941	1	1	1	P61769;
positive regulation of neuron migration	1	15	0.389105	4.37751	0.207411	1	1	1	P21333;
filopodium assembly	1	18	0.389105	3.64833	0.243434	1	1	1	P60953;
positive regulation of JUN kinase activity	1	34	0.389105	1.93197	0.409739	1	1	1	P23396;
positive regulation of podosome assembly	2	11	0.77821	11.8767	0.0118125	1	0.48995	1	P13796; P26038;
Golgi organization	4	115	1.55642	2.26827	0.101384	1	1	1	Q15363; P60953; Q9BVK6; P49755;
retina vasculature morphogenesis in camera-type eye	1	6	0.389105	10.9329	0.0887655	1	1	1	Q9Y696;
wound healing	7	83	2.72374	5.49382	0.000286967	1	0.038279	0.224921	P02751; Q03181; P02461; P24821; Q15149; P05106; P09486;
endothelial cell morphogenesis	1	12	0.389105	5.47098	0.16968	1	1	1	Q9Y696;
embryo implantation	2	40	0.77821	3.26824	0.125643	1	1	1	P23142; Q03181;
neuron-neuron synaptic transmission	2	8	0.77821	16.3249	0.00619919	1	0.352206	1	P21796; Q9Y277;
establishment of Sertoli cell barrier	1	5	0.389105	13.1151	0.0745361	1	1	1	P21333;
histone H3-K4 trimethylation	1	19	0.389105	3.45641	0.255076	1	1	1	P16403;
fibroblast migration	1	11	0.389105	5.96789	0.156709	1	1	1	P46940;
platelet-derived growth factor receptor signaling pathway	1	30	0.389105	2.18948	0.371935	1	1	1	P46940;
tubulin complex assembly	1	9	0.389105	7.29261	0.130159	1	1	1	P17987;
protein polymerization	3	15	1.16732	13.0458	0.00142431	1	0.127585	0.749669	P02675; P04004; Q9H444;
lysosome localization	1	27	0.389105	2.43267	0.342008	1	1	1	P35579;
methylation	1	66	0.389105	0.995401	0.640974	1	1	1	P23526;
mRNA transcription by RNA polymerase II	1	20	0.389105	3.28368	0.266539	1	1	1	P21333;
positive regulation of vascular endothelial growth factor receptor signaling pathway	2	16	0.77821	8.16754	0.024506	1	0.677337	1	P04004; P05106;
regulation of transcription from RNA polymerase II promoter in response to hypoxia	1	72	0.389105	0.912463	0.672964	1	1	1	P0CG48;
asymmetric cell division	1	5	0.389105	13.1151	0.0745361	1	1	1	P61158;
meiotic chromosome movement towards spindle pole	1	2	0.389105	32.6898	0.0305063	1	0.680838	1	P61158;
meiotic cytokinesis	1	2	0.389105	32.6898	0.0305063	1	0.680838	1	P61158;
spindle localization	1	5	0.389105	13.1151	0.0745361	1	1	1	P61158;
actin polymerization-dependent cell motility	1	7	0.389105	9.37324	0.102777	1	1	1	P61158;
negative regulation of interleukin-12 production	1	12	0.389105	5.47098	0.16968	1	1	1	P07996;
positive regulation of ubiquitin-protein transferase activity	1	21	0.389105	3.12739	0.277826	1	1	1	P15880;
oligodendrocyte development	2	26	0.77821	5.02739	0.0600662	1	0.933378	1	P21926; P06396;
response to folic acid	2	7	0.77821	18.6537	0.00469686	1	0.297112	1	P13639; P06396;
extrinsic apoptotic signaling pathway in absence of ligand	1	32	0.389105	2.05268	0.391129	1	1	1	P06756;
positive regulation of activated T cell proliferation	1	23	0.389105	2.85556	0.299885	1	1	1	P23396;
positive regulation of interferon-gamma production	1	46	0.389105	1.42809	0.510081	1	1	1	P10809;
positive regulation of T cell activation	1	17	0.389105	3.86281	0.231612	1	1	1	P10809;
DNA replication-dependent nucleosome assembly	1	10	0.389105	6.56408	0.143537	1	1	1	P62805;
DNA replication-independent nucleosome assembly	1	12	0.389105	5.47098	0.16968	1	1	1	P62805;
negative regulation of chromatin silencing	1	15	0.389105	4.37751	0.207411	1	1	1	P16403;
bone mineralization	2	44	0.77821	2.9712	0.146585	1	1	1	P05452; P49747;
decidualization	1	25	0.389105	2.62721	0.321272	1	1	1	Q03181;
response to acidic pH	1	14	0.389105	4.68997	0.195028	1	1	1	P36955;
regulation of ion transmembrane transport	2	115	0.77821	1.13696	0.530052	1	1	1	Q9Y696; O00299;
PERK-mediated unfolded protein response	1	12	0.389105	5.47098	0.16968	1	1	1	P11021;
cellular response to amino acid stimulus	4	51	1.55642	5.11417	0.00773832	1	0.413784	1	P02452; P02462; P02461; P12109;
glomerular visceral epithelial cell development	1	9	0.389105	7.29261	0.130159	1	1	1	P46940;
homeostasis of number of cells	1	16	0.389105	4.10409	0.219605	1	1	1	P32119;
negative regulation of lipid storage	2	9	0.77821	14.513	0.00788994	1	0.413784	1	P06756; P05106;
cellular potassium ion homeostasis	1	14	0.389105	4.68997	0.195028	1	1	1	P05023;
proton transmembrane transport	2	47	0.77821	2.78158	0.162725	1	1	1	P05023; P06576;
sodium ion export across plasma membrane	1	14	0.389105	4.68997	0.195028	1	1	1	P05023;
positive regulation of exosomal secretion	2	15	0.77821	8.71168	0.0216594	1	0.618149	1	P51149; O00560;
regulation of autophagy of mitochondrion	1	17	0.389105	3.86281	0.231612	1	1	1	P21796;
regulation of chaperone-mediated autophagy	1	5	0.389105	13.1151	0.0745361	1	1	1	P68104;
regulation of intracellular protein transport	1	8	0.389105	8.20305	0.116574	1	1	1	P13796;
regulation of protein localization to nucleus	1	6	0.389105	10.9329	0.0887655	1	1	1	P02545;
cardiac muscle cell action potential involved in contraction	1	16	0.389105	4.10409	0.219605	1	1	1	P05023;
cell communication by electrical coupling involved in cardiac conduction	1	14	0.389105	4.68997	0.195028	1	1	1	P05023;
membrane hyperpolarization	1	9	0.389105	7.29261	0.130159	1	1	1	P05023;
membrane repolarization	1	10	0.389105	6.56408	0.143537	1	1	1	P05023;
negative regulation of glucocorticoid biosynthetic process	1	1	0.389105	65.0559	0.0153708	1	0.48995	1	P05023;
positive regulation of striated muscle contraction	1	1	0.389105	65.0559	0.0153708	1	0.48995	1	P05023;
relaxation of cardiac muscle	1	12	0.389105	5.47098	0.16968	1	1	1	P05023;
response to glycoside	1	4	0.389105	16.3856	0.0600854	1	0.933378	1	P05023;
amygdala development	1	5	0.389105	13.1151	0.0745361	1	1	1	A0AVT1;
negative regulation of endoplasmic reticulum calcium ion concentration	1	9	0.389105	7.29261	0.130159	1	1	1	P21980;
positive regulation of mitochondrial calcium ion concentration	1	11	0.389105	5.96789	0.156709	1	1	1	P21980;
cellular response to vitamin D	1	12	0.389105	5.47098	0.16968	1	1	1	P24821;
negative regulation of cardiac muscle hypertrophy in response to stress	1	6	0.389105	10.9329	0.0887655	1	1	1	P02545;
negative regulation of nitric oxide mediated signal transduction	1	3	0.389105	21.8294	0.04541	1	0.829272	1	P07996;
response to hydrostatic pressure	1	4	0.389105	16.3856	0.0600854	1	0.933378	1	P05787;
ATP synthesis coupled proton transport	1	13	0.389105	5.05046	0.182452	1	1	1	P25705;
mitochondrial ATP synthesis coupled proton transport	2	21	0.77821	6.22381	0.0407912	1	0.829272	1	P25705; P06576;
positive regulation of multicellular organism growth	1	33	0.389105	1.9905	0.400506	1	1	1	P23284;
B cell proliferation	1	33	0.389105	1.9905	0.400506	1	1	1	P10809;
positive regulation of cell cycle G2/M phase transition	1	3	0.389105	21.8294	0.04541	1	0.829272	1	P06748;
positive regulation of DNA replication	1	27	0.389105	2.43267	0.342008	1	1	1	P60953;
positive regulation of transcription from RNA polymerase II promoter in response to endoplasmic reticulum stress	1	12	0.389105	5.47098	0.16968	1	1	1	P11021;
positive regulation of vascular associated smooth muscle cell apoptotic process	1	7	0.389105	9.37324	0.102777	1	1	1	P04179;
ATF6-mediated unfolded protein response	3	9	1.16732	21.7334	0.000281547	1	0.0379687	0.223098	P11021; P14625; P27797;
ER overload response	1	11	0.389105	5.96789	0.156709	1	1	1	P11021;
protein modification by small protein conjugation	1	12	0.389105	5.47098	0.16968	1	1	1	A0AVT1;
regulation of cilium assembly	1	21	0.389105	3.12739	0.277826	1	1	1	Q9Y277;
ventricular cardiac muscle cell development	1	10	0.389105	6.56408	0.143537	1	1	1	P02545;
chaperone-mediated autophagy	2	7	0.77821	18.6537	0.00469686	1	0.297112	1	P11142; P07900;
negative regulation of ATPase activity	1	12	0.389105	5.47098	0.16968	1	1	1	P02788;
endoplasmic reticulum organization	1	34	0.389105	1.93197	0.409739	1	1	1	Q9NQC3;
cellular response to gamma radiation	2	30	0.77821	4.35729	0.0772788	1	1	1	P12956; P11021;
cellular response to X-ray	1	10	0.389105	6.56408	0.143537	1	1	1	P12956;
positive regulation of telomere maintenance via telomere lengthening	1	5	0.389105	13.1151	0.0745361	1	1	1	P22626;
replicative senescence	1	13	0.389105	5.05046	0.182452	1	1	1	P08473;
response to hyperoxia	1	14	0.389105	4.68997	0.195028	1	1	1	P02452;
antimicrobial humoral response	1	52	0.389105	1.26334	0.553685	1	1	1	P02788;
cartilage development	1	59	0.389105	1.11348	0.599692	1	1	1	P51884;
cellular response to antibiotic	1	8	0.389105	8.20305	0.116574	1	1	1	P11021;
cellular response to cobalt ion	1	4	0.389105	16.3856	0.0600854	1	0.933378	1	P36955;
cellular response to platelet-derived growth factor stimulus	1	19	0.389105	3.45641	0.255076	1	1	1	P46940;
pigmentation	1	26	0.389105	2.5262	0.33172	1	1	1	P09486;
positive regulation of epithelial cell proliferation	1	57	0.389105	1.15254	0.587052	1	1	1	P11047;
regulation of cytochrome-c oxidase activity	1	4	0.389105	16.3856	0.0600854	1	0.933378	1	Q99623;
sequestering of calcium ion	2	4	0.77821	32.6091	0.00138358	1	0.125773	0.739021	P14625; P27797;
cellular response to interleukin-7	4	12	1.55642	21.7214	2.44967e-05	0.300623	0.00546588	0.0321166	P30101; P10809; P07237; P06576;
negative regulation of cell adhesion involved in substrate-bound cell migration	1	4	0.389105	16.3856	0.0600854	1	0.933378	1	P06576;
regulation of intracellular pH	1	28	0.389105	2.34582	0.352138	1	1	1	P06576;
interstrand cross-link repair	1	50	0.389105	1.31387	0.539598	1	1	1	P0CG48;
meiotic spindle organization	1	6	0.389105	10.9329	0.0887655	1	1	1	P35579;
proteolysis involved in cellular protein catabolic process	1	32	0.389105	2.05268	0.391129	1	1	1	P00747;
negative regulation of platelet aggregation	1	12	0.389105	5.47098	0.16968	1	1	1	P21926;
ovulation from ovarian follicle	1	8	0.389105	8.20305	0.116574	1	1	1	P02771;
positive regulation of vascular endothelial growth factor signaling pathway	1	6	0.389105	10.9329	0.0887655	1	1	1	O00159;
supramolecular fiber organization	2	13	0.77821	10.0509	0.0164173	1	0.499932	1	P02461; P08238;
tooth eruption	1	6	0.389105	10.9329	0.0887655	1	1	1	P02452;
negative regulation of sprouting angiogenesis	1	10	0.389105	6.56408	0.143537	1	1	1	P07996;
RNA metabolic process	6	46	2.33463	8.49784	6.95956e-05	0.854077	0.0116997	0.0687454	P22626; Q15365; P51991; P61978; P52272; Q00839;
RNA transport	1	10	0.389105	6.56408	0.143537	1	1	1	P22626;
intermediate filament cytoskeleton organization	1	22	0.389105	2.9853	0.288941	1	1	1	Q15149;
nucleus organization	1	22	0.389105	2.9853	0.288941	1	1	1	Q9H444;
retrograde protein transport, ER to cytosol	2	16	0.77821	8.16754	0.024506	1	0.677337	1	P55072; P14625;
neuron projection extension	3	20	1.16732	9.78602	0.00337185	1	0.231067	1	Q99829; P46940; Q15063;
positive regulation of cytokinesis	1	38	0.389105	1.72866	0.445276	1	1	1	P60953;
axon extension	4	27	1.55642	9.65842	0.000724412	1	0.0766378	0.450311	P18206; P08238; P05556; P07900;
embryonic skeletal system development	1	31	0.389105	2.11888	0.381606	1	1	1	P02452;
intramembranous ossification	1	6	0.389105	10.9329	0.0887655	1	1	1	P02452;
regulation of cellular amino acid metabolic process	1	52	0.389105	1.26334	0.553685	1	1	1	P15559;
mitochondrion morphogenesis	1	22	0.389105	2.9853	0.288941	1	1	1	Q16891;
negative regulation of anoikis	1	18	0.389105	3.64833	0.243434	1	1	1	P05556;
mammary gland development	1	22	0.389105	2.9853	0.288941	1	1	1	P17301;
antigen processing and presentation of endogenous peptide antigen via MHC class I	1	8	0.389105	8.20305	0.116574	1	1	1	P61769;
antigen processing and presentation of exogenous peptide antigen via MHC class I, TAP-dependent	6	76	2.33463	5.14387	0.00110689	1	0.109547	0.643679	P30101; P06756; P61769; P01889; P10321; P27797;
antigen processing and presentation of exogenous peptide antigen via MHC class I, TAP-independent	3	9	1.16732	21.7334	0.000281547	1	0.0379687	0.223098	P61769; P01889; P10321;
antigen processing and presentation of exogenous protein antigen via MHC class Ib, TAP-dependent	1	1	0.389105	65.0559	0.0153708	1	0.48995	1	P61769;
cellular response to iron(III) ion	1	2	0.389105	32.6898	0.0305063	1	0.680838	1	P61769;
cellular response to nicotine	1	9	0.389105	7.29261	0.130159	1	1	1	P61769;
interferon-gamma-mediated signaling pathway	4	72	1.55642	3.62275	0.0248493	1	0.680838	1	P32455; P61769; P01889; P10321;
iron ion homeostasis	3	29	1.16732	6.75002	0.00976422	1	0.489088	1	P61769; P08582; P02787;
iron ion transport	3	18	1.16732	10.8727	0.00246885	1	0.184742	1	P61769; P02794; P08582;
negative regulation of forebrain neuron differentiation	1	3	0.389105	21.8294	0.04541	1	0.829272	1	P61769;
positive regulation of ferrous iron binding	1	2	0.389105	32.6898	0.0305063	1	0.680838	1	P61769;
positive regulation of T cell cytokine production	1	10	0.389105	6.56408	0.143537	1	1	1	P61769;
positive regulation of T cell mediated cytotoxicity	2	28	0.77821	4.66842	0.0684919	1	1	1	P61769; P01889;
positive regulation of transferrin receptor binding	1	2	0.389105	32.6898	0.0305063	1	0.680838	1	P61769;
protein refolding	7	36	2.72374	12.6643	1.06573e-06	0.0130786	0.000493437	0.00289936	P11142; P61769; P11021; P10809; P62937; P23284; P07900;
regulation of erythrocyte differentiation	1	6	0.389105	10.9329	0.0887655	1	1	1	P61769;
regulation of immune response	7	216	2.72374	2.11121	0.0497546	1	0.896606	1	P02452; P01024; P61769; P01889; P02461; P10321; P05556;
regulation of iron ion transport	2	3	0.77821	43.4426	0.00069889	1	0.0765784	0.449962	P61769; P02787;
regulation of membrane depolarization	1	9	0.389105	7.29261	0.130159	1	1	1	P61769;
response to molecule of bacterial origin	1	8	0.389105	8.20305	0.116574	1	1	1	P61769;
anion transport	1	19	0.389105	3.45641	0.255076	1	1	1	P21796;
negative regulation of oxidoreductase activity	1	9	0.389105	7.29261	0.130159	1	1	1	P30044;
keratan sulfate biosynthetic process	1	29	0.389105	2.26496	0.362113	1	1	1	P51884;
angiogenesis involved in wound healing	1	10	0.389105	6.56408	0.143537	1	1	1	P05106;
central nervous system neuron axonogenesis	2	8	0.77821	16.3249	0.00619919	1	0.352206	1	P08238; P07900;
proteoglycan metabolic process	1	8	0.389105	8.20305	0.116574	1	1	1	Q03181;
cellular response to lipid	1	5	0.389105	13.1151	0.0745361	1	1	1	Q03181;
glucose catabolic process	1	7	0.389105	9.37324	0.102777	1	1	1	Q01813;
response to testosterone	2	32	0.77821	4.08505	0.0863973	1	1	1	P07996; P27797;
establishment of integrated proviral latency	2	8	0.77821	16.3249	0.00619919	1	0.352206	1	P12956; P62937;
chaperone cofactor-dependent protein refolding	3	32	1.16732	6.11741	0.0128151	1	0.48995	1	P11142; Q96HE7; P11021;
aggresome assembly	1	6	0.389105	10.9329	0.0887655	1	1	1	P55072;
cellular response to unfolded protein	2	26	0.77821	5.02739	0.0600662	1	0.933378	1	P11142; P11021;
positive regulation of protein import into nucleus	2	41	0.77821	3.18855	0.130809	1	1	1	P08238; P21333;
negative regulation of proteasomal ubiquitin-dependent protein catabolic process	3	32	1.16732	6.11741	0.0128151	1	0.48995	1	O00560; P08238; P62913;
endoplasmic reticulum stress-induced pre-emptive quality control	1	2	0.389105	32.6898	0.0305063	1	0.680838	1	P55072;
ER-associated misfolded protein catabolic process	1	11	0.389105	5.96789	0.156709	1	1	1	P55072;
natural killer cell activation	1	21	0.389105	3.12739	0.277826	1	1	1	Q06830;
regulation of protein complex stability	1	11	0.389105	5.96789	0.156709	1	1	1	P11142;
regulation of cell cycle	3	106	1.16732	1.84717	0.223163	1	1	1	P11142; O00299; P05556;
negative regulation of protein export from nucleus	1	6	0.389105	10.9329	0.0887655	1	1	1	P10599;
pyruvate metabolic process	3	23	1.16732	8.51013	0.00506349	1	0.310695	1	P21796; O15427; P00338;
chromatin silencing at rDNA	1	12	0.389105	5.47098	0.16968	1	1	1	P62805;
histone deacetylation	1	32	0.389105	2.05268	0.391129	1	1	1	P35232;
chaperone-mediated protein complex assembly	3	18	1.16732	10.8727	0.00246885	1	0.184742	1	P10809; P08238; P07900;
response to stimulus	1	68	0.389105	0.966129	0.651969	1	1	1	Q15582;
negative regulation of actin filament polymerization	1	19	0.389105	3.45641	0.255076	1	1	1	P07737;
negative regulation of axon extension	1	20	0.389105	3.28368	0.266539	1	1	1	Q9NQC3;
actin filament reorganization	1	9	0.389105	7.29261	0.130159	1	1	1	P06396;
regulation of establishment of cell polarity	1	19	0.389105	3.45641	0.255076	1	1	1	P61224;
cell aging	1	25	0.389105	2.62721	0.321272	1	1	1	P06748;
gland morphogenesis	1	7	0.389105	9.37324	0.102777	1	1	1	P26038;
positive regulation of smooth muscle cell migration	3	19	1.16732	10.3008	0.00289872	1	0.211744	1	P04004; P17301; Q15063;
regulation of viral genome replication	1	3	0.389105	21.8294	0.04541	1	0.829272	1	P62937;
negative regulation of bone mineralization	1	16	0.389105	4.10409	0.219605	1	1	1	P02765;
positive regulation of attachment of mitotic spindle microtubules to kinetochore	1	2	0.389105	32.6898	0.0305063	1	0.680838	1	Q00839;
histone H3-K27 trimethylation	1	6	0.389105	10.9329	0.0887655	1	1	1	P16403;
negative regulation of IRE1-mediated unfolded protein response	1	3	0.389105	21.8294	0.04541	1	0.829272	1	P11021;
lens fiber cell development	1	8	0.389105	8.20305	0.116574	1	1	1	P08670;
keratan sulfate catabolic process	1	12	0.389105	5.47098	0.16968	1	1	1	P51884;
negative regulation of DNA-binding transcription factor activity	2	71	0.77821	1.84146	0.298107	1	1	1	Q99623; P21333;
positive regulation of neurogenesis	2	28	0.77821	4.66842	0.0684919	1	1	1	P08473; P36955;
sulfur amino acid metabolic process	1	6	0.389105	10.9329	0.0887655	1	1	1	P23526;
negative regulation of hypoxia-induced intrinsic apoptotic signaling pathway	2	5	0.77821	26.1003	0.00228258	1	0.17729	1	Q9Y4L1; P06733;
cytoskeleton-dependent cytokinesis	1	22	0.389105	2.9853	0.288941	1	1	1	Q15019;
regulation of lamellipodium assembly	1	10	0.389105	6.56408	0.143537	1	1	1	P60953;
cerebellum structural organization	1	2	0.389105	32.6898	0.0305063	1	0.680838	1	P11021;
luteolysis	1	4	0.389105	16.3856	0.0600854	1	0.933378	1	P11021;
maintenance of protein localization in endoplasmic reticulum	1	3	0.389105	21.8294	0.04541	1	0.829272	1	P11021;
posttranslational protein targeting to membrane, translocation	1	6	0.389105	10.9329	0.0887655	1	1	1	P11021;
protein folding in endoplasmic reticulum	6	10	2.33463	39.0595	2.48177e-09	3.04562e-05	2.03041e-06	1.19304e-05	P30101; P27824; Q96HE7; P11021; P14625; P27797;
regulation of ATF6-mediated unfolded protein response	1	1	0.389105	65.0559	0.0153708	1	0.48995	1	P11021;
regulation of IRE1-mediated unfolded protein response	1	3	0.389105	21.8294	0.04541	1	0.829272	1	P11021;
regulation of PERK-mediated unfolded protein response	1	1	0.389105	65.0559	0.0153708	1	0.48995	1	P11021;
regulation of protein folding in endoplasmic reticulum	1	1	0.389105	65.0559	0.0153708	1	0.48995	1	P11021;
response to methamphetamine hydrochloride	1	2	0.389105	32.6898	0.0305063	1	0.680838	1	P11021;
response to unfolded protein	8	52	3.11284	10.0192	1.17203e-06	0.0143831	0.000513684	0.00301832	P11142; P50454; P11021; P10809; P07996; P08238; P49747; P07900;
stress response to metal ion	1	1	0.389105	65.0559	0.0153708	1	0.48995	1	P11021;
MyD88-independent toll-like receptor signaling pathway	1	20	0.389105	3.28368	0.266539	1	1	1	P0CG48;
TRIF-dependent toll-like receptor signaling pathway	1	29	0.389105	2.26496	0.362113	1	1	1	P0CG48;
positive regulation of exit from mitosis	1	5	0.389105	13.1151	0.0745361	1	1	1	Q99623;
activation of JUN kinase activity	1	39	0.389105	1.68435	0.453822	1	1	1	P02787;
positive regulation of leukocyte migration	1	11	0.389105	5.96789	0.156709	1	1	1	P17301;
G-quadruplex DNA unwinding	1	7	0.389105	9.37324	0.102777	1	1	1	P22626;
negative regulation of DNA recombination	1	17	0.389105	3.86281	0.231612	1	1	1	P16403;
negative regulation of glucocorticoid receptor signaling pathway	1	6	0.389105	10.9329	0.0887655	1	1	1	P35232;
chromatin silencing	1	39	0.389105	1.68435	0.453822	1	1	1	Q96KK5;
branching morphogenesis of an epithelial tube	1	22	0.389105	2.9853	0.288941	1	1	1	Q9Y696;
endochondral ossification	1	28	0.389105	2.34582	0.352138	1	1	1	P02452;
macrophage differentiation	1	22	0.389105	2.9853	0.288941	1	1	1	P60953;
monocyte differentiation	1	18	0.389105	3.64833	0.243434	1	1	1	P35579;
negative regulation of cell-cell adhesion mediated by cadherin	1	8	0.389105	8.20305	0.116574	1	1	1	P00747;
response to magnesium ion	1	12	0.389105	5.47098	0.16968	1	1	1	P07996;
branching involved in salivary gland morphogenesis	1	11	0.389105	5.96789	0.156709	1	1	1	P21980;
positive regulation of brown fat cell differentiation	1	16	0.389105	4.10409	0.219605	1	1	1	Q00839;
positive regulation of heterotypic cell-cell adhesion	1	16	0.389105	4.10409	0.219605	1	1	1	P02675;
positive regulation of sprouting angiogenesis	1	18	0.389105	3.64833	0.243434	1	1	1	P14618;
chondrocyte development	1	17	0.389105	3.86281	0.231612	1	1	1	P49747;
positive regulation of epithelial cell migration	4	35	1.55642	7.45142	0.00196302	1	0.163757	0.962208	P26006; P17301; P07737; Q9NQC3;
cardiac conduction system development	1	5	0.389105	13.1151	0.0745361	1	1	1	P60953;
ovulation cycle	1	8	0.389105	8.20305	0.116574	1	1	1	P36955;
maturation of SSU-rRNA from tricistronic rRNA transcript (SSU-rRNA, 5.8S rRNA, LSU-rRNA)	2	27	0.77821	4.84126	0.064232	1	0.987788	1	P62249; P62241;
negative regulation of membrane potential	1	3	0.389105	21.8294	0.04541	1	0.829272	1	P02788;
oligodendrocyte differentiation	1	29	0.389105	2.26496	0.362113	1	1	1	P04004;
positive regulation of necrotic cell death	1	7	0.389105	9.37324	0.102777	1	1	1	P00403;
ribosomal large subunit assembly	2	25	0.77821	5.2284	0.0559985	1	0.933378	1	P05388; P62913;
organelle transport along microtubule	1	7	0.389105	9.37324	0.102777	1	1	1	P60953;
negative regulation of single-species biofilm formation in or on host organism	1	2	0.389105	32.6898	0.0305063	1	0.680838	1	P02788;
positive regulation of glucose transmembrane transport	1	7	0.389105	9.37324	0.102777	1	1	1	P01024;
dosage compensation by inactivation of X chromosome	1	11	0.389105	5.96789	0.156709	1	1	1	Q00839;
negative regulation of intracellular estrogen receptor signaling pathway	1	14	0.389105	4.68997	0.195028	1	1	1	Q99623;
negative regulation of mammary gland epithelial cell proliferation	1	4	0.389105	16.3856	0.0600854	1	0.933378	1	Q99623;
DNA-templated transcription, initiation	1	18	0.389105	3.64833	0.243434	1	1	1	P62805;
ERAD pathway	1	16	0.389105	4.10409	0.219605	1	1	1	P55072;
lipid droplet organization	1	19	0.389105	3.45641	0.255076	1	1	1	P62937;
regulation of calcium-mediated signaling	1	12	0.389105	5.47098	0.16968	1	1	1	P32455;
type I interferon signaling pathway	3	67	1.16732	2.92222	0.0840671	1	1	1	P05161; P01889; P10321;
negative regulation of T cell receptor signaling pathway	1	20	0.389105	3.28368	0.266539	1	1	1	P32455;
interferon-gamma secretion	1	9	0.389105	7.29261	0.130159	1	1	1	P05161;
ERBB2 signaling pathway	1	31	0.389105	2.11888	0.381606	1	1	1	P07900;
MyD88-dependent toll-like receptor signaling pathway	2	32	0.77821	4.08505	0.0863973	1	1	1	P10809; P0CG48;
psychomotor behavior	1	4	0.389105	16.3856	0.0600854	1	0.933378	1	P27487;
complement activation	2	92	0.77821	1.42117	0.414513	1	1	1	P01024; P0C0L4;
complement activation, classical pathway	4	145	1.55642	1.79901	0.184452	1	1	1	P01024; P0C0L4; P05156; P01031;
complement-mediated synapse pruning	1	4	0.389105	16.3856	0.0600854	1	0.933378	1	P01024;
regulation of complement activation	7	112	2.72374	4.07144	0.00171968	1	0.149963	0.88116	P07225; P01024; P04004; P00734; P0C0L4; P05156; P01031;
vertebrate eye-specific patterning	1	3	0.389105	21.8294	0.04541	1	0.829272	1	P01024;
positive regulation of dendritic cell chemotaxis	1	7	0.389105	9.37324	0.102777	1	1	1	P27797;
regulation of synapse organization	3	21	1.16732	9.32024	0.00388956	1	0.262268	1	P07437; P55072; P09486;
amyloid-beta clearance	2	14	0.77821	9.3335	0.0189614	1	0.55999	1	P08473; P01024;
negative regulation of neutrophil chemotaxis	1	3	0.389105	21.8294	0.04541	1	0.829272	1	P27487;
keratinocyte proliferation	3	11	1.16732	17.7855	0.000540565	1	0.0656814	0.385933	Q03181; P35908; P55290;
localization within membrane	1	3	0.389105	21.8294	0.04541	1	0.829272	1	P55290;
low-density lipoprotein particle mediated signaling	1	3	0.389105	21.8294	0.04541	1	0.829272	1	P55290;
positive regulation of cell-matrix adhesion	1	27	0.389105	2.43267	0.342008	1	1	1	P55290;
positive regulation of positive chemotaxis	2	12	0.77821	10.8878	0.0140324	1	0.48995	1	P17301; P55290;
regulation of epidermal growth factor receptor signaling pathway	1	10	0.389105	6.56408	0.143537	1	1	1	P55290;
synaptic membrane adhesion	1	26	0.389105	2.5262	0.33172	1	1	1	Q9Y625;
morphogenesis of an epithelium	1	17	0.389105	3.86281	0.231612	1	1	1	P18206;
ATP transport	1	5	0.389105	13.1151	0.0745361	1	1	1	Q6NUK1;
cellular response to organic substance	1	18	0.389105	3.64833	0.243434	1	1	1	P05452;
positive regulation of DNA binding	2	29	0.77821	4.50749	0.0728421	1	1	1	P10599; P17301;
negative regulation of cell cycle arrest	2	23	0.77821	5.68285	0.0481737	1	0.869394	1	P08238; P27797;
negative regulation of intracellular steroid hormone receptor signaling pathway	1	3	0.389105	21.8294	0.04541	1	0.829272	1	P27797;
negative regulation of retinoic acid receptor signaling pathway	1	9	0.389105	7.29261	0.130159	1	1	1	P27797;
peptide antigen assembly with MHC class I protein complex	1	2	0.389105	32.6898	0.0305063	1	0.680838	1	P27797;
regulation of meiotic nuclear division	1	5	0.389105	13.1151	0.0745361	1	1	1	P27797;
vesicle fusion with endoplasmic reticulum-Golgi intermediate compartment (ERGIC) membrane	1	6	0.389105	10.9329	0.0887655	1	1	1	P27797;
interleukin-27-mediated signaling pathway	1	11	0.389105	5.96789	0.156709	1	1	1	P27824;
interleukin-35-mediated signaling pathway	1	11	0.389105	5.96789	0.156709	1	1	1	P27824;
regulation of modification of postsynaptic structure	1	3	0.389105	21.8294	0.04541	1	0.829272	1	P60953;
epithelial cell-cell adhesion	1	10	0.389105	6.56408	0.143537	1	1	1	P18206;
establishment or maintenance of microtubule cytoskeleton polarity	1	4	0.389105	16.3856	0.0600854	1	0.933378	1	P02545;
chronic inflammatory response	1	8	0.389105	8.20305	0.116574	1	1	1	P07996;
killing by host of symbiont cells	1	7	0.389105	9.37324	0.102777	1	1	1	P04406;
cornification	7	113	2.72374	4.03541	0.00180973	1	0.152116	0.89381	P13645; P02533; P35527; P04264; P13647; P35908; P05787;
behavioral response to pain	1	12	0.389105	5.47098	0.16968	1	1	1	P07996;
ameboidal-type cell migration	1	7	0.389105	9.37324	0.102777	1	1	1	Q01518;
regulation of adenylate cyclase activity	1	3	0.389105	21.8294	0.04541	1	0.829272	1	Q01518;
glial cell migration	1	11	0.389105	5.96789	0.156709	1	1	1	P21926;
positive regulation of exocytosis	1	23	0.389105	2.85556	0.299885	1	1	1	P02675;
negative regulation of cell migration involved in sprouting angiogenesis	1	15	0.389105	4.37751	0.207411	1	1	1	P07996;
negative regulation of lipopolysaccharide-mediated signaling pathway	2	11	0.77821	11.8767	0.0118125	1	0.48995	1	P32119; P02788;
positive regulation of extracellular matrix disassembly	1	8	0.389105	8.20305	0.116574	1	1	1	P08582;
positive regulation of ruffle assembly	1	15	0.389105	4.37751	0.207411	1	1	1	P07737;
wound healing, spreading of cells	1	15	0.389105	4.37751	0.207411	1	1	1	P21333;
cellular glucose homeostasis	1	19	0.389105	3.45641	0.255076	1	1	1	P19367;
negative regulation of cysteine-type endopeptidase activity	1	5	0.389105	13.1151	0.0745361	1	1	1	P02788;
mRNA 3'-end processing	1	59	0.389105	1.11348	0.599692	1	1	1	Q8WU68;
RNA export from nucleus	1	57	0.389105	1.15254	0.587052	1	1	1	Q8WU68;
nucleotide-binding oligomerization domain containing signaling pathway	1	22	0.389105	2.9853	0.288941	1	1	1	P0CG48;
skeletal muscle tissue development	2	50	0.77821	2.61472	0.179163	1	1	1	O75369; P60660;
response to fibroblast growth factor	1	7	0.389105	9.37324	0.102777	1	1	1	P24821;
response to L-ascorbic acid	2	4	0.77821	32.6091	0.00138358	1	0.125773	0.739021	P17301; P09486;
regulation of establishment of protein localization	1	7	0.389105	9.37324	0.102777	1	1	1	P07339;
defense response to fungus	1	30	0.389105	2.18948	0.371935	1	1	1	P04406;
multicellular organism aging	1	18	0.389105	3.64833	0.243434	1	1	1	P49747;
response to gonadotropin	1	3	0.389105	21.8294	0.04541	1	0.829272	1	P26006;
basement membrane organization	2	13	0.77821	10.0509	0.0164173	1	0.499932	1	P02462; P05556;
regulation of blood coagulation	1	9	0.389105	7.29261	0.130159	1	1	1	P00734;
positive regulation by host of viral release from host cell	1	5	0.389105	13.1151	0.0745361	1	1	1	Q9P0L0;
regulation of branching involved in mammary gland duct morphogenesis	1	4	0.389105	16.3856	0.0600854	1	0.933378	1	Q99623;
regulation of transforming growth factor beta receptor signaling pathway	1	20	0.389105	3.28368	0.266539	1	1	1	P26006;
termination of RNA polymerase I transcription	1	31	0.389105	2.11888	0.381606	1	1	1	Q6NZI2;
transcription initiation from RNA polymerase I promoter	1	34	0.389105	1.93197	0.409739	1	1	1	Q6NZI2;
fibroblast growth factor receptor signaling pathway	2	79	0.77821	1.65501	0.343298	1	1	1	P46940; P52272;
positive regulation of type I interferon production	1	52	0.389105	1.26334	0.553685	1	1	1	P12956;
cytoskeleton-dependent intracellular transport	1	21	0.389105	3.12739	0.277826	1	1	1	P07437;
establishment of T cell polarity	1	8	0.389105	8.20305	0.116574	1	1	1	P35579;
immunological synapse formation	1	11	0.389105	5.96789	0.156709	1	1	1	P26038;
positive regulation of interleukin-12 production	1	26	0.389105	2.5262	0.33172	1	1	1	P10809;
T cell migration	1	8	0.389105	8.20305	0.116574	1	1	1	P26038;
cellular response to fibroblast growth factor stimulus	2	27	0.77821	4.84126	0.064232	1	0.987788	1	P02452; Q15063;
positive regulation of apoptotic cell clearance	2	6	0.77821	21.7575	0.00338919	1	0.231067	1	P01024; P0C0L4;
positive regulation of viral genome replication	1	27	0.389105	2.43267	0.342008	1	1	1	P62937;
negative regulation by host of viral genome replication	1	7	0.389105	9.37324	0.102777	1	1	1	Q9P0L0;
chondrocyte proliferation	1	10	0.389105	6.56408	0.143537	1	1	1	P49747;
DNA biosynthetic process	1	18	0.389105	3.64833	0.243434	1	1	1	P35232;
bone regeneration	1	4	0.389105	16.3856	0.0600854	1	0.933378	1	Q15063;
osteoclast differentiation	1	32	0.389105	2.05268	0.391129	1	1	1	P02787;
cellular response to leptin stimulus	1	11	0.389105	5.96789	0.156709	1	1	1	P02675;
positive regulation of mammary gland epithelial cell proliferation	1	8	0.389105	8.20305	0.116574	1	1	1	Q9NQC3;
T cell proliferation	2	21	0.77821	6.22381	0.0407912	1	0.829272	1	P32119; P26038;
regulation of cellular protein localization	2	15	0.77821	8.71168	0.0216594	1	0.618149	1	P08238; P07900;
negative regulation of centrosome duplication	1	4	0.389105	16.3856	0.0600854	1	0.933378	1	P06748;
nucleotide-excision repair, preincision complex assembly	1	29	0.389105	2.26496	0.362113	1	1	1	P0CG48;
entry into host cell	1	4	0.389105	16.3856	0.0600854	1	0.933378	1	P62937;
fusion of virus membrane with host plasma membrane	1	7	0.389105	9.37324	0.102777	1	1	1	P62937;
regulation of interferon-gamma production	1	5	0.389105	13.1151	0.0745361	1	1	1	P05161;
regulation of mitotic spindle assembly	2	22	0.77821	5.94104	0.044425	1	0.829272	1	Q9H444; Q00839;
superoxide metabolic process	1	20	0.389105	3.28368	0.266539	1	1	1	P04179;
osteoclast fusion	1	6	0.389105	10.9329	0.0887655	1	1	1	Q6YHK3;
hemidesmosome assembly	4	12	1.55642	21.7214	2.44967e-05	0.300623	0.00546588	0.0321166	P02533; P13647; Q15149; P11047;
T cell activation involved in immune response	1	22	0.389105	2.9853	0.288941	1	1	1	P13796;
detection of bacterium	1	11	0.389105	5.96789	0.156709	1	1	1	P01889;
heterotypic cell-cell adhesion	3	24	1.16732	8.15569	0.00572187	1	0.345906	1	P06756; P05106; P05556;
virion attachment to host cell	1	4	0.389105	16.3856	0.0600854	1	0.933378	1	P08238;
positive regulation of interleukin-10 production	1	25	0.389105	2.62721	0.321272	1	1	1	P10809;
substrate-dependent cell migration, cell extension	1	10	0.389105	6.56408	0.143537	1	1	1	O00560;
negative regulation of interleukin-2 secretion	1	4	0.389105	16.3856	0.0600854	1	0.933378	1	P32455;
positive regulation of macrophage cytokine production	1	10	0.389105	6.56408	0.143537	1	1	1	Q9NQC3;
negative regulation of smoothened signaling pathway	1	26	0.389105	2.5262	0.33172	1	1	1	P55072;
CD40 signaling pathway	1	6	0.389105	10.9329	0.0887655	1	1	1	P05556;
regulation of interleukin-12 production	1	2	0.389105	32.6898	0.0305063	1	0.680838	1	P01889;
positive regulation of viral entry into host cell	1	10	0.389105	6.56408	0.143537	1	1	1	P07237;
positive regulation of integrin-mediated signaling pathway	1	7	0.389105	9.37324	0.102777	1	1	1	P21333;
negative regulation of dendritic cell antigen processing and presentation	1	4	0.389105	16.3856	0.0600854	1	0.933378	1	P07996;
myoblast fusion involved in skeletal muscle regeneration	1	5	0.389105	13.1151	0.0745361	1	1	1	P21926;
protein localization to lysosome	1	10	0.389105	6.56408	0.143537	1	1	1	Q9NQC3;
regulation of macrophage migration	1	2	0.389105	32.6898	0.0305063	1	0.680838	1	P21926;
sperm-egg recognition	1	15	0.389105	4.37751	0.207411	1	1	1	P21926;
regulation of interferon-gamma-mediated signaling pathway	1	13	0.389105	5.05046	0.182452	1	1	1	P08238;
Cdc42 protein signal transduction	1	6	0.389105	10.9329	0.0887655	1	1	1	P60953;
cell projection assembly	1	20	0.389105	3.28368	0.266539	1	1	1	P60953;
dendritic cell migration	1	5	0.389105	13.1151	0.0745361	1	1	1	P60953;
modification of synaptic structure	1	4	0.389105	16.3856	0.0600854	1	0.933378	1	P60953;
neuron fate determination	1	6	0.389105	10.9329	0.0887655	1	1	1	P60953;
nuclear migration	1	13	0.389105	5.05046	0.182452	1	1	1	P60953;
positive regulation of epithelial cell proliferation involved in lung morphogenesis	1	6	0.389105	10.9329	0.0887655	1	1	1	P60953;
positive regulation of synapse structural plasticity	1	4	0.389105	16.3856	0.0600854	1	0.933378	1	P60953;
submandibular salivary gland formation	1	2	0.389105	32.6898	0.0305063	1	0.680838	1	P60953;
viral RNA genome replication	2	9	0.77821	14.513	0.00788994	1	0.413784	1	Q15365; P60953;
positive regulation of cell cycle G1/S phase transition	1	12	0.389105	5.47098	0.16968	1	1	1	Q99623;
negative regulation of stem cell differentiation	1	15	0.389105	4.37751	0.207411	1	1	1	Q00839;
alternative mRNA splicing, via spliceosome	1	17	0.389105	3.86281	0.231612	1	1	1	P52272;
astrocyte development	1	15	0.389105	4.37751	0.207411	1	1	1	P08670;
cellular response to UV-B	1	8	0.389105	8.20305	0.116574	1	1	1	P08473;
response to arsenic-containing substance	1	13	0.389105	5.05046	0.182452	1	1	1	P36955;
negative regulation of epithelial cell proliferation involved in prostate gland development	1	6	0.389105	10.9329	0.0887655	1	1	1	P36955;
skin morphogenesis	2	11	0.77821	11.8767	0.0118125	1	0.48995	1	P02452; P17301;
positive regulation of macrophage activation	2	16	0.77821	8.16754	0.024506	1	0.677337	1	P10809; P07996;
regulation of dendritic cell differentiation	1	3	0.389105	21.8294	0.04541	1	0.829272	1	P01889;
natural killer cell mediated cytotoxicity	3	18	1.16732	10.8727	0.00246885	1	0.184742	1	Q06830; P07437; P68371;
tissue remodeling	1	8	0.389105	8.20305	0.116574	1	1	1	P00747;
regulation of alternative mRNA splicing, via spliceosome	1	67	0.389105	0.980547	0.646514	1	1	1	Q00839;
positive regulation of mRNA splicing, via spliceosome	2	23	0.77821	5.68285	0.0481737	1	0.869394	1	P11142; P19338;
CENP-A containing nucleosome assembly	2	30	0.77821	4.35729	0.0772788	1	1	1	P06748; P62805;
spindle assembly	3	37	1.16732	5.29095	0.0189827	1	0.55999	1	P07437; P23396; Q9H4B7;
midbody abscission	1	17	0.389105	3.86281	0.231612	1	1	1	Q9H444;
cellular response to UV-A	1	3	0.389105	21.8294	0.04541	1	0.829272	1	P08473;
global genome nucleotide-excision repair	1	26	0.389105	2.5262	0.33172	1	1	1	P0CG48;
nucleotide-excision repair, DNA damage recognition	1	23	0.389105	2.85556	0.299885	1	1	1	P0CG48;
nucleotide-excision repair, DNA duplex unwinding	1	22	0.389105	2.9853	0.288941	1	1	1	P0CG48;
DNA damage response, detection of DNA damage	2	37	0.77821	3.53316	0.110462	1	1	1	P0CG48; P23396;
complement activation, alternative pathway	2	13	0.77821	10.0509	0.0164173	1	0.499932	1	P01024; P01031;
positive regulation of hepatocyte proliferation	1	10	0.389105	6.56408	0.143537	1	1	1	Q9NQC3;
skeletal muscle tissue regeneration	1	19	0.389105	3.45641	0.255076	1	1	1	P14618;
'de novo' protein folding	1	3	0.389105	21.8294	0.04541	1	0.829272	1	P10809;
B cell cytokine production	1	1	0.389105	65.0559	0.0153708	1	0.48995	1	P10809;
interaction with symbiont	3	5	1.16732	39.0855	3.50858e-05	0.430573	0.00705124	0.0414319	P02751; P10809; P00747;
isotype switching to IgG isotypes	1	1	0.389105	65.0559	0.0153708	1	0.48995	1	P10809;
negative regulation of apoptotic process in bone marrow cell	1	5	0.389105	13.1151	0.0745361	1	1	1	P10809;
positive regulation of interferon-alpha production	1	14	0.389105	4.68997	0.195028	1	1	1	P10809;
positive regulation of T cell mediated immune response to tumor cell	1	2	0.389105	32.6898	0.0305063	1	0.680838	1	P10809;
protein maturation	2	18	0.77821	7.26054	0.0306244	1	0.680838	1	P50454; P10809;
nucleotide-excision repair, DNA incision	1	38	0.389105	1.72866	0.445276	1	1	1	P0CG48;
nucleotide-excision repair, DNA incision, 5'-to lesion	1	37	0.389105	1.77537	0.436596	1	1	1	P0CG48;
modification-dependent protein catabolic process	2	8	0.77821	16.3249	0.00619919	1	0.352206	1	P05161; P0CG48;
response to alkaloid	1	6	0.389105	10.9329	0.0887655	1	1	1	P49755;
multivesicular body assembly	1	30	0.389105	2.18948	0.371935	1	1	1	Q9H444;
regulation of centrosome duplication	2	19	0.77821	6.87861	0.0338863	1	0.741269	1	P06748; Q9H444;
viral budding via host ESCRT complex	1	20	0.389105	3.28368	0.266539	1	1	1	Q9H444;
nuclear envelope reassembly	1	8	0.389105	8.20305	0.116574	1	1	1	Q9H444;
positive regulation of viral release from host cell	1	10	0.389105	6.56408	0.143537	1	1	1	Q9H444;
regulation of viral process	1	6	0.389105	10.9329	0.0887655	1	1	1	Q9H444;
viral life cycle	3	30	1.16732	6.5251	0.0107279	1	0.48995	1	P0CG48; P62937; Q9H444;
negative regulation of autophagosome assembly	1	12	0.389105	5.47098	0.16968	1	1	1	Q9H444;
posttranslational protein targeting to endoplasmic reticulum membrane	1	9	0.389105	7.29261	0.130159	1	1	1	Q9H444;
vacuolar transport	1	10	0.389105	6.56408	0.143537	1	1	1	Q9H444;
maintenance of lens transparency	1	4	0.389105	16.3856	0.0600854	1	0.933378	1	Q9H444;
membrane fission	1	5	0.389105	13.1151	0.0745361	1	1	1	Q9H444;
ubiquitin-independent protein catabolic process via the multivesicular body sorting pathway	1	5	0.389105	13.1151	0.0745361	1	1	1	Q9H444;
viral budding	1	8	0.389105	8.20305	0.116574	1	1	1	Q9H444;
autophagosome maturation	1	29	0.389105	2.26496	0.362113	1	1	1	P55072;
chaperone-mediated protein folding	2	29	0.77821	4.50749	0.0728421	1	1	1	P13667; P23284;
post-anal tail morphogenesis	1	19	0.389105	3.45641	0.255076	1	1	1	Q15363;
regulation of autophagosome assembly	1	13	0.389105	5.05046	0.182452	1	1	1	Q9H0U4;
cellular response to ATP	1	18	0.389105	3.64833	0.243434	1	1	1	P14625;
regulation of RNA metabolic process	3	31	1.16732	6.31468	0.0117447	1	0.48995	1	P22626; P51991; P19338;
response to parathyroid hormone	1	4	0.389105	16.3856	0.0600854	1	0.933378	1	P17301;
positive regulation of translational fidelity	1	4	0.389105	16.3856	0.0600854	1	0.933378	1	P46781;
negative regulation of protein kinase activity by regulation of protein phosphorylation	1	8	0.389105	8.20305	0.116574	1	1	1	P06748;
axon ensheathment	1	6	0.389105	10.9329	0.0887655	1	1	1	Q03181;
negative regulation of osteoclast development	1	5	0.389105	13.1151	0.0745361	1	1	1	P02788;
apical junction assembly	1	8	0.389105	8.20305	0.116574	1	1	1	P18206;
regulation of bicellular tight junction assembly	1	14	0.389105	4.68997	0.195028	1	1	1	O00159;
transferrin transport	2	36	0.77821	3.63128	0.105517	1	1	1	Q00610; P02787;
positive regulation of binding	1	6	0.389105	10.9329	0.0887655	1	1	1	P60903;
establishment or maintenance of apical/basal cell polarity	1	2	0.389105	32.6898	0.0305063	1	0.680838	1	Q9Y696;
vacuolar acidification	1	14	0.389105	4.68997	0.195028	1	1	1	Q9Y696;
phagosome-lysosome fusion	1	8	0.389105	8.20305	0.116574	1	1	1	P51149;
signal peptide processing	1	12	0.389105	5.47098	0.16968	1	1	1	Q8TCT9;
regulation of cell death	1	6	0.389105	10.9329	0.0887655	1	1	1	Q6NUK1;
chaperone-mediated protein transport involved in chaperone-mediated autophagy	1	2	0.389105	32.6898	0.0305063	1	0.680838	1	P11142;
protein targeting to lysosome involved in chaperone-mediated autophagy	1	3	0.389105	21.8294	0.04541	1	0.829272	1	P11142;
positive regulation of ATP biosynthetic process	3	12	1.16732	16.3046	0.000712588	1	0.0766378	0.450311	P00403; P55072; P06733;
positive regulation of phospholipase C-activating G protein-coupled receptor signaling pathway	1	4	0.389105	16.3856	0.0600854	1	0.933378	1	P00734;
negative regulation of DNA binding	1	30	0.389105	2.18948	0.371935	1	1	1	Q99829;
negative regulation of mesenchymal cell proliferation	1	5	0.389105	13.1151	0.0745361	1	1	1	P02545;
positive regulation of cytoplasmic translation	1	7	0.389105	9.37324	0.102777	1	1	1	P13639;
positive regulation of signaling receptor activity	1	6	0.389105	10.9329	0.0887655	1	1	1	P05556;
nuclear envelope organization	1	19	0.389105	3.45641	0.255076	1	1	1	P02545;
response to corticosteroid	1	6	0.389105	10.9329	0.0887655	1	1	1	P02452;
positive regulation of low-density lipoprotein particle receptor biosynthetic process	1	4	0.389105	16.3856	0.0600854	1	0.933378	1	P61978;
regulation of low-density lipoprotein particle clearance	1	4	0.389105	16.3856	0.0600854	1	0.933378	1	P61978;
bone trabecula formation	1	8	0.389105	8.20305	0.116574	1	1	1	P02452;
cartilage development involved in endochondral bone morphogenesis	1	5	0.389105	13.1151	0.0745361	1	1	1	P02452;
cellular response to fluoride	1	1	0.389105	65.0559	0.0153708	1	0.48995	1	P02452;
cellular response to vitamin E	1	2	0.389105	32.6898	0.0305063	1	0.680838	1	P02452;
collagen-activated tyrosine kinase receptor signaling pathway	2	11	0.77821	11.8767	0.0118125	1	0.48995	1	P02452; P02462;
aorta smooth muscle tissue morphogenesis	1	3	0.389105	21.8294	0.04541	1	0.829272	1	P02461;
cell surface receptor signaling pathway involved in cell-cell signaling	1	3	0.389105	21.8294	0.04541	1	0.829272	1	P01024;
complement-dependent cytotoxicity	1	2	0.389105	32.6898	0.0305063	1	0.680838	1	P01024;
positive regulation of activation of membrane attack complex	1	2	0.389105	32.6898	0.0305063	1	0.680838	1	P01024;
positive regulation of type IIa hypersensitivity	1	2	0.389105	32.6898	0.0305063	1	0.680838	1	P01024;
regulation of triglyceride biosynthetic process	1	3	0.389105	21.8294	0.04541	1	0.829272	1	P01024;
renal tubule morphogenesis	1	4	0.389105	16.3856	0.0600854	1	0.933378	1	P02462;
retinal blood vessel morphogenesis	1	6	0.389105	10.9329	0.0887655	1	1	1	P02462;
endodermal cell differentiation	5	28	1.94553	11.6362	6.07251e-05	0.745218	0.0107467	0.063146	P02751; P06756; Q99715; P04004; P12109;
tendon development	1	4	0.389105	16.3856	0.0600854	1	0.933378	1	P49747;
cytolysis	1	18	0.389105	3.64833	0.243434	1	1	1	P01031;
negative regulation of macrophage chemotaxis	1	7	0.389105	9.37324	0.102777	1	1	1	P01031;
growth plate cartilage chondrocyte morphogenesis	3	17	1.16732	11.5119	0.00208084	1	0.171383	1	Q99715; P12111; P12109;
actin filament depolymerization	1	11	0.389105	5.96789	0.156709	1	1	1	P23528;
actin filament fragmentation	1	4	0.389105	16.3856	0.0600854	1	0.933378	1	P23528;
neural fold formation	1	3	0.389105	21.8294	0.04541	1	0.829272	1	P23528;
positive regulation of actin filament depolymerization	1	9	0.389105	7.29261	0.130159	1	1	1	P23528;
integrin activation	2	9	0.77821	14.513	0.00788994	1	0.413784	1	P02751; Q9Y490;
complement activation, lectin pathway	1	9	0.389105	7.29261	0.130159	1	1	1	P04264;
animal organ senescence	2	3	0.77821	43.4426	0.00069889	1	0.0765784	0.449962	Q96HE7; P49747;
negative regulation of hemostasis	1	1	0.389105	65.0559	0.0153708	1	0.48995	1	P49747;
positive regulation of chondrocyte proliferation	2	5	0.77821	26.1003	0.00228258	1	0.17729	1	P49747; P02788;
uropod organization	1	2	0.389105	32.6898	0.0305063	1	0.680838	1	P35579;
trophoblast giant cell differentiation	1	14	0.389105	4.68997	0.195028	1	1	1	P00747;
ATP synthesis coupled electron transport	1	1	0.389105	65.0559	0.0153708	1	0.48995	1	P00403;
positive regulation of hydrogen peroxide biosynthetic process	1	4	0.389105	16.3856	0.0600854	1	0.933378	1	P00403;
vitamin D metabolic process	1	12	0.389105	5.47098	0.16968	1	1	1	P02774;
regulation of cell size	1	21	0.389105	3.12739	0.277826	1	1	1	P26038;
spliceosomal complex assembly	1	25	0.389105	2.62721	0.321272	1	1	1	P62314;
negative regulation by host of viral process	1	4	0.389105	16.3856	0.0600854	1	0.933378	1	P02788;
thyroid hormone transport	1	6	0.389105	10.9329	0.0887655	1	1	1	P05543;
regulation of bone resorption	1	9	0.389105	7.29261	0.130159	1	1	1	P05106;
negative regulation of actin filament severing	1	2	0.389105	32.6898	0.0305063	1	0.680838	1	P35579;
nucleosome positioning	1	17	0.389105	3.86281	0.231612	1	1	1	P16403;
vesicle cargo loading	2	13	0.77821	10.0509	0.0164173	1	0.499932	1	Q15363; P49755;
modification of postsynaptic actin cytoskeleton	1	6	0.389105	10.9329	0.0887655	1	1	1	P07737;
central nervous system vasculogenesis	1	5	0.389105	13.1151	0.0745361	1	1	1	Q9NQC3;
interleukin-1-mediated signaling pathway	1	95	0.389105	0.691574	0.771393	1	1	1	P0CG48;
protein peptidyl-prolyl isomerization	2	22	0.77821	5.94104	0.044425	1	0.829272	1	P62937; P23284;
synapse maturation	1	12	0.389105	5.47098	0.16968	1	1	1	P07737;
positive regulation of stem cell proliferation	1	12	0.389105	5.47098	0.16968	1	1	1	Q00839;
germ cell migration	1	6	0.389105	10.9329	0.0887655	1	1	1	P05556;
glucose transmembrane transport	1	16	0.389105	4.10409	0.219605	1	1	1	Q03181;
positive regulation of integrin activation	1	7	0.389105	9.37324	0.102777	1	1	1	P61224;
response to angiotensin	1	5	0.389105	13.1151	0.0745361	1	1	1	P46940;
L-ascorbic acid metabolic process	1	9	0.389105	7.29261	0.130159	1	1	1	P00387;
oxygen transport	1	8	0.389105	8.20305	0.116574	1	1	1	P69905;
negative regulation of type I interferon production	1	30	0.389105	2.18948	0.371935	1	1	1	P05161;
negative regulation of extracellular matrix disassembly	1	4	0.389105	16.3856	0.0600854	1	0.933378	1	P27487;
positive regulation of cytokine secretion involved in immune response	1	9	0.389105	7.29261	0.130159	1	1	1	P19367;
negative regulation of astrocyte differentiation	1	10	0.389105	6.56408	0.143537	1	1	1	P00734;
negative regulation of axonogenesis	1	21	0.389105	3.12739	0.277826	1	1	1	Q9NQC3;
negative regulation of androgen receptor signaling pathway	1	15	0.389105	4.37751	0.207411	1	1	1	P35232;
positive regulation of early endosome to late endosome transport	1	8	0.389105	8.20305	0.116574	1	1	1	P26038;
regulation of protein ubiquitination	2	16	0.77821	8.16754	0.024506	1	0.677337	1	P08238; P07900;
membrane disruption in other organism	1	9	0.389105	7.29261	0.130159	1	1	1	P02788;
positive regulation of chemokine (C-C motif) ligand 2 secretion	1	6	0.389105	10.9329	0.0887655	1	1	1	Q15063;
microtubule-based process	4	33	1.55642	7.90288	0.00157141	1	0.138737	0.815194	P07437; P68366; Q9H4B7; P68371;
smooth muscle cell-matrix adhesion	1	2	0.389105	32.6898	0.0305063	1	0.680838	1	P04004;
positive regulation of protein localization to endoplasmic reticulum	1	2	0.389105	32.6898	0.0305063	1	0.680838	1	Q9NQC3;
positive regulation of transcription of nucleolar large rRNA by RNA polymerase I	1	10	0.389105	6.56408	0.143537	1	1	1	P19338;
sister chromatid cohesion	1	26	0.389105	2.5262	0.33172	1	1	1	Q99623;
myoblast differentiation	1	18	0.389105	3.64833	0.243434	1	1	1	P00747;
mRNA transcription	1	7	0.389105	9.37324	0.102777	1	1	1	Q03181;
primary miRNA processing	1	9	0.389105	7.29261	0.130159	1	1	1	P22626;
phospholipid biosynthetic process	1	27	0.389105	2.43267	0.342008	1	1	1	Q03181;
ribosome assembly	1	6	0.389105	10.9329	0.0887655	1	1	1	P06748;
cellular response to arsenite ion	1	3	0.389105	21.8294	0.04541	1	0.829272	1	P55072;
CRD-mediated mRNA stabilization	1	5	0.389105	13.1151	0.0745361	1	1	1	Q00839;
positive regulation of DNA topoisomerase (ATP-hydrolyzing) activity	1	5	0.389105	13.1151	0.0745361	1	1	1	Q00839;
phosphate ion transmembrane transport	1	8	0.389105	8.20305	0.116574	1	1	1	Q00325;
sulfide oxidation, using sulfide:quinone oxidoreductase	1	5	0.389105	13.1151	0.0745361	1	1	1	Q9Y6N5;
inner mitochondrial membrane organization	1	18	0.389105	3.64833	0.243434	1	1	1	Q16891;
Rab protein signal transduction	2	71	0.77821	1.84146	0.298107	1	1	1	P51149; Q9H0U4;
positive regulation of establishment of protein localization to telomere	3	10	1.16732	19.5623	0.000397647	1	0.0503085	0.295604	P50990; P50991; P17987;
positive regulation of protein localization to Cajal body	3	9	1.16732	21.7334	0.000281547	1	0.0379687	0.223098	P50990; P50991; P17987;
positive regulation of telomerase RNA localization to Cajal body	3	15	1.16732	13.0458	0.00142431	1	0.127585	0.749669	P50990; P50991; P17987;
scaRNA localization to Cajal body	2	5	0.77821	26.1003	0.00228258	1	0.17729	1	P50991; P17987;
telomere maintenance via telomerase	2	22	0.77821	5.94104	0.044425	1	0.829272	1	P08238; P07900;
nephron development	1	8	0.389105	8.20305	0.116574	1	1	1	P26006;
negative regulation of blood vessel endothelial cell proliferation involved in sprouting angiogenesis	1	4	0.389105	16.3856	0.0600854	1	0.933378	1	P07996;
induction of bacterial agglutination	1	6	0.389105	10.9329	0.0887655	1	1	1	P02675;
positive regulation of histone H3-K9 trimethylation	1	4	0.389105	16.3856	0.0600854	1	0.933378	1	P02545;
nucleotide-excision repair, DNA gap filling	1	23	0.389105	2.85556	0.299885	1	1	1	P0CG48;
double-strand break repair via classical nonhomologous end joining	1	6	0.389105	10.9329	0.0887655	1	1	1	P12956;
telomere organization	1	4	0.389105	16.3856	0.0600854	1	0.933378	1	P62805;
translesion synthesis	3	35	1.16732	5.59321	0.0163514	1	0.499932	1	P05161; P0CG48; P55072;
error-prone translesion synthesis	1	20	0.389105	3.28368	0.266539	1	1	1	P0CG48;
regulation of phosphoprotein phosphatase activity	1	13	0.389105	5.05046	0.182452	1	1	1	P14625;
cytoplasmic translation	6	41	2.33463	9.53391	3.56239e-05	0.437177	0.00705124	0.0414319	P05388; Q07020; P05386; P08865; P62913; Q02543;
negative regulation of viral entry into host cell	1	19	0.389105	3.45641	0.255076	1	1	1	P06396;
negative regulation of T cell differentiation	1	7	0.389105	9.37324	0.102777	1	1	1	P32119;
positive regulation of protein localization to early endosome	1	9	0.389105	7.29261	0.130159	1	1	1	P26038;
stress granule disassembly	1	5	0.389105	13.1151	0.0745361	1	1	1	P55072;
somite rostral/caudal axis specification	1	10	0.389105	6.56408	0.143537	1	1	1	Q15363;
negative regulation of transcription elongation from RNA polymerase II promoter	1	12	0.389105	5.47098	0.16968	1	1	1	Q00839;
ribosomal large subunit biogenesis	3	27	1.16732	7.24984	0.00799405	1	0.417459	1	P06748; P50914; P62913;
salivary gland cavitation	1	5	0.389105	13.1151	0.0745361	1	1	1	P21980;
leukocyte activation	2	5	0.77821	26.1003	0.00228258	1	0.17729	1	Q06830; P32119;
regulation of D-erythro-sphingosine kinase activity	1	1	0.389105	65.0559	0.0153708	1	0.48995	1	P68104;
translational elongation	5	17	1.94553	19.1611	4.39057e-06	0.0538811	0.00150175	0.00882405	P13639; P49411; P68104; P26641; P05386;
positive regulation of lipid kinase activity	1	2	0.389105	32.6898	0.0305063	1	0.680838	1	P00734;
cellular response to brain-derived neurotrophic factor stimulus	1	10	0.389105	6.56408	0.143537	1	1	1	P13639;
peptidyl-proline hydroxylation to 4-hydroxy-L-proline	2	11	0.77821	11.8767	0.0118125	1	0.48995	1	Q96HE7; P07237;
pinocytosis	1	4	0.389105	16.3856	0.0600854	1	0.933378	1	P02765;
neutrophil mediated killing of gram-negative bacterium	1	3	0.389105	21.8294	0.04541	1	0.829272	1	P00734;
nuclear pore complex assembly	1	9	0.389105	7.29261	0.130159	1	1	1	Q9NQC3;
plasma membrane lactate transport	1	3	0.389105	21.8294	0.04541	1	0.829272	1	O15427;
positive regulation of muscle contraction	1	1	0.389105	65.0559	0.0153708	1	0.48995	1	P06733;
positive regulation of plasminogen activation	3	6	1.16732	32.5821	6.93731e-05	0.851346	0.0116997	0.0687454	P05452; P06733; P08582;
actin rod assembly	1	2	0.389105	32.6898	0.0305063	1	0.680838	1	P14625;
cell differentiation involved in embryonic placenta development	1	6	0.389105	10.9329	0.0887655	1	1	1	P05787;
intermediate filament bundle assembly	1	4	0.389105	16.3856	0.0600854	1	0.933378	1	P02533;
carbohydrate phosphorylation	1	8	0.389105	8.20305	0.116574	1	1	1	P19367;
negative regulation of dephosphorylation	1	3	0.389105	21.8294	0.04541	1	0.829272	1	P46940;
ribosomal small subunit assembly	1	16	0.389105	4.10409	0.219605	1	1	1	P08865;
response to superoxide	1	4	0.389105	16.3856	0.0600854	1	0.933378	1	P04179;
positive regulation of cellular response to insulin stimulus	1	2	0.389105	32.6898	0.0305063	1	0.680838	1	O00159;
regulation of telomere maintenance	1	13	0.389105	5.05046	0.182452	1	1	1	P02545;
endoplasmic reticulum-plasma membrane tethering	1	6	0.389105	10.9329	0.0887655	1	1	1	Q9BSJ8;
hydrogen sulfide metabolic process	1	2	0.389105	32.6898	0.0305063	1	0.680838	1	Q9Y6N5;
establishment of endothelial barrier	2	18	0.77821	7.26054	0.0306244	1	0.680838	1	P61224; P26038;
membrane to membrane docking	1	5	0.389105	13.1151	0.0745361	1	1	1	P26038;
protein kinase A signaling	1	14	0.389105	4.68997	0.195028	1	1	1	P13796;
regulation of organelle assembly	1	4	0.389105	16.3856	0.0600854	1	0.933378	1	P26038;
blood coagulation, fibrin clot formation	3	5	1.16732	39.0855	3.50858e-05	0.430573	0.00705124	0.0414319	P02675; P23142; P00488;
positive regulation of base-excision repair	1	2	0.389105	32.6898	0.0305063	1	0.680838	1	P23396;
fructose 6-phosphate metabolic process	2	12	0.77821	10.8878	0.0140324	1	0.48995	1	P19367; Q01813;
lactate metabolic process	1	4	0.389105	16.3856	0.0600854	1	0.933378	1	P00338;
blood coagulation, extrinsic pathway	1	4	0.389105	16.3856	0.0600854	1	0.933378	1	P00742;
positive regulation of fibrinolysis	1	4	0.389105	16.3856	0.0600854	1	0.933378	1	P00747;
positive regulation of intrinsic apoptotic signaling pathway in response to DNA damage	1	6	0.389105	10.9329	0.0887655	1	1	1	P23396;
negative regulation of stem cell proliferation	1	6	0.389105	10.9329	0.0887655	1	1	1	P23142;
negative regulation of transformation of host cell by virus	1	1	0.389105	65.0559	0.0153708	1	0.48995	1	P23142;
negative regulation of transforming growth factor-beta secretion	2	3	0.77821	43.4426	0.00069889	1	0.0765784	0.449962	P02751; P23142;
positive regulation of substrate-dependent cell migration, cell attachment to substrate	2	3	0.77821	43.4426	0.00069889	1	0.0765784	0.449962	P02751; P23142;
maturation of LSU-rRNA	1	16	0.389105	4.10409	0.219605	1	1	1	P62424;
cellular response to interleukin-6	1	17	0.389105	3.86281	0.231612	1	1	1	P35232;
keratinocyte migration	2	5	0.77821	26.1003	0.00228258	1	0.17729	1	Q03181; P35908;
bud outgrowth involved in lung branching	1	3	0.389105	21.8294	0.04541	1	0.829272	1	P24821;
mesodermal cell differentiation	4	11	1.55642	23.6943	1.65306e-05	0.202864	0.00414008	0.0243264	P26006; P17301; P05106; P05556;
regulation of phagocytosis	1	9	0.389105	7.29261	0.130159	1	1	1	P06756;
intracellular sequestering of iron ion	1	6	0.389105	10.9329	0.0887655	1	1	1	P02794;
positive regulation of peptide hormone secretion	1	9	0.389105	7.29261	0.130159	1	1	1	P02675;
calcium-independent cell-matrix adhesion	2	4	0.77821	32.6091	0.00138358	1	0.125773	0.739021	P02751; P05556;
cell-substrate junction assembly	2	5	0.77821	26.1003	0.00228258	1	0.17729	1	P02751; Q9Y490;
neural crest cell migration involved in autonomic nervous system development	1	6	0.389105	10.9329	0.0887655	1	1	1	P02751;
symbiotic process mediated by secreted substance	1	2	0.389105	32.6898	0.0305063	1	0.680838	1	P02751;
negative regulation of transcription by RNA polymerase I	1	2	0.389105	32.6898	0.0305063	1	0.680838	1	P21333;
positive regulation of actin filament bundle assembly	2	13	0.77821	10.0509	0.0164173	1	0.499932	1	P07737; P21333;
regulation of membrane repolarization during atrial cardiac muscle cell action potential	1	1	0.389105	65.0559	0.0153708	1	0.48995	1	P21333;
regulation of membrane repolarization during cardiac muscle cell action potential	1	1	0.389105	65.0559	0.0153708	1	0.48995	1	P21333;
tubulin deacetylation	1	3	0.389105	21.8294	0.04541	1	0.829272	1	P21333;
establishment of meiotic spindle localization	1	4	0.389105	16.3856	0.0600854	1	0.933378	1	P35579;
NADPH oxidation	1	4	0.389105	16.3856	0.0600854	1	0.933378	1	P30044;
negative regulation of synaptic vesicle exocytosis	1	5	0.389105	13.1151	0.0745361	1	1	1	P61224;
response to gravity	2	8	0.77821	16.3249	0.00619919	1	0.352206	1	P14618; P09486;
positive regulation of transforming growth factor beta1 production	2	6	0.77821	21.7575	0.00338919	1	0.231067	1	P07996; P51884;
regulation of T cell anergy	1	4	0.389105	16.3856	0.0600854	1	0.933378	1	P01889;
cellular response to metal ion	1	3	0.389105	21.8294	0.04541	1	0.829272	1	P15559;
N-glycan processing	2	14	0.77821	9.3335	0.0189614	1	0.55999	1	Q14697; P14314;
dendritic spine maintenance	1	10	0.389105	6.56408	0.143537	1	1	1	P26006;
regulation of vascular endothelial growth factor receptor signaling pathway	1	4	0.389105	16.3856	0.0600854	1	0.933378	1	Q9NZM1;
negative regulation of hydrogen peroxide-induced cell death	1	9	0.389105	7.29261	0.130159	1	1	1	P10599;
peptidyl-cysteine S-trans-nitrosylation	1	2	0.389105	32.6898	0.0305063	1	0.680838	1	P04406;
positive regulation by organism of apoptotic process in other organism involved in symbiotic interaction	1	1	0.389105	65.0559	0.0153708	1	0.48995	1	P04406;
glucose 6-phosphate metabolic process	1	11	0.389105	5.96789	0.156709	1	1	1	P19367;
positive regulation of cell migration by vascular endothelial growth factor signaling pathway	1	2	0.389105	32.6898	0.0305063	1	0.680838	1	O00159;
cellular response to vitamin K	1	2	0.389105	32.6898	0.0305063	1	0.680838	1	Q15063;
protein localization to vacuole	1	1	0.389105	65.0559	0.0153708	1	0.48995	1	P32455;
negative regulation of proteasomal protein catabolic process	1	12	0.389105	5.47098	0.16968	1	1	1	P08238;
positive regulation of cysteine-type endopeptidase activity involved in apoptotic signaling pathway	1	7	0.389105	9.37324	0.102777	1	1	1	P06396;
positive regulation of keratinocyte apoptotic process	1	3	0.389105	21.8294	0.04541	1	0.829272	1	P06396;
positive regulation of protein processing in phagocytic vesicle	2	2	0.77821	65.0559	0.000235357	1	0.0335849	0.197339	P06396; P35579;
regulation of establishment of T cell polarity	1	1	0.389105	65.0559	0.0153708	1	0.48995	1	P06396;
regulation of plasma membrane raft polarization	1	1	0.389105	65.0559	0.0153708	1	0.48995	1	P06396;
regulation of podosome assembly	1	3	0.389105	21.8294	0.04541	1	0.829272	1	P06396;
regulation of receptor clustering	1	1	0.389105	65.0559	0.0153708	1	0.48995	1	P06396;
renal protein absorption	1	1	0.389105	65.0559	0.0153708	1	0.48995	1	P06396;
striated muscle atrophy	1	2	0.389105	32.6898	0.0305063	1	0.680838	1	P06396;
tube development	1	2	0.389105	32.6898	0.0305063	1	0.680838	1	P05106;
response to type I interferon	1	8	0.389105	8.20305	0.116574	1	1	1	P05161;
programmed cell death	1	4	0.389105	16.3856	0.0600854	1	0.933378	1	P14618;
regulation of protein localization to membrane	1	6	0.389105	10.9329	0.0887655	1	1	1	Q9Y625;
NADH metabolic process	1	8	0.389105	8.20305	0.116574	1	1	1	P55072;
regulation of lymphocyte migration	1	3	0.389105	21.8294	0.04541	1	0.829272	1	P26038;
regulation of stress-activated MAPK cascade	1	9	0.389105	7.29261	0.130159	1	1	1	Q06830;
mononuclear cell migration	1	3	0.389105	21.8294	0.04541	1	0.829272	1	P00747;
cellular oxidant detoxification	2	14	0.77821	9.3335	0.0189614	1	0.55999	1	P02100; P69905;
ISG15-protein conjugation	1	6	0.389105	10.9329	0.0887655	1	1	1	P05161;
antigen processing and presentation of endogenous peptide antigen via MHC class I via ER pathway, TAP-independent	2	3	0.77821	43.4426	0.00069889	1	0.0765784	0.449962	P01889; P10321;
protection from natural killer cell mediated cytotoxicity	1	6	0.389105	10.9329	0.0887655	1	1	1	P01889;
membrane protein proteolysis involved in retrograde protein transport, ER to cytosol	1	2	0.389105	32.6898	0.0305063	1	0.680838	1	Q8TCT9;
positive regulation of toll-like receptor 9 signaling pathway	1	4	0.389105	16.3856	0.0600854	1	0.933378	1	Q9NQC3;
positive regulation of telomerase RNA reverse transcriptase activity	1	2	0.389105	32.6898	0.0305063	1	0.680838	1	P22626;
regulation of intrinsic apoptotic signaling pathway in response to DNA damage by p53 class mediator	1	1	0.389105	65.0559	0.0153708	1	0.48995	1	P61978;
regulation of lipid transport by positive regulation of transcription from RNA polymerase II promoter	1	1	0.389105	65.0559	0.0153708	1	0.48995	1	P61978;
regulation of mRNA stability involved in response to oxidative stress	1	2	0.389105	32.6898	0.0305063	1	0.680838	1	P52272;
adaptive thermogenesis	1	9	0.389105	7.29261	0.130159	1	1	1	Q00839;
dendritic transport of messenger ribonucleoprotein complex	1	3	0.389105	21.8294	0.04541	1	0.829272	1	Q00839;
protein localization to spindle microtubule	1	1	0.389105	65.0559	0.0153708	1	0.48995	1	Q00839;
RNA localization to chromatin	1	1	0.389105	65.0559	0.0153708	1	0.48995	1	Q00839;
pyruvate biosynthetic process	1	6	0.389105	10.9329	0.0887655	1	1	1	P14618;
heterochromatin organization	1	8	0.389105	8.20305	0.116574	1	1	1	Q9Y4K0;
negative regulation of endothelial cell chemotaxis	1	3	0.389105	21.8294	0.04541	1	0.829272	1	P07996;
positive regulation of protein polymerization	1	5	0.389105	13.1151	0.0745361	1	1	1	P07900;
protein insertion into mitochondrial outer membrane	1	4	0.389105	16.3856	0.0600854	1	0.933378	1	P07900;
telomerase holoenzyme complex assembly	2	4	0.77821	32.6091	0.00138358	1	0.125773	0.739021	P08238; P07900;
negative regulation of complement-dependent cytotoxicity	1	3	0.389105	21.8294	0.04541	1	0.829272	1	P08238;
negative regulation of protein metabolic process	1	3	0.389105	21.8294	0.04541	1	0.829272	1	P08238;
negative regulation of transforming growth factor beta activation	1	1	0.389105	65.0559	0.0153708	1	0.48995	1	P08238;
positive regulation of cyclin-dependent protein kinase activity	1	3	0.389105	21.8294	0.04541	1	0.829272	1	P08238;
chaperone-mediated autophagy translocation complex disassembly	1	1	0.389105	65.0559	0.0153708	1	0.48995	1	P11142;
late endosomal microautophagy	1	3	0.389105	21.8294	0.04541	1	0.829272	1	P11142;
negative regulation of supramolecular fiber organization	1	1	0.389105	65.0559	0.0153708	1	0.48995	1	P11142;
positive regulation by host of viral genome replication	3	8	1.16732	24.4467	0.000189854	1	0.028764	0.169013	P11142; Q9P0L0; P23284;
regulation of protein import	1	1	0.389105	65.0559	0.0153708	1	0.48995	1	P11142;
slow axonal transport	1	1	0.389105	65.0559	0.0153708	1	0.48995	1	P11142;
mannose metabolic process	1	8	0.389105	8.20305	0.116574	1	1	1	P19367;
negative regulation of endoplasmic reticulum stress-induced neuron intrinsic apoptotic signaling pathway	1	2	0.389105	32.6898	0.0305063	1	0.680838	1	Q9Y4L1;
interleukin-23-mediated signaling pathway	1	9	0.389105	7.29261	0.130159	1	1	1	P07237;
hair cycle	1	15	0.389105	4.37751	0.207411	1	1	1	P02533;
regulation of establishment of endothelial barrier	1	7	0.389105	9.37324	0.102777	1	1	1	P18206;
positive regulation of complement activation	1	2	0.389105	32.6898	0.0305063	1	0.680838	1	P35232;
isopeptide cross-linking via N6-(L-isoglutamyl)-L-lysine	1	2	0.389105	32.6898	0.0305063	1	0.680838	1	P21980;
interleukin-10 secretion	1	2	0.389105	32.6898	0.0305063	1	0.680838	1	P05161;
viral release from host cell	2	6	0.77821	21.7575	0.00338919	1	0.231067	1	P51149; P62937;
collagen-activated signaling pathway	1	3	0.389105	21.8294	0.04541	1	0.829272	1	P17301;
hypotonic response	1	2	0.389105	32.6898	0.0305063	1	0.680838	1	P17301;
positive regulation of alkaline phosphatase activity	1	6	0.389105	10.9329	0.0887655	1	1	1	P17301;
positive regulation of cell projection organization	1	5	0.389105	13.1151	0.0745361	1	1	1	P17301;
positive regulation of collagen binding	1	1	0.389105	65.0559	0.0153708	1	0.48995	1	P17301;
negative regulation of cell projection organization	1	2	0.389105	32.6898	0.0305063	1	0.680838	1	P26006;
renal filtration	1	1	0.389105	65.0559	0.0153708	1	0.48995	1	P26006;
entry of symbiont into host cell by promotion of host phagocytosis	1	1	0.389105	65.0559	0.0153708	1	0.48995	1	P06756;
negative regulation of entry of bacterium into host cell	1	2	0.389105	32.6898	0.0305063	1	0.680838	1	P06756;
negative regulation of lipid transport	2	4	0.77821	32.6091	0.00138358	1	0.125773	0.739021	P06756; P05106;
negative regulation of lipoprotein metabolic process	2	2	0.77821	65.0559	0.000235357	1	0.0335849	0.197339	P06756; P05106;
regulation of transforming growth factor beta activation	1	5	0.389105	13.1151	0.0745361	1	1	1	P06756;
transforming growth factor-beta secretion	1	2	0.389105	32.6898	0.0305063	1	0.680838	1	P06756;
positive regulation of glutamate uptake involved in transmission of nerve impulse	1	1	0.389105	65.0559	0.0153708	1	0.48995	1	P05556;
reactive gliosis	1	1	0.389105	65.0559	0.0153708	1	0.48995	1	P05556;
regulation of collagen catabolic process	1	2	0.389105	32.6898	0.0305063	1	0.680838	1	P05556;
regulation of inward rectifier potassium channel activity	1	2	0.389105	32.6898	0.0305063	1	0.680838	1	P05556;
regulation of serotonin uptake	1	1	0.389105	65.0559	0.0153708	1	0.48995	1	P05106;
positive regulation of epidermis development	3	4	1.16732	48.8325	1.4196e-05	0.174213	0.00378724	0.0222532	P13645; Q03181; P35908;
keratinocyte activation	1	1	0.389105	65.0559	0.0153708	1	0.48995	1	P35908;
response to other organism	1	3	0.389105	21.8294	0.04541	1	0.829272	1	P05787;
positive regulation of myoblast proliferation	1	6	0.389105	10.9329	0.0887655	1	1	1	Q03181;
response to muscle inactivity	1	1	0.389105	65.0559	0.0153708	1	0.48995	1	P14618;
positive regulation of toll-like receptor 4 signaling pathway	1	9	0.389105	7.29261	0.130159	1	1	1	P02788;
post-embryonic animal organ development	1	1	0.389105	65.0559	0.0153708	1	0.48995	1	P00338;
negative regulation of actin filament depolymerization	1	3	0.389105	21.8294	0.04541	1	0.829272	1	Q9UHB6;
positive regulation of cell aging	1	2	0.389105	32.6898	0.0305063	1	0.680838	1	P02545;
regulation of signaling	1	2	0.389105	32.6898	0.0305063	1	0.680838	1	Q14764;
endoplasmic reticulum tubular network organization	1	9	0.389105	7.29261	0.130159	1	1	1	Q9NQC3;
peptidyl-lysine oxidation	1	5	0.389105	13.1151	0.0745361	1	1	1	Q9Y4K0;
negative regulation of stem cell population maintenance	1	3	0.389105	21.8294	0.04541	1	0.829272	1	Q9Y4K0;
regulation of branching morphogenesis of a nerve	1	3	0.389105	21.8294	0.04541	1	0.829272	1	Q9NQC3;
ribosomal small subunit biogenesis	2	17	0.77821	7.68738	0.027496	1	0.680838	1	P62249; P06748;
ribosomal small subunit export from nucleus	1	6	0.389105	10.9329	0.0887655	1	1	1	P06748;
endosome to lysosome transport via multivesicular body sorting pathway	1	5	0.389105	13.1151	0.0745361	1	1	1	P55072;
negative regulation of transcription by RNA polymerase III	1	3	0.389105	21.8294	0.04541	1	0.829272	1	P30044;
ERBB signaling pathway	1	4	0.389105	16.3856	0.0600854	1	0.933378	1	Q14764;
positive regulation of artery morphogenesis	1	2	0.389105	32.6898	0.0305063	1	0.680838	1	Q9NQC3;
positive regulation of macrophage migration	1	2	0.389105	32.6898	0.0305063	1	0.680838	1	Q9NQC3;
T cell aggregation	1	2	0.389105	32.6898	0.0305063	1	0.680838	1	P26038;
monocarboxylic acid transport	1	9	0.389105	7.29261	0.130159	1	1	1	O15427;
phagosome maturation	1	7	0.389105	9.37324	0.102777	1	1	1	P51149;
positive regulation of intrinsic apoptotic signaling pathway by p53 class mediator	1	4	0.389105	16.3856	0.0600854	1	0.933378	1	P62913;
negative regulation of cGMP-mediated signaling	1	6	0.389105	10.9329	0.0887655	1	1	1	P07996;
S-adenosylmethionine cycle	1	4	0.389105	16.3856	0.0600854	1	0.933378	1	P23526;
negative regulation of signaling	1	1	0.389105	65.0559	0.0153708	1	0.48995	1	Q14764;
regulation of plasma membrane repair	1	3	0.389105	21.8294	0.04541	1	0.829272	1	P35579;
positive regulation of skeletal muscle tissue regeneration	1	3	0.389105	21.8294	0.04541	1	0.829272	1	Q03181;
positive regulation of oxidative phosphorylation	2	5	0.77821	26.1003	0.00228258	1	0.17729	1	P55072; P00558;
progesterone receptor signaling pathway	1	8	0.389105	8.20305	0.116574	1	1	1	P35232;
establishment of vesicle localization	1	5	0.389105	13.1151	0.0745361	1	1	1	P51149;
creatinine metabolic process	1	1	0.389105	65.0559	0.0153708	1	0.48995	1	P08473;
neuropeptide processing	1	1	0.389105	65.0559	0.0153708	1	0.48995	1	P08473;
ribosomal large subunit export from nucleus	1	8	0.389105	8.20305	0.116574	1	1	1	P06748;
positive regulation of protein K63-linked deubiquitination	1	2	0.389105	32.6898	0.0305063	1	0.680838	1	P55072;
regulation of hydrogen peroxide metabolic process	1	6	0.389105	10.9329	0.0887655	1	1	1	P32119;
error-free translesion synthesis	2	20	0.77821	6.53485	0.0372767	1	0.79836	1	P0CG48; P55072;
regulation of eIF2 alpha phosphorylation by dsRNA	1	1	0.389105	65.0559	0.0153708	1	0.48995	1	P06748;
regulation of endodeoxyribonuclease activity	1	2	0.389105	32.6898	0.0305063	1	0.680838	1	P06748;
regulation of endoribonuclease activity	1	1	0.389105	65.0559	0.0153708	1	0.48995	1	P06748;
regulation of mRNA stability involved in cellular response to UV	1	1	0.389105	65.0559	0.0153708	1	0.48995	1	P06748;
rRNA export from nucleus	1	2	0.389105	32.6898	0.0305063	1	0.680838	1	P06748;
response to hydrogen sulfide	1	1	0.389105	65.0559	0.0153708	1	0.48995	1	P15559;
response to nitrogen compound	1	1	0.389105	65.0559	0.0153708	1	0.48995	1	P15559;
chondrocyte development involved in endochondral bone morphogenesis	1	2	0.389105	32.6898	0.0305063	1	0.680838	1	P50454;
trans-synaptic signaling by BDNF, modulating synaptic transmission	1	4	0.389105	16.3856	0.0600854	1	0.933378	1	P00747;
positive regulation of extracellular exosome assembly	1	4	0.389105	16.3856	0.0600854	1	0.933378	1	O00560;
regulation of oxidative stress-induced intrinsic apoptotic signaling pathway	1	2	0.389105	32.6898	0.0305063	1	0.680838	1	P07237;
protein to membrane docking	1	4	0.389105	16.3856	0.0600854	1	0.933378	1	P51149;
cell migration involved in vasculogenesis	1	3	0.389105	21.8294	0.04541	1	0.829272	1	Q9NQC3;
Rap protein signal transduction	1	11	0.389105	5.96789	0.156709	1	1	1	P61224;
RNA-dependent DNA biosynthetic process	1	3	0.389105	21.8294	0.04541	1	0.829272	1	P62937;
uncoating of virus	1	1	0.389105	65.0559	0.0153708	1	0.48995	1	P62937;
respiratory burst involved in inflammatory response	1	1	0.389105	65.0559	0.0153708	1	0.48995	1	P32119;
reactive nitrogen species metabolic process	1	1	0.389105	65.0559	0.0153708	1	0.48995	1	P30044;
regulation of apoptosis involved in tissue homeostasis	1	1	0.389105	65.0559	0.0153708	1	0.48995	1	P30044;
negative regulation of actin filament bundle assembly	1	4	0.389105	16.3856	0.0600854	1	0.933378	1	P07737;
negative regulation of exosomal secretion	1	3	0.389105	21.8294	0.04541	1	0.829272	1	P51149;
negative regulation of intralumenal vesicle formation	1	2	0.389105	32.6898	0.0305063	1	0.680838	1	P51149;
positive regulation of glycoprotein metabolic process	1	2	0.389105	32.6898	0.0305063	1	0.680838	1	Q9H0U4;
phagosome acidification	1	28	0.389105	2.34582	0.352138	1	1	1	P51149;
epidermal growth factor catabolic process	1	2	0.389105	32.6898	0.0305063	1	0.680838	1	P51149;
lipophagy	1	1	0.389105	65.0559	0.0153708	1	0.48995	1	P51149;
multi-organism intercellular transport	1	1	0.389105	65.0559	0.0153708	1	0.48995	1	P51149;
positive regulation of viral process	1	3	0.389105	21.8294	0.04541	1	0.829272	1	P51149;
regulation of cell junction assembly	1	8	0.389105	8.20305	0.116574	1	1	1	P61224;
positive regulation of cysteine-type endopeptidase activity involved in execution phase of apoptosis	1	2	0.389105	32.6898	0.0305063	1	0.680838	1	P23396;
SRP-dependent cotranslational protein targeting to membrane	16	90	6.22568	11.5714	4.73747e-13	5.81382e-09	1.16276e-09	6.83221e-09	P05388; P62424; Q07020; P36578; P23396; P62701; P62249; P05386; P40429; P50914; P08865; P46781; P62913; Q02543; P15880; P62241;
negative regulation of formation of translation preinitiation complex	1	1	0.389105	65.0559	0.0153708	1	0.48995	1	P40429;
miRNA transport	1	3	0.389105	21.8294	0.04541	1	0.829272	1	P22626;
regulation of amyloid-beta formation	1	2	0.389105	32.6898	0.0305063	1	0.680838	1	P49755;
negative regulation of DNA repair	1	1	0.389105	65.0559	0.0153708	1	0.48995	1	P23396;
positive regulation of DNA N-glycosylase activity	1	1	0.389105	65.0559	0.0153708	1	0.48995	1	P23396;
response to TNF agonist	1	1	0.389105	65.0559	0.0153708	1	0.48995	1	P23396;
cell adhesion involved in sprouting angiogenesis	1	1	0.389105	65.0559	0.0153708	1	0.48995	1	Q9NQC3;
negative regulation of vasculogenesis	1	2	0.389105	32.6898	0.0305063	1	0.680838	1	Q9NQC3;
positive regulation of ERBB3 signaling pathway	1	1	0.389105	65.0559	0.0153708	1	0.48995	1	Q9NQC3;
positive regulation of neutrophil migration	1	1	0.389105	65.0559	0.0153708	1	0.48995	1	Q9NQC3;
adenine transport	1	2	0.389105	32.6898	0.0305063	1	0.680838	1	Q9Y277;
chronic inflammatory response to antigenic stimulus	1	2	0.389105	32.6898	0.0305063	1	0.680838	1	P23526;
circadian sleep/wake cycle	1	2	0.389105	32.6898	0.0305063	1	0.680838	1	P23526;
S-adenosylhomocysteine catabolic process	1	1	0.389105	65.0559	0.0153708	1	0.48995	1	P23526;
COPII-coated vesicle budding	1	5	0.389105	13.1151	0.0745361	1	1	1	Q9P0L0;
acetylcholine-mediated vasodilation involved in regulation of systemic arterial blood pressure	1	1	0.389105	65.0559	0.0153708	1	0.48995	1	P04179;
age-dependent response to reactive oxygen species	1	1	0.389105	65.0559	0.0153708	1	0.48995	1	P04179;
positive regulation of vascular smooth muscle cell differentiation involved in phenotypic switching	1	1	0.389105	65.0559	0.0153708	1	0.48995	1	P04179;
mitotic spindle disassembly	1	2	0.389105	32.6898	0.0305063	1	0.680838	1	P55072;
regulation of macrophage apoptotic process	1	1	0.389105	65.0559	0.0153708	1	0.48995	1	P17987;
translocation of peptides or proteins into host cell cytoplasm	1	1	0.389105	65.0559	0.0153708	1	0.48995	1	P17987;
mesenchymal-epithelial cell signaling involved in prostate gland development	1	1	0.389105	65.0559	0.0153708	1	0.48995	1	P24821;
flavin adenine dinucleotide catabolic process	1	1	0.389105	65.0559	0.0153708	1	0.48995	1	P55072;
positive regulation of Lys63-specific deubiquitinase activity	1	1	0.389105	65.0559	0.0153708	1	0.48995	1	P55072;
glycerol ether metabolic process	1	2	0.389105	32.6898	0.0305063	1	0.680838	1	P10599;
COPI-coated vesicle budding	1	1	0.389105	65.0559	0.0153708	1	0.48995	1	P49755;
vesicle targeting, to, from or within Golgi	1	1	0.389105	65.0559	0.0153708	1	0.48995	1	P49755;
negative regulation of tumor necrosis factor (ligand) superfamily member 11 production	1	1	0.389105	65.0559	0.0153708	1	0.48995	1	P02788;
positive regulation of bone mineralization involved in bone maturation	1	1	0.389105	65.0559	0.0153708	1	0.48995	1	P02788;
siderophore-dependent iron import into cell	1	1	0.389105	65.0559	0.0153708	1	0.48995	1	P02788;
negative regulation of antigen processing and presentation of peptide or polysaccharide antigen via MHC class II	1	1	0.389105	65.0559	0.0153708	1	0.48995	1	P07996;
regulation of protein localization to adherens junction	1	1	0.389105	65.0559	0.0153708	1	0.48995	1	P18206;

## Sheet: GO Dataset - T-24
Name of datase: T-24
No. of identified items: 1155 of 1158
No. of unidentified items: 3
ID type: ProteinAccesion
Number of mapped protein: 1155
Is dataset quantitative :NO
Mapped items:
UniProt accession			UniProt ID	UniProt accession	Protein name	Gene	Alt Accessions
Q9BSJ8			ESYT1_HUMAN	Q9BSJ8	Extended synaptotagmin-1 {ECO:0000305}	Name=ESYT1 {ECO:0000312|HGNC:HGNC:29534}; Synonyms=FAM62A, KIAA0747, MBC2;	Q9BSJ8; A0FGR7; A8K2S2; O94848; Q6PJN4; Q9H6J1; Q9H6W2; Q9Y416;
P09651			ROA1_HUMAN	P09651	Heterogeneous nuclear ribonucleoprotein A1	Name=HNRNPA1; Synonyms=HNRPA1;	P09651; A8K4Z8; Q3MIB7; Q6PJZ7;
P55809			SCOT1_HUMAN	P55809	Succinyl-CoA:3-ketoacid coenzyme A transferase 1, mitochondrial	Name=OXCT1; Synonyms=OXCT, SCOT;	P55809; B2R5V2; B7Z528;
Q16666			IF16_HUMAN	Q16666	Gamma-interferon-inducible protein 16	Name=IFI16; Synonyms=IFNGIP1;	Q16666; B4DJT8; H3BLV7; Q59GX0; Q5T3W7; Q5T3W8; Q5T3X0; Q5T3X1; Q5T3X2; Q8N9E5; Q8NEQ7; Q96AJ5; Q9UH78;
P05161			ISG15_HUMAN	P05161	Ubiquitin-like protein ISG15	Name=ISG15; Synonyms=G1P2, UCRP;	P05161; Q5SVA4; Q7Z2G2; Q96GF0;
P30101			PDIA3_HUMAN	P30101	Protein disulfide-isomerase A3	Name=PDIA3; Synonyms=ERP57, ERP60, GRP58;	P30101; Q13453; Q14255; Q8IYF8; Q9UMU7;
P13639			EF2_HUMAN	P13639	Elongation factor 2	Name=EEF2; Synonyms=EF2;	P13639; B2RMP5; D6W618; Q58J86;
P41252			SYIC_HUMAN	P41252	Isoleucine--tRNA ligase, cytoplasmic	Name=IARS1 {ECO:0000312|HGNC:HGNC:5330}; Synonyms=IARS;	P41252; A8KAE9; Q5TCD0; Q7Z3T4; Q9H588;
Q86VP6			CAND1_HUMAN	Q86VP6	Cullin-associated NEDD8-dissociated protein 1	Name=CAND1; Synonyms=KIAA0829, TIP120, TIP120A;	Q86VP6; B2RAU3; O94918; Q6PIY4; Q8NDJ4; Q96JZ9; Q96T19; Q9BTC4; Q9H0G2; Q9P0H7; Q9UF85;
P06899			H2B1J_HUMAN	P06899	Histone H2B type 1-J	Name=H2BC11 {ECO:0000312|HGNC:HGNC:4761};Synonyms=H2BFR {ECO:0000312|HGNC:HGNC:4761},HIST1H2BJ {ECO:0000312|HGNC:HGNC:4761};	P06899; B2R4J4; O60816;
P21980			TGM2_HUMAN	P21980	Protein-glutamine gamma-glutamyltransferase 2	Name=TGM2;	P21980; E1P5V9; Q16436; Q6B838; Q9BTN7; Q9H035; Q9UH35;
P05388			RLA0_HUMAN	P05388	60S acidic ribosomal protein P0	Name=RPLP0;	P05388; Q3B7A4; Q9BVK4;
Q14108			SCRB2_HUMAN	Q14108	Lysosome membrane protein 2	Name=SCARB2; Synonyms=CD36L2, LIMP2, LIMPII;	Q14108; B4DKD8; E7EM68; Q53Y63;
P07741			APT_HUMAN	P07741	Adenine phosphoribosyltransferase	Name=APRT;	P07741; G5E9J2; Q3KP55; Q68DF9;
Q9H3N1			TMX1_HUMAN	Q9H3N1	Thioredoxin-related transmembrane protein 1	Name=TMX1; Synonyms=TMX, TXNDC, TXNDC1; ORFNames=PSEC0085, UNQ235/PRO268;	Q9H3N1; B2R7A4; Q8N487; Q8NBN5; Q9Y4T6;
P50990			TCPQ_HUMAN	P50990	T-complex protein 1 subunit theta	Name=CCT8; Synonyms=C21orf112, CCTQ, KIAA0002;	P50990; A6NN54; B4DEM7; B4DQH4; Q4VBP8;
P14868			SYDC_HUMAN	P14868	Aspartate--tRNA ligase, cytoplasmic {ECO:0000305}	Name=DARS1 {ECO:0000312|HGNC:HGNC:2678}; Synonyms=DARS; ORFNames=PIG40;	P14868; A8K3J2; D3DP77; Q2TNI3; Q32Q69; Q53HV4; Q53YC5; Q68CR9; Q9BW52;
Q14315			FLNC_HUMAN	Q14315	Filamin-C	Name=FLNC; Synonyms=ABPL, FLN2;	Q14315; B2ZZ88; O95303; Q07985; Q9NS12; Q9NYE5; Q9UMR8; Q9Y503;
Q01082			SPTB2_HUMAN	Q01082	Spectrin beta chain, non-erythrocytic 1	Name=SPTBN1; Synonyms=SPTB2;	Q01082; B2RP63; O60837; Q16057; Q53R99; Q59ER3; Q8IX99;
O43491			E41L2_HUMAN	O43491	Band 4.1-like protein 2	Name=EPB41L2;	O43491; B4DHI8; E9PPD9; Q5T4F0; Q68DV2;
Q15392			DHC24_HUMAN	Q15392	Delta(24)-sterol reductase	Name=DHCR24; Synonyms=KIAA0018;	Q15392; B7Z817; D3DQ51; Q9HBA8;
Q15382			RHEB_HUMAN	Q15382	GTP-binding protein Rheb	Name=RHEB; Synonyms=RHEB2;	Q15382; B3KWN6; D3DX13; Q53Y56; Q99444;
P01008			ANT3_HUMAN	P01008	Antithrombin-III	Name=SERPINC1; Synonyms=AT3; ORFNames=PRO0309;	P01008; B2R6P0; P78439; P78447; Q13815; Q5TC78; Q7KZ43; Q7KZ97; Q9UC78;
P49327			FAS_HUMAN	P49327	Fatty acid synthase	Name=FASN; Synonyms=FAS;	P49327; Q13479; Q16702; Q4LE83; Q6P4U5; Q6SS02; Q969R1; Q96C68; Q96IT0;
P02751			FINC_HUMAN	P02751	Fibronectin	Name=FN1; Synonyms=FN;	P02751; B7ZLF0; E9PE77; E9PG29; O95609; O95610; Q14312; Q14325; Q14326; Q17RV7; Q53S27; Q564H7; Q585T2; Q59EH1; Q60FE4; Q68DP8; Q68DP9; Q68DT4; Q6LDP6; Q6MZS0; Q6MZU5; Q6N025; Q6N0A6; Q7Z391; Q86T27; Q8IVI8; Q96KP7; Q96KP8; Q96KP9; Q9H1B8; Q9HAP3; Q9UMK2;
Q13765			NACA_HUMAN	Q13765	Nascent polypeptide-associated complex subunit alpha	Name=NACA; ORFNames=HSD48;	Q13765; A8MTN7; B2R4P8; F8VU71; Q3KQV4; Q53A18; Q53G46;
P17096			HMGA1_HUMAN	P17096	High mobility group protein HMG-I/HMG-Y	Name=HMGA1; Synonyms=HMGIY;	P17096; P10910; Q5T6U9; Q9UKB0;
Q15029			U5S1_HUMAN	Q15029	116 kDa U5 small nuclear ribonucleoprotein component	Name=EFTUD2; Synonyms=KIAA0031, SNRP116;	Q15029; B4DK30; B4DMC0; D3DX58; K7EJ81; Q9BUR0;
Q9P0S9			TM14C_HUMAN	Q9P0S9	Transmembrane protein 14C	Name=TMEM14C; Synonyms=C6orf53; ORFNames=HSPC194;	Q9P0S9; Q5T4I6;
P0C0S5			H2AZ_HUMAN	P0C0S5	Histone H2A.Z	Name=H2AZ1 {ECO:0000312|HGNC:HGNC:4741};Synonyms=H2AFZ {ECO:0000312|HGNC:HGNC:4741},H2AZ {ECO:0000312|HGNC:HGNC:4741};	P0C0S5; B2RD56; P17317; Q6I9U0;
Q13045			FLII_HUMAN	Q13045	Protein flightless-1 homolog	Name=FLII; Synonyms=FLIL;	Q13045; B4DIL0; F5H407; J3QLG3;
Q01130			SRSF2_HUMAN	Q01130	Serine/arginine-rich splicing factor 2	Name=SRSF2; Synonyms=SFRS2;	Q01130; B3KWD5; B4DN89; H0YG49;
Q13813			SPTN1_HUMAN	Q13813	Spectrin alpha chain, non-erythrocytic 1	Name=SPTAN1; Synonyms=NEAS, SPTA2;	Q13813; Q13186; Q15324; Q16606; Q59EF1; Q5VXV5; Q5VXV6; Q7Z6M5; Q9P0V0;
Q8TDN6			BRX1_HUMAN	Q8TDN6	Ribosome biogenesis protein BRX1 homolog	Name=BRIX1; Synonyms=BRIX, BXDC2;	Q8TDN6; A8K0P5; Q3ZTT4; Q8N453; Q96DH1;
Q9NRP0			OSTC_HUMAN	Q9NRP0	Oligosaccharyltransferase complex subunit OSTC	Name=OSTC; ORFNames=DC2, HDCMD45P, HSPC307;	Q9NRP0; A8MYS2; B2R5H1; D6RH22; Q9P075; Q9P1R4;
P22626			ROA2_HUMAN	P22626	Heterogeneous nuclear ribonucleoproteins A2/B1	Name=HNRNPA2B1; Synonyms=HNRPA2B1;	P22626; A0A024RA27; A0A024RA61; A8K064; P22627; Q9UC98; Q9UDJ2;
Q16181			SEPT7_HUMAN	Q16181	Septin-7	Name=SEPTIN7 {ECO:0000312|HGNC:HGNC:1717}; Synonyms=CDC10, SEPT7;	Q16181; Q52M76; Q6NX50;
P78371			TCPB_HUMAN	P78371	T-complex protein 1 subunit beta	Name=CCT2; Synonyms=99D8.1, CCTB;	P78371; A8K402; B5BTY7; B7Z243; B7Z7K4; B7ZAT2; Q14D36; Q6IAT3;
P50402			EMD_HUMAN	P50402	Emerin	Name=EMD; Synonyms=EDMD, STA;	P50402; Q6FI02;
Q15365			PCBP1_HUMAN	Q15365	Poly(rC)-binding protein 1	Name=PCBP1;	Q15365; Q13157; Q14975;
O60716			CTND1_HUMAN	O60716	Catenin delta-1	Name=CTNND1; Synonyms=KIAA0384;	O60716; A8K939; O15088; O60713; O60714; O60715; O60935; Q6DHZ7; Q6RBX8; Q9UP71; Q9UP72; Q9UP73;
P40926			MDHM_HUMAN	P40926	Malate dehydrogenase, mitochondrial	Name=MDH2;	P40926; A8K414; B2RE78; B4DE44; E9PDB2; O43682;
O00764			PDXK_HUMAN	O00764	Pyridoxal kinase	Name=PDXK; Synonyms=C21orf124, C21orf97, PKH, PNK; ORFNames=PRED79;	O00764; Q7Z2Y0; Q9BS02;
O14949			QCR8_HUMAN	O14949	Cytochrome b-c1 complex subunit 8	Name=UQCRQ;	O14949; Q5FVE2; Q9BV88; Q9T2V7;
P01023			A2MG_HUMAN	P01023	Alpha-2-macroglobulin	Name=A2M; Synonyms=CPAMD5; ORFNames=FWP007;	P01023; Q13677; Q59F47; Q5QTS0; Q68DN2; Q6PIY3; Q6PN97;
P49257			LMAN1_HUMAN	P49257	Protein ERGIC-53	Name=LMAN1; Synonyms=ERGIC53, F5F8D;	P49257; Q12895; Q8N5I7; Q9UQG1; Q9UQG2; Q9UQG3; Q9UQG4; Q9UQG5; Q9UQG6; Q9UQG7; Q9UQG8; Q9UQG9; Q9UQH0; Q9UQH1; Q9UQH2;
P35241			RADI_HUMAN	P35241	Radixin	Name=RDX;	P35241; A7YIJ8; A7YIK0; A7YIK3; B7Z9U6; F5H1A7; Q86Y61;
P30084			ECHM_HUMAN	P30084	Enoyl-CoA hydratase, mitochondrial {ECO:0000305}	Name=ECHS1 {ECO:0000312|HGNC:HGNC:3151};	P30084; O00739; Q5VWY1; Q96H54;
P00403			COX2_HUMAN	P00403	Cytochrome c oxidase subunit 2	Name=MT-CO2;Synonyms=COII, COX2 {ECO:0000303|PubMed:29154948}, COXII, MTCO2;	P00403; Q37526;
O75533			SF3B1_HUMAN	O75533	Splicing factor 3B subunit 1	Name=SF3B1; Synonyms=SAP155;	O75533; E9PCH3;
P09104			ENOG_HUMAN	P09104	Gamma-enolase	Name=ENO2;	P09104; B7Z2X9; Q96J33;
O75947			ATP5H_HUMAN	O75947	ATP synthase subunit d, mitochondrial {ECO:0000305}	Name=ATP5PD {ECO:0000312|HGNC:HGNC:845}; Synonyms=ATP5H; ORFNames=My032;	O75947; B2R5L6; Q9H3J4;
O95084			PRS23_HUMAN	O95084	Serine protease 23	Name=PRSS23; Synonyms=ZSIG13; ORFNames=UNQ270/PRO307;	O95084; B2RDJ1; B4E2J3; Q6IBI0;
Q63HN8			RN213_HUMAN	Q63HN8	E3 ubiquitin-protein ligase RNF213 {ECO:0000305}	Name=RNF213 {ECO:0000312|HGNC:HGNC:14539};Synonyms=ALO17 {ECO:0000303|PubMed:12112524},C17orf27 {ECO:0000312|HGNC:HGNC:14539},KIAA1554 {ECO:0000303|PubMed:10997877},KIAA1618 {ECO:0000303|PubMed:10997877},MYSTR {ECO:0000303|PubMed:26126547};	Q63HN8; C9JCP4; D6RI12; F8WKS1; Q658P6; Q69YK7; Q6MZR1; Q8IWF4; Q8IZX1; Q8IZX2; Q8N406; Q8TEU0; Q9H6C9; Q9H6H9; Q9H6P3; Q9H8A9; Q9HCF4; Q9HCL8;
Q13492			PICAL_HUMAN	Q13492	Phosphatidylinositol-binding clathrin assembly protein	Name=PICALM; Synonyms=CALM;	Q13492; B4DTM3; E9PN05; F8VPG7; O60700; Q4LE54; Q6GMQ6; Q86XZ9;
P00441			SODC_HUMAN	P00441	Superoxide dismutase [Cu-Zn]	Name=SOD1;	P00441; A6NHJ0; D3DSE4; Q16669; Q16711; Q16838; Q16839; Q16840; Q6NR85;
P51148			RAB5C_HUMAN	P51148	Ras-related protein Rab-5C	Name=RAB5C; Synonyms=RABL;	P51148; F8W1H5; Q6FH55; Q9P0Y5;
Q9C0H2			TTYH3_HUMAN	Q9C0H2	Protein tweety homolog 3	Name=TTYH3; Synonyms=KIAA1691;	Q9C0H2; A4D201; B7WP98; Q6L749; Q6ZVG3; Q8TEG6;
Q16543			CDC37_HUMAN	Q16543	Hsp90 co-chaperone Cdc37	Name=CDC37; Synonyms=CDC37A;	Q16543; Q53YA2;
P62258			1433E_HUMAN	P62258	14-3-3 protein epsilon	Name=YWHAE;	P62258; B3KY71; D3DTH5; P29360; P42655; Q4VJB6; Q53XZ5; Q63631; Q7M4R4;
O75306			NDUS2_HUMAN	O75306	NADH dehydrogenase [ubiquinone] iron-sulfur protein 2, mitochondrial	Name=NDUFS2;	O75306; D3DVG7; J3KPM7; Q5VTW0; Q969P3; Q9UEV3;
P51571			SSRD_HUMAN	P51571	Translocon-associated protein subunit delta	Name=SSR4; Synonyms=TRAPD;	P51571; A8K378; Q53XY1;
Q6YN16			HSDL2_HUMAN	Q6YN16	Hydroxysteroid dehydrogenase-like protein 2	Name=HSDL2; Synonyms=C9orf99, SDR13C1;	Q6YN16; A8K1L4; A8K8X1; A8MSV3; Q658M8; Q9BT58;
P17174			AATC_HUMAN	P17174	Aspartate aminotransferase, cytoplasmic	Name=GOT1;	P17174; B2R6R7; B7Z7E9; Q5VW80;
P31040			SDHA_HUMAN	P31040	Succinate dehydrogenase [ubiquinone] flavoprotein subunit, mitochondrial	Name=SDHA; Synonyms=SDH2, SDHF;	P31040; A8K5J6; B4DJ60; E9PBJ5; Q16395; Q59GW8; Q8IW48; Q9UMY5;
P09874			PARP1_HUMAN	P09874	Poly [ADP-ribose] polymerase 1	Name=PARP1 {ECO:0000312|HGNC:HGNC:270};Synonyms=ADPRT {ECO:0000303|Ref.11}, PPOL;	P09874; B1ANJ4; Q8IUZ9;
Q9UNM6			PSD13_HUMAN	Q9UNM6	26S proteasome non-ATPase regulatory subunit 13	Name=PSMD13;	Q9UNM6; B3KT15; O75831; Q53XU2; Q9UNV3;
Q9NVH1			DJC11_HUMAN	Q9NVH1	DnaJ homolog subfamily C member 11	Name=DNAJC11;	Q9NVH1; Q4VWF5; Q5VZN0; Q6PK20; Q6PK70; Q8NDM2; Q96CL7;
Q99832			TCPH_HUMAN	Q99832	T-complex protein 1 subunit eta	Name=CCT7; Synonyms=CCTH, NIP7-1;	Q99832; A8K7E6; A8MWI8; B7WNW9; B7Z4T9; B7Z4Z7; O14871; Q6FI26;
Q5JTV8			TOIP1_HUMAN	Q5JTV8	Torsin-1A-interacting protein 1	Name=TOR1AIP1; Synonyms=LAP1;	Q5JTV8; A8K630; B0QZ57; Q5JTV6; Q8IZ65; Q9H8Y6; Q9HAJ1; Q9NV52; Q9Y3X5;
Q9Y2Z4			SYYM_HUMAN	Q9Y2Z4	Tyrosine--tRNA ligase, mitochondrial	Name=YARS2; ORFNames=CGI-04;	Q9Y2Z4; D3DUW8; Q9H817;
O75390			CISY_HUMAN	O75390	Citrate synthase, mitochondrial	Name=CS;	O75390; Q71UT9; Q7KZH0; Q96FZ8; Q9BWN8;
Q99460			PSMD1_HUMAN	Q99460	26S proteasome non-ATPase regulatory subunit 1	Name=PSMD1;	Q99460; B8ZZH9; Q24JU0; Q53TI2; Q6GMU5; Q6P2P4; Q6PJM7; Q6PKG9; Q86VU1; Q8IV79;
P28070			PSB4_HUMAN	P28070	Proteasome subunit beta type-4	Name=PSMB4; Synonyms=PROS26;	P28070; B2R9L3; P31148; Q5SZS5; Q6IBI4; Q969L6;
P61247			RS3A_HUMAN	P61247	40S ribosomal protein S3a {ECO:0000255|HAMAP-Rule:MF_03122}	Name=RPS3A {ECO:0000255|HAMAP-Rule:MF_03122}; Synonyms=FTE1, MFTL;	P61247; B2R4D4; D3DP05; P33443; P49241;
Q9H2U2			IPYR2_HUMAN	Q9H2U2	Inorganic pyrophosphatase 2, mitochondrial	Name=PPA2; ORFNames=HSPC124;	Q9H2U2; B4DLP7; F8WDN9; I6L9B6; Q4W5E9; Q6PG51; Q8TBW0; Q96E55; Q9H0T0; Q9NX37; Q9P033; Q9ULX0;
P49591			SYSC_HUMAN	P49591	Serine--tRNA ligase, cytoplasmic	Name=SARS1 {ECO:0000312|HGNC:HGNC:10537}; Synonyms=SARS, SERS;	P49591; B2R6Y9; Q5T5C8; Q9NSE3;
Q02809			PLOD1_HUMAN	Q02809	Procollagen-lysine,2-oxoglutarate 5-dioxygenase 1	Name=PLOD1; Synonyms=LLH, PLOD;	Q02809; B4DR87; Q96AV9; Q9H132;
P61201			CSN2_HUMAN	P61201	COP9 signalosome complex subunit 2	Name=COPS2; Synonyms=CSN2, TRIP15;	P61201; O88950; Q15647; Q6FGP4; Q9BY54; Q9R249; Q9UNI2; Q9UNQ5;
P22234			PUR6_HUMAN	P22234	Multifunctional protein ADE2	Name=PAICS; Synonyms=ADE2, AIRC, PAIS;	P22234; E9PDH9; Q68CQ5;
Q9P0J0			NDUAD_HUMAN	Q9P0J0	NADH dehydrogenase [ubiquinone] 1 alpha subcomplex subunit 13	Name=NDUFA13; Synonyms=GRIM19; ORFNames=CDA016, CGI-39;	Q9P0J0; B4DF76; K7EK58; Q6PKI0; Q9H2L3; Q9Y327;
P16615			AT2A2_HUMAN	P16615	Sarcoplasmic/endoplasmic reticulum calcium ATPase 2	Name=ATP2A2; Synonyms=ATP2B;	P16615; A6NDN7; B4DF05; P16614; Q86VJ2;
Q01518			CAP1_HUMAN	Q01518	Adenylyl cyclase-associated protein 1	Name=CAP1; Synonyms=CAP;	Q01518; Q53HR7; Q5T0S1; Q5T0S2; Q6I9U6;
Q12931			TRAP1_HUMAN	Q12931	Heat shock protein 75 kDa, mitochondrial	Name=TRAP1; Synonyms=HSP75;	Q12931; B4DR68; D3DUC8; F5H897; O43642; O75235; Q9UHL5;
Q92973			TNPO1_HUMAN	Q92973	Transportin-1	Name=TNPO1; Synonyms=KPNB2, MIP1, TRN;	Q92973; B4DVC6; Q92957; Q92975;
P55084			ECHB_HUMAN	P55084	Trifunctional enzyme subunit beta, mitochondrial	Name=HADHB; ORFNames=MSTP029;	P55084; B2RB16; B4E2W0; O14969; Q53TA6; Q96C77; Q9H3F5; Q9T2V8;
P53985			MOT1_HUMAN	P53985	Monocarboxylate transporter 1	Name=SLC16A1; Synonyms=MCT1;	P53985; Q49A45; Q5T8R6; Q9NSJ9;
Q8NBX0			SCPDL_HUMAN	Q8NBX0	Saccharopine dehydrogenase-like oxidoreductase	Name=SCCPDH; ORFNames=CGI-49;	Q8NBX0; Q8TAR0; Q9Y363;
Q32P28			P3H1_HUMAN	Q32P28	Prolyl 3-hydroxylase 1 {ECO:0000312|HGNC:HGNC:19316}	Name=P3H1 {ECO:0000312|HGNC:HGNC:19316};Synonyms=GROS1 {ECO:0000303|PubMed:10951563},LEPRE1 {ECO:0000250|UniProtKB:Q9R1J8}; ORFNames=PSEC0109;	Q32P28; Q7KZR4; Q96BR8; Q96SK8; Q96SL5; Q96SN3; Q9H6K3; Q9HC86; Q9HC87;
Q06830			PRDX1_HUMAN	Q06830	Peroxiredoxin-1	Name=PRDX1; Synonyms=PAGA, PAGB, TDPX2;	Q06830; B5BU26; D3DPZ8; P35703; Q2V576; Q5T154; Q5T155;
P51149			RAB7A_HUMAN	P51149	Ras-related protein Rab-7a	Name=RAB7A; Synonyms=RAB7;	P51149; A8K3V6; Q9NWJ0; Q9UPB0;
P84095			RHOG_HUMAN	P84095	Rho-related GTP-binding protein RhoG	Name=RHOG; Synonyms=ARHG;	P84095; P35238; Q8NI04;
Q01995			TAGL_HUMAN	Q01995	Transgelin	Name=TAGLN; Synonyms=SM22, WS3-10;	Q01995; O15542;
Q9Y316			MEMO1_HUMAN	Q9Y316	Protein MEMO1	Name=MEMO1; Synonyms=C2orf4, MEMO, NS5ATP7; ORFNames=CGI-27;	Q9Y316; B4DLS0; D6W575; Q5R2V8; Q5R2V9; Q6NSL5;
Q96QD8			S38A2_HUMAN	Q96QD8	Sodium-coupled neutral amino acid transporter 2	Name=SLC38A2; Synonyms=ATA2, KIAA1382, SAT2, SNAT2;	Q96QD8; Q6IA88; Q6ZMG2; Q9HAV3; Q9NVA8; Q9P2G5;
P11413			G6PD_HUMAN	P11413	Glucose-6-phosphate 1-dehydrogenase	Name=G6PD;	P11413; D3DWX9; Q16000; Q16765; Q8IU70; Q8IU88; Q8IUA6; Q96PQ2;
P02042			HBD_HUMAN	P02042	Hemoglobin subunit delta	Name=HBD;	P02042; Q3Y5H3; Q8WXT7;
Q14764			MVP_HUMAN	Q14764	Major vault protein	Name=MVP; Synonyms=LRP;	Q14764; Q96BG4; Q9BPW6; Q9BQT1; Q9UBD1;
Q7Z6K1			THAP5_HUMAN	Q7Z6K1	THAP domain-containing protein 5	Name=THAP5;	Q7Z6K1;
Q9Y4K0			LOXL2_HUMAN	Q9Y4K0	Lysyl oxidase homolog 2	Name=LOXL2;	Q9Y4K0; B2R5Q0; Q53HV3; Q9BW70; Q9Y5Y8;
Q969H8			MYDGF_HUMAN	Q969H8	Myeloid-derived growth factor {ECO:0000303|PubMed:25581518, ECO:0000312|HGNC:HGNC:16948}	Name=MYDGF {ECO:0000312|HGNC:HGNC:16948};Synonyms=C19orf10 {ECO:0000312|HGNC:HGNC:16948};	Q969H8; D6W628; O75256; O75272; Q9BTK7; Q9NP69;
Q6IAA8			LTOR1_HUMAN	Q6IAA8	Ragulator complex protein LAMTOR1	Name=LAMTOR1; Synonyms=C11orf59, PDRO; ORFNames=PP7157;	Q6IAA8; Q8WZ09; Q9NWT0;
Q7L576			CYFP1_HUMAN	Q7L576	Cytoplasmic FMR1-interacting protein 1	Name=CYFIP1 {ECO:0000312|HGNC:HGNC:13759};Synonyms=KIAA0068 {ECO:0000312|EMBL:BAA07552.1};	Q7L576; A8K6D9; Q14467; Q5IED0; Q6ZSX1; Q9BSD9; Q9BVC7;
Q5SSJ5			HP1B3_HUMAN	Q5SSJ5	Heterochromatin protein 1-binding protein 3	Name=HP1BP3;	Q5SSJ5; A6NI71; A8K5D7; B3KMZ8; B4E210; Q05BI0; Q5SSJ6; Q5SWC6; Q6PIM9; Q8NDF0; Q9UHY0;
P04181			OAT_HUMAN	P04181	Ornithine aminotransferase, mitochondrial	Name=OAT;	P04181; D3DRF0; Q16068; Q16069; Q68CS0; Q6IAV9; Q9UD03;
Q07020			RL18_HUMAN	Q07020	60S ribosomal protein L18	Name=RPL18;	Q07020; F8VWC5; Q8WTZ6;
P55036			PSMD4_HUMAN	P55036	26S proteasome non-ATPase regulatory subunit 4	Name=PSMD4; Synonyms=MCB1;	P55036; D3DV16; Q5VWC5; Q9NS92;
P29401			TKT_HUMAN	P29401	Transketolase	Name=TKT;	P29401; A8K089; B4DE31; E7EPA7; Q8TBA3; Q96HH3;
P67812			SC11A_HUMAN	P67812	Signal peptidase complex catalytic subunit SEC11A	Name=SEC11A; Synonyms=SEC11L1, SPC18, SPCS4A;	P67812; B2RAD7; B4DUL4; H0YK72; H0YK83; O75957; P21378; Q53FQ8;
P42704			LPPRC_HUMAN	P42704	Leucine-rich PPR motif-containing protein, mitochondrial	Name=LRPPRC; Synonyms=LRP130;	P42704; A0PJE3; A8K1V1; Q53PC0; Q53QN7; Q6ZUD8; Q7Z7A6; Q96D84;
O94905			ERLN2_HUMAN	O94905	Erlin-2	Name=ERLIN2; Synonyms=C8orf2, SPFH2; ORFNames=UNQ2441/PRO5003/PRO9924;	O94905; A0JLQ1; A8K5S9; B4DM38; D3DSW0; Q6NW21; Q86VS6; Q86W49;
P84103			SRSF3_HUMAN	P84103	Serine/arginine-rich splicing factor 3	Name=SRSF3; Synonyms=SFRS3, SRP20;	P84103; B4E241; O08831; P23152; Q5R3K0;
Q5BJD5			TM41B_HUMAN	Q5BJD5	Transmembrane protein 41B	Name=TMEM41B; Synonyms=KIAA0033;	Q5BJD5; D3DQU9; E9PP29; Q15055; Q4G0P0;
P02765			FETUA_HUMAN	P02765	Alpha-2-HS-glycoprotein	Name=AHSG; Synonyms=FETUA; ORFNames=PRO2743;	P02765; A8K9N6; B2R7G1; O14961; O14962; Q9P152;
P06756			ITAV_HUMAN	P06756	Integrin alpha-V	Name=ITGAV {ECO:0000312|HGNC:HGNC:6150};Synonyms=MSK8 {ECO:0000312|HGNC:HGNC:6150},VNRA {ECO:0000312|HGNC:HGNC:6150}, VTNR {ECO:0000312|HGNC:HGNC:6150};	P06756; A0AV67; B0LPF4; B7Z883; B7ZLX0; D3DPG8; E7EWZ6; Q53SK4; Q59EB7; Q6LD15;
P55735			SEC13_HUMAN	P55735	Protein SEC13 homolog {ECO:0000305}	Name=SEC13;Synonyms=D3S1231E, SEC13A {ECO:0000303|PubMed:25201882}, SEC13L1, SEC13R;	P55735; A8MV37; B4DXJ1; Q5BJF0; Q9BRM6; Q9BUG7;
P13674			P4HA1_HUMAN	P13674	Prolyl 4-hydroxylase subunit alpha-1	Name=P4HA1; Synonyms=P4HA;	P13674; C9JL12; Q15082; Q15083; Q5VSQ5;
O14672			ADA10_HUMAN	O14672	Disintegrin and metalloproteinase domain-containing protein 10	Name=ADAM10; Synonyms=KUZ, MADM;	O14672; B4DU28; Q10742; Q92650;
O43852			CALU_HUMAN	O43852	Calumenin	Name=CALU;	O43852; B3KPG9; D6QS48; D6QS49; D6QS50; D6QS51; D6QS52; D6QS53; D6QS54; D6QS55; D6QS56; D6QS57; D6QS58; D6QS59; F5H1Q9; F5H879; O60456; Q6FHB9; Q96RL3; Q9NR43;
P13498			CY24A_HUMAN	P13498	Cytochrome b-245 light chain	Name=CYBA {ECO:0000312|HGNC:HGNC:2577};	P13498; Q14090; Q9BR72;
Q14254			FLOT2_HUMAN	Q14254	Flotillin-2	Name=FLOT2; Synonyms=ESA1, M17S1;	Q14254;
Q08431			MFGM_HUMAN	Q08431	Lactadherin	Name=MFGE8;	Q08431; B2R6M7; F5GZN3; Q53FU9; Q7Z3D2; Q9BTL9;
O00151			PDLI1_HUMAN	O00151	PDZ and LIM domain protein 1	Name=PDLIM1; Synonyms=CLIM1, CLP36;	O00151; B2RBS6; Q5VZH5; Q9BPZ9;
Q92522			H1X_HUMAN	Q92522	Histone H1.10 {ECO:0000305}	Name=H1-10 {ECO:0000312|HGNC:HGNC:4722};Synonyms=H1FX {ECO:0000312|HGNC:HGNC:4722};	Q92522;
P30040			ERP29_HUMAN	P30040	Endoplasmic reticulum resident protein 29	Name=ERP29; Synonyms=C12orf8, ERP28;	P30040; C9J183; Q3MJC3; Q6FHT4;
Q8NBJ5			GT251_HUMAN	Q8NBJ5	Procollagen galactosyltransferase 1	Name=COLGALT1; Synonyms=GLT25D1; ORFNames=PSEC0241;	Q8NBJ5; Q8NC64;
P00505			AATM_HUMAN	P00505	Aspartate aminotransferase, mitochondrial	Name=GOT2;	P00505; B4DJA6; E7ERW2; Q53FL3; Q9BWA3;
Q16658			FSCN1_HUMAN	Q16658	Fascin	Name=FSCN1; Synonyms=FAN1, HSN, SNL;	Q16658; A6NI89; B2RE97; Q96IC5; Q96IH1; Q9BRF1;
P05198			IF2A_HUMAN	P05198	Eukaryotic translation initiation factor 2 subunit 1	Name=EIF2S1; Synonyms=EIF2A;	P05198;
Q92499			DDX1_HUMAN	Q92499	ATP-dependent RNA helicase DDX1	Name=DDX1;	Q92499; B4DME8; B4DPN6;
P98160			PGBM_HUMAN	P98160	Basement membrane-specific heparan sulfate proteoglycan core protein	Name=HSPG2;	P98160; Q16287; Q5SZI3; Q9H3V5;
O60831			PRAF2_HUMAN	O60831	PRA1 family protein 2	Name=PRAF2; ORFNames=JM4;	O60831; B2RD20;
P05026			AT1B1_HUMAN	P05026	Sodium/potassium-transporting ATPase subunit beta-1	Name=ATP1B1; Synonyms=ATP1B;	P05026; Q5TGZ3;
P07954			FUMH_HUMAN	P07954	Fumarate hydratase, mitochondrial {ECO:0000303|PubMed:21445611, ECO:0000303|PubMed:27037871}	Name=FH {ECO:0000303|PubMed:27037871, ECO:0000312|HGNC:HGNC:3700};	P07954; B1ANK7;
Q13586			STIM1_HUMAN	Q13586	Stromal interaction molecule 1	Name=STIM1; Synonyms=GOK {ECO:0000303|PubMed:9377559};	Q13586; E9PQJ4; Q8N382;
P05455			LA_HUMAN	P05455	Lupus La protein	Name=SSB;	P05455; Q15367; Q53XJ4;
Q7Z2Z2			EFL1_HUMAN	Q7Z2Z2	Elongation factor-like GTPase 1	Name=EFL1 {ECO:0000312|HGNC:HGNC:25789}; Synonyms=EFTUD1, FAM42A;	Q7Z2Z2; A6NKY5; B7Z6I0; Q9H8Z6;
Q02750			MP2K1_HUMAN	Q02750	Dual specificity mitogen-activated protein kinase kinase 1 {ECO:0000305}	Name=MAP2K1 {ECO:0000312|HGNC:HGNC:6840}; Synonyms=MEK1, PRKMK1;	Q02750;
P09758			TACD2_HUMAN	P09758	Tumor-associated calcium signal transducer 2	Name=TACSTD2; Synonyms=GA733-1, M1S1, TROP2;	P09758; Q15658; Q6FG48; Q7Z7Q4; Q96QD2;
Q99715			COCA1_HUMAN	Q99715	Collagen alpha-1(XII) chain	Name=COL12A1; Synonyms=COL12A1L;	Q99715; O43853; Q15955; Q5VYK1; Q5VYK2; Q71UR3; Q99716;
P10515			ODP2_HUMAN	P10515	Dihydrolipoyllysine-residue acetyltransferase component of pyruvate dehydrogenase complex, mitochondrial	Name=DLAT; Synonyms=DLTA;	P10515; Q16783; Q53EP3;
P51991			ROA3_HUMAN	P51991	Heterogeneous nuclear ribonucleoprotein A3	Name=HNRNPA3; Synonyms=HNRPA3;	P51991; D3DPF4; Q53RW7; Q6URK5;
P23142			FBLN1_HUMAN	P23142	Fibulin-1	Name=FBLN1; ORFNames=PP213;	P23142; B0QY42; B1AHL4; P23143; P23144; P37888; Q5TIC4; Q8TBH8; Q9HBQ5; Q9UC21; Q9UGR4; Q9UH41;
Q96I99			SUCB2_HUMAN	Q96I99	Succinate--CoA ligase [GDP-forming] subunit beta, mitochondrial {ECO:0000255|HAMAP-Rule:MF_03221}	Name=SUCLG2 {ECO:0000255|HAMAP-Rule:MF_03221};	Q96I99; C9JVT2; O95195; Q6NUH7; Q86VX8; Q8WUQ1;
P08195			4F2_HUMAN	P08195	4F2 cell-surface antigen heavy chain {ECO:0000303|PubMed:3476959}	Name=SLC3A2; Synonyms=MDU1;	P08195; Q13543;
O43324			MCA3_HUMAN	O43324	Eukaryotic translation elongation factor 1 epsilon-1	Name=EEF1E1; Synonyms=AIMP3, P18 {ECO:0000303|PubMed:15680327};	O43324; C9JLK5; Q5THS2;
O43854			EDIL3_HUMAN	O43854	EGF-like repeat and discoidin I-like domain-containing protein 3	Name=EDIL3; Synonyms=DEL1;	O43854; B2R763; O43855; Q5D094; Q8N610;
P43686			PRS6B_HUMAN	P43686	26S proteasome regulatory subunit 6B	Name=PSMC4; Synonyms=MIP224, TBP7;	P43686; Q96FV5; Q9UBM3; Q9UEX3;
P51553			IDH3G_HUMAN	P51553	Isocitrate dehydrogenase [NAD] subunit gamma, mitochondrial	Name=IDH3G;	P51553; E9PDD5; Q9BUU5;
Q9Y3U8			RL36_HUMAN	Q9Y3U8	60S ribosomal protein L36	Name=RPL36;	Q9Y3U8; B2R4Y1; D6W634; Q6FIG1; Q9UQF6;
Q00535			CDK5_HUMAN	Q00535	Cyclin-dependent-like kinase 5	Name=CDK5; Synonyms=CDKN5;	Q00535; A1XKG3;
P39023			RL3_HUMAN	P39023	60S ribosomal protein L3	Name=RPL3; ORFNames=OK/SW-cl.32;	P39023; B2RDV9; Q15548; Q5I0G0;
P63208			SKP1_HUMAN	P63208	S-phase kinase-associated protein 1	Name=SKP1; Synonyms=EMC19, OCP2, SKP1A, TCEB1L;	P63208; D3DQ97; D3DQ98; P34991; Q8TAY2;
P63010			AP2B1_HUMAN	P63010	AP-2 complex subunit beta	Name=AP2B1; Synonyms=ADTB2, CLAPB1;	P63010; A6NJP3; P21851; Q7Z451; Q96J19;
Q92878			RAD50_HUMAN	Q92878	DNA repair protein RAD50	Name=RAD50;	Q92878; B9EGF5; O43254; Q6GMT7; Q6P5X3; Q9UP86;
P14866			HNRPL_HUMAN	P14866	Heterogeneous nuclear ribonucleoprotein L	Name=HNRNPL; Synonyms=HNRPL; ORFNames=P/OKcl.14;	P14866; A6ND69; A6NIT8; Q9H3P3;
P21589			5NTD_HUMAN	P21589	5'-nucleotidase	Name=NT5E; Synonyms=NT5, NTE;	P21589; B3KQI8; O75520; Q5W116;
P04004			VTNC_HUMAN	P04004	Vitronectin	Name=VTN;	P04004; B2R7G0; P01141; Q9BSH7;
O43294			TGFI1_HUMAN	O43294	Transforming growth factor beta-1-induced transcript 1 protein	Name=TGFB1I1; Synonyms=ARA55;	O43294; B2R8D5; Q9BPW3; Q9Y2V5;
Q9NR31			SAR1A_HUMAN	Q9NR31	GTP-binding protein SAR1a	Name=SAR1A; Synonyms=SAR1, SARA, SARA1;	Q9NR31; B4DQ19;
P46108			CRK_HUMAN	P46108	Adapter molecule crk	Name=CRK;	P46108; A8MWE8; B0LPE8; D3DTH6; Q96GA9; Q96HJ0;
O94979			SC31A_HUMAN	O94979	Protein transport protein Sec31A	Name=SEC31A; Synonyms=KIAA0905, SEC31L1; ORFNames=HSPC275, HSPC334;	O94979; B4DIW6; B7ZKZ7; B7ZL00; H7C2W3; Q17RR5; Q5H9P6; Q5XG74; Q659G7; Q6ZU90; Q7LCX9; Q86TJ0; Q8IZH4; Q9P048; Q9P0A6; Q9UM05; Q9UM06;
Q14683			SMC1A_HUMAN	Q14683	Structural maintenance of chromosomes protein 1A	Name=SMC1A; Synonyms=DXS423E, KIAA0178, SB1.8, SMC1, SMC1L1;	Q14683; O14995; Q16351; Q2M228;
Q00610			CLH1_HUMAN	Q00610	Clathrin heavy chain 1 {ECO:0000303|PubMed:26822784, ECO:0000303|PubMed:29100083}	Name=CLTC {ECO:0000303|PubMed:26822784, ECO:0000303|PubMed:29100083,ECO:0000312|HGNC:HGNC:2092}; Synonyms=CLH17, CLTCL2, KIAA0034;	Q00610; D3DU00; Q6N0A0; Q86TF2;
Q9BZQ8			NIBA1_HUMAN	Q9BZQ8	Protein Niban 1 {ECO:0000305}	Name=NIBAN1 {ECO:0000312|HGNC:HGNC:16784};Synonyms=C1orf24, FAM129A, NIBAN; ORFNames=GIG39;	Q9BZQ8; Q2TTR2; Q5TEM8; Q8TEI5; Q9H593; Q9H9Y8; Q9HCB9;
P12956			XRCC6_HUMAN	P12956	X-ray repair cross-complementing protein 6	Name=XRCC6; Synonyms=G22P1;	P12956; B1AHC8; Q6FG89; Q9UCQ2; Q9UCQ3;
Q86UP2			KTN1_HUMAN	Q86UP2	Kinectin	Name=KTN1; Synonyms=CG1, KIAA0004;	Q86UP2; B4DZ88; Q13999; Q14707; Q15387; Q17RZ5; Q5GGW3; Q86W57;
Q7KZF4			SND1_HUMAN	Q7KZF4	Staphylococcal nuclease domain-containing protein 1	Name=SND1; Synonyms=TDRD11;	Q7KZF4; Q13122; Q96AG0;
Q14157			UBP2L_HUMAN	Q14157	Ubiquitin-associated protein 2-like	Name=UBAP2L; Synonyms=KIAA0144, NICE4;	Q14157; B4E0U8; Q5VU75; Q5VU76; Q9BTU3; Q9UGL2; Q9UGL3; Q9UGL4; Q9UGL5;
Q9H845			ACAD9_HUMAN	Q9H845	Complex I assembly factor ACAD9, mitochondrial {ECO:0000303|PubMed:24158852}	Name=ACAD9 {ECO:0000312|HGNC:HGNC:21497};	Q9H845; D3DNB8; Q8WXX3;
Q9BZE4			NOG1_HUMAN	Q9BZE4	Nucleolar GTP-binding protein 1	Name=GTPBP4; Synonyms=CRFG, NOG1;	Q9BZE4; B3KMC5; B4DY13; B7Z7A3; O95446; Q5T3R8; Q9NVJ8;
O75874			IDHC_HUMAN	O75874	Isocitrate dehydrogenase [NADP] cytoplasmic	Name=IDH1; Synonyms=PICD;	O75874; Q567U4; Q6FHQ6; Q7Z3V0; Q93090; Q9NTJ9; Q9UKW8;
O43175			SERA_HUMAN	O43175	D-3-phosphoglycerate dehydrogenase	Name=PHGDH; Synonyms=PGDH3;	O43175; B2RD08; Q5SZU3; Q9BQ01;
P36871			PGM1_HUMAN	P36871	Phosphoglucomutase-1	Name=PGM1;	P36871; B2R5N9; B4DPV0; Q16105; Q16106; Q5BKZ9; Q6NW22; Q86U74; Q96J40; Q9NTY4;
P54709			AT1B3_HUMAN	P54709	Sodium/potassium-transporting ATPase subunit beta-3	Name=ATP1B3;	P54709; B7Z1N7;
Q8NE71			ABCF1_HUMAN	Q8NE71	ATP-binding cassette sub-family F member 1	Name=ABCF1; Synonyms=ABC50;	Q8NE71; A2BF75; O14897; Q69YP6;
P60174			TPIS_HUMAN	P60174	Triosephosphate isomerase {ECO:0000305|PubMed:18562316}	Name=TPI1; Synonyms=TPI;	P60174; B7Z5D8; D3DUS9; P00938; Q6FHP9; Q6IS07; Q8WWD0; Q96AG5;
Q9H6S3			ES8L2_HUMAN	Q9H6S3	Epidermal growth factor receptor kinase substrate 8-like protein 2	Name=EPS8L2; Synonyms=EPS8R2; ORFNames=PP13181;	Q9H6S3; B3KSX1; B7ZKL3; Q53GM8; Q8WYW7; Q96K06; Q9H6K9;
Q16531			DDB1_HUMAN	Q16531	DNA damage-binding protein 1	Name=DDB1; Synonyms=XAP1;	Q16531; A6NG77; B2R648; B4DG00; O15176; Q13289; Q58F96;
Q14376			GALE_HUMAN	Q14376	UDP-glucose 4-epimerase {ECO:0000303|PubMed:22654673}	Name=GALE {ECO:0000312|HGNC:HGNC:4116};	Q14376; A0A024RAH5; B3KQ39; Q38G75; Q86W41; Q9BVE3; Q9UJB4;
P08559			ODPA_HUMAN	P08559	Pyruvate dehydrogenase E1 component subunit alpha, somatic form, mitochondrial	Name=PDHA1; Synonyms=PHE1A;	P08559; A5YVE9; B2R5P7; B7Z3T7; B7Z3X5; Q53H41; Q5JPT8; Q9NP12; Q9UBJ8; Q9UBU0; Q9UNG4; Q9UNG5;
P38159			RBMX_HUMAN	P38159	RNA-binding motif protein, X chromosome	Name=RBMX; Synonyms=HNRPG, RBMXP1;	P38159; B4E3U4; D3DWH0; E9PG86; Q5JQ67; Q8N8Y7; Q969R3;
P25705			ATPA_HUMAN	P25705	ATP synthase subunit alpha, mitochondrial {ECO:0000305}	Name=ATP5F1A {ECO:0000312|HGNC:HGNC:823};Synonyms=ATP5A, ATP5A1 {ECO:0000312|HGNC:HGNC:823},ATP5AL2 {ECO:0000312|HGNC:HGNC:823}, ATPM {ECO:0000312|HGNC:HGNC:823};	P25705; A8K092; B4DY56; K7ENP3; Q53XX6; Q8IXV2; Q96FB4; Q96HW2; Q96IR6; Q9BTV8;
O95573			ACSL3_HUMAN	O95573	Long-chain-fatty-acid--CoA ligase 3 {ECO:0000305}	Name=ACSL3 {ECO:0000312|HGNC:HGNC:3570}; Synonyms=ACS3, FACL3, LACS3;	O95573; Q60I92; Q8IUM9;
O75367			H2AY_HUMAN	O75367	Core histone macro-H2A.1	Name=MACROH2A1 {ECO:0000312|HGNC:HGNC:4740};Synonyms=H2AFY {ECO:0000312|HGNC:HGNC:4740};	O75367; O75377; Q503A8; Q7Z5E3; Q96D41; Q9H8P3; Q9UP96;
P37802			TAGL2_HUMAN	P37802	Transgelin-2	Name=TAGLN2; Synonyms=KIAA0120; ORFNames=CDABP0035;	P37802; E9KL39; Q5JRQ6; Q5JRQ7; Q6FGI1; Q9BUH5; Q9H4P0;
O00303			EIF3F_HUMAN	O00303	Eukaryotic translation initiation factor 3 subunit F {ECO:0000255|HAMAP-Rule:MF_03005}	Name=EIF3F {ECO:0000255|HAMAP-Rule:MF_03005};Synonyms=EIF3S5 {ECO:0000255|HAMAP-Rule:MF_03005};	O00303; A8K0S2; Q6IB45; Q8N978;
Q9Y262			EIF3L_HUMAN	Q9Y262	Eukaryotic translation initiation factor 3 subunit L {ECO:0000255|HAMAP-Rule:MF_03011}	Name=EIF3L {ECO:0000255|HAMAP-Rule:MF_03011};Synonyms=EIF3EIP {ECO:0000255|HAMAP-Rule:MF_03011},EIF3S6IP {ECO:0000255|HAMAP-Rule:MF_03011};ORFNames=HSPC021, HSPC025, MSTP005;	Q9Y262; B2RDG6; B4DYB2; G8JLH4; Q53HQ1; Q53HT4; Q5QTR1; Q5TI15; Q6ICD2;
P55265			DSRAD_HUMAN	P55265	Double-stranded RNA-specific adenosine deaminase	Name=ADAR; Synonyms=ADAR1, DSRAD, G1P1, IFI4;	P55265; B1AQQ9; B1AQR0; D3DV76; O15223; O43859; O43860; Q9BYM3; Q9BYM4;
O75369			FLNB_HUMAN	O75369	Filamin-B	Name=FLNB; Synonyms=FLN1L, FLN3, TABP, TAP;	O75369; B2ZZ83; B2ZZ84; B2ZZ85; C9JKE6; C9JMC4; Q13706; Q59EC2; Q60FE7; Q6MZJ1; Q8WXS9; Q8WXT0; Q8WXT1; Q8WXT2; Q8WXT3; Q9NRB5; Q9NT26; Q9UEV9;
Q02978			M2OM_HUMAN	Q02978	Mitochondrial 2-oxoglutarate/malate carrier protein	Name=SLC25A11; Synonyms=SLC20A4;	Q02978; F5GY65; O75537; Q969P7;
P11021			BIP_HUMAN	P11021	Endoplasmic reticulum chaperone BiP {ECO:0000305}	Name=HSPA5 {ECO:0000312|HGNC:HGNC:5238};Synonyms=GRP78 {ECO:0000303|PubMed:2840249};	P11021; B0QZ61; Q2EF78; Q9NPF1; Q9UK02;
O95299			NDUAA_HUMAN	O95299	NADH dehydrogenase [ubiquinone] 1 alpha subcomplex subunit 10, mitochondrial	Name=NDUFA10;	O95299; Q8WXC9;
Q96AC1			FERM2_HUMAN	Q96AC1	Fermitin family homolog 2	Name=FERMT2; Synonyms=KIND2, MIG2, PLEKHC1;	Q96AC1; B5TJY2; Q14840; Q86TY7;
Q3SXM5			HSDL1_HUMAN	Q3SXM5	Inactive hydroxysteroid dehydrogenase-like protein 1	Name=HSDL1; Synonyms=SDR12C3;	Q3SXM5; B4DSL2; D3DUL4; Q3SXM4; Q8NC98; Q9BY22;
Q15181			IPYR_HUMAN	Q15181	Inorganic pyrophosphatase	Name=PPA1; Synonyms=IOPPP, PP;	Q15181; Q2M348; Q5SQT7; Q6P7P4; Q9UQJ5; Q9Y5B1;
Q92598			HS105_HUMAN	Q92598	Heat shock protein 105 kDa	Name=HSPH1; Synonyms=HSP105, HSP110, KIAA0201;	Q92598; B4DYH1; O95739; Q5TBM6; Q5TBM7; Q5TBM8; Q9UPC4;
P46821			MAP1B_HUMAN	P46821	Microtubule-associated protein 1B	Name=MAP1B;	P46821; A2BDK5;
Q9Y3F4			STRAP_HUMAN	Q9Y3F4	Serine-threonine kinase receptor-associated protein	Name=STRAP; Synonyms=MAWD, UNRIP;	Q9Y3F4; B2R5S5; B4DNJ6; Q5TZT4; Q9NTK0; Q9UQC8;
P60981			DEST_HUMAN	P60981	Destrin	Name=DSTN; Synonyms=ACTDP, DSN;	P60981; B2R6N2; B4DYA6; P18282; Q5W166; Q6IAW2;
P31943			HNRH1_HUMAN	P31943	Heterogeneous nuclear ribonucleoprotein H	Name=HNRNPH1; Synonyms=HNRPH, HNRPH1;	P31943; B3KW86; D3DWQ2; Q6IBM4;
P16401			H15_HUMAN	P16401	Histone H1.5	Name=H1-5 {ECO:0000312|HGNC:HGNC:4719};Synonyms=H1F5, HIST1H1B {ECO:0000312|HGNC:HGNC:4719};	P16401; Q14529; Q3MJ42;
Q14165			MLEC_HUMAN	Q14165	Malectin	Name=MLEC; Synonyms=KIAA0152;	Q14165;
P68032			ACTC_HUMAN	P68032	Actin, alpha cardiac muscle 1	Name=ACTC1; Synonyms=ACTC;	P68032; P04270;
P10809			CH60_HUMAN	P10809	60 kDa heat shock protein, mitochondrial	Name=HSPD1; Synonyms=HSP60;	P10809; B2R5M6; B7Z712; Q38L19; Q9UCR6;
Q9Y3A6			TMED5_HUMAN	Q9Y3A6	Transmembrane emp24 domain-containing protein 5	Name=TMED5; ORFNames=CGI-100, UNQ397/PRO733;	Q9Y3A6; B1AKT4; B2R703; D3DT38; Q96AX8;
P13693			TCTP_HUMAN	P13693	Translationally-controlled tumor protein	Name=TPT1;	P13693; B2R7E5; Q6YLS2; Q7Z4J4; Q8TBK7; Q96EE2; Q9UC70;
Q04837			SSBP_HUMAN	Q04837	Single-stranded DNA-binding protein, mitochondrial	Name=SSBP1; Synonyms=SSBP;	Q04837;
P13667			PDIA4_HUMAN	P13667	Protein disulfide-isomerase A4	Name=PDIA4; Synonyms=ERP70, ERP72;	P13667; A8K4K6; Q549T6;
Q12797			ASPH_HUMAN	Q12797	Aspartyl/asparaginyl beta-hydroxylase	Name=ASPH; Synonyms=BAH;	Q12797; A0A0A0MSK8; A6NDF4; A6NHI2; B4DIC9; B4E2K4; B7ZM95; E5RGP5; F5H667; Q6NXR7; Q8TB28; Q9H291; Q9H2C4; Q9NRI0; Q9NRI1; Q9Y4J0;
Q8NA61			CBY2_HUMAN	Q8NA61	Protein chibby homolog 2 {ECO:0000305}	Name=CBY2 {ECO:0000312|HGNC:HGNC:30720}; Synonyms=SPERT;	Q8NA61; A8K8I5; Q8NHV2;
P18206			VINC_HUMAN	P18206	Vinculin	Name=VCL;	P18206; Q16450; Q5SWX2; Q7Z3B8; Q8IXU7;
P49207			RL34_HUMAN	P49207	60S ribosomal protein L34	Name=RPL34;	P49207; Q6FG66; Q9BUZ2;
P38117			ETFB_HUMAN	P38117	Electron transfer flavoprotein subunit beta {ECO:0000305}	Name=ETFB {ECO:0000312|HGNC:HGNC:3482}; ORFNames=FP585;	P38117; A8K766; B3KNY2; Q6IBH7; Q71RF6; Q9Y3S7;
P17980			PRS6A_HUMAN	P17980	26S proteasome regulatory subunit 6A	Name=PSMC3; Synonyms=TBP1;	P17980; B2R8V1; Q3B757; Q3B865; Q53HU5; Q6GPG8; Q6IBS1; Q96HD3;
O15260			SURF4_HUMAN	O15260	Surfeit locus protein 4	Name=SURF4; Synonyms=SURF-4;	O15260; B7Z6A4; O60923; Q5T8U6; Q9UNZ0; Q9UNZ1;
P05783			K1C18_HUMAN	P05783	Keratin, type I cytoskeletal 18	Name=KRT18; Synonyms=CYK18; ORFNames=PIG46;	P05783; Q53G38; Q5U0N8; Q9BW26;
P08133			ANXA6_HUMAN	P08133	Annexin A6	Name=ANXA6; Synonyms=ANX6;	P08133; B7Z8A7; D3DQH4; E9PGK1; Q6ZT79;
O00232			PSD12_HUMAN	O00232	26S proteasome non-ATPase regulatory subunit 12	Name=PSMD12;	O00232; A6NP15; Q53HA2; Q6P053;
P84090			ERH_HUMAN	P84090	Enhancer of rudimentary homolog	Name=ERH;	P84090; B2R5H2; P70659; Q14259;
Q6PIU2			NCEH1_HUMAN	Q6PIU2	Neutral cholesterol ester hydrolase 1	Name=NCEH1; Synonyms=AADACL1, KIAA1363;	Q6PIU2; B7Z2K4; B7Z3A1; B7Z5U2; B7Z906; B7ZAW6; F5H7K4; Q86WZ1; Q9P2I4;
O00154			BACH_HUMAN	O00154	Cytosolic acyl coenzyme A thioester hydrolase	Name=ACOT7; Synonyms=BACH;	O00154; A8K0K7; A8K232; A8K6B8; A8K837; B3KQ12; O43703; Q53Y78; Q5JYL2; Q5JYL3; Q5JYL4; Q5JYL5; Q5JYL6; Q5TGR4; Q9UJM9; Q9Y539; Q9Y540;
P15374			UCHL3_HUMAN	P15374	Ubiquitin carboxyl-terminal hydrolase isozyme L3	Name=UCHL3;	P15374; B2R970; Q5TBK8; Q6IBE9;
P47985			UCRI_HUMAN	P47985	Cytochrome b-c1 complex subunit Rieske, mitochondrial	Name=UQCRFS1 {ECO:0000312|HGNC:HGNC:12587};	P47985; A8K519; Q6NVX5; Q9UPH2;
P13796			PLSL_HUMAN	P13796	Plastin-2	Name=LCP1; Synonyms=PLS2;	P13796; B2R613; B4DUA0; Q5TBN4;
O15118			NPC1_HUMAN	O15118	NPC intracellular cholesterol transporter 1 {ECO:0000312|HGNC:HGNC:7897}	Name=NPC1 {ECO:0000312|HGNC:HGNC:7897};	O15118; B4DET3; Q9P130;
P55072			TERA_HUMAN	P55072	Transitional endoplasmic reticulum ATPase	Name=VCP;	P55072; B2R5T8; Q0V924; Q2TAI5; Q969G7; Q9UCD5;
P21912			SDHB_HUMAN	P21912	Succinate dehydrogenase [ubiquinone] iron-sulfur subunit, mitochondrial	Name=SDHB; Synonyms=SDH, SDH1;	P21912; B2R545; Q0QEY7; Q9NQ12;
P43246			MSH2_HUMAN	P43246	DNA mismatch repair protein Msh2	Name=MSH2;	P43246; B4E2Z2; O75488;
Q99805			TM9S2_HUMAN	Q99805	Transmembrane 9 superfamily member 2	Name=TM9SF2;	Q99805; A8K399; Q2TAY5;
Q99829			CPNE1_HUMAN	Q99829	Copine-1 {ECO:0000305}	Name=CPNE1 {ECO:0000312|HGNC:HGNC:2314}; Synonyms=CPN1;	Q99829; E1P5Q4; Q6IBL3; Q9H243; Q9NTZ7;
Q9NYU2			UGGG1_HUMAN	Q9NYU2	UDP-glucose:glycoprotein glucosyltransferase 1	Name=UGGT1;Synonyms=GT, UGCGL1, UGGT, UGT1 {ECO:0000303|PubMed:10694380},UGTR {ECO:0000250|UniProtKB:Q9JLA3};	Q9NYU2; Q53QP2; Q53SL3; Q8IW30; Q9H8I4;
P49959			MRE11_HUMAN	P49959	Double-strand break repair protein MRE11	Name=MRE11 {ECO:0000312|HGNC:HGNC:7230}; Synonyms=HNGS1, MRE11A;	P49959; B3KTC7; O43475;
Q9P035			HACD3_HUMAN	Q9P035	Very-long-chain (3R)-3-hydroxyacyl-CoA dehydratase 3 {ECO:0000305}	Name=HACD3 {ECO:0000303|PubMed:18554506, ECO:0000312|HGNC:HGNC:24175};Synonyms=BIND1 {ECO:0000303|PubMed:10747961}, PTPLAD1;	Q9P035; A0PJA1; B4DRF4; Q280Z3; Q6PD63; Q8IUI5; Q8NC86; Q8NCB1; Q96T12; Q9NQA7;
P31949			S10AB_HUMAN	P31949	Protein S100-A11	Name=S100A11; Synonyms=MLN70, S100C;	P31949; Q5VTK0;
Q9Y285			SYFA_HUMAN	Q9Y285	Phenylalanine--tRNA ligase alpha subunit	Name=FARSA; Synonyms=FARS, FARSL, FARSLA;	Q9Y285; B4E363; Q9NSD8; Q9Y4W8;
Q12907			LMAN2_HUMAN	Q12907	Vesicular integral-membrane protein VIP36	Name=LMAN2; Synonyms=C5orf8;	Q12907; Q53HH1;
Q04941			PLP2_HUMAN	Q04941	Proteolipid protein 2	Name=PLP2; Synonyms=A4;	Q04941; A6NDT7; Q32MM8;
P13473			LAMP2_HUMAN	P13473	Lysosome-associated membrane glycoprotein 2	Name=LAMP2;	P13473; A8K4X5; D3DTF0; Q16641; Q6Q3G8; Q96J30; Q99534; Q9UD93;
O75531			BAF_HUMAN	O75531	Barrier-to-autointegration factor	Name=BANF1; Synonyms=BAF, BCRG1;	O75531; O60558; Q6FGG7;
Q9UHD1			CHRD1_HUMAN	Q9UHD1	Cysteine and histidine-rich domain-containing protein 1	Name=CHORDC1; Synonyms=CHP1;	Q9UHD1; B2R6P8; Q6IN49; Q8WVL9; Q9H3D6;
O43809			CPSF5_HUMAN	O43809	Cleavage and polyadenylation specificity factor subunit 5 {ECO:0000303|PubMed:23187700}	Name=NUDT21 {ECO:0000312|HGNC:HGNC:13870};Synonyms=CFIM25 {ECO:0000303|PubMed:9659921}, CPSF25,CPSF5 {ECO:0000303|PubMed:23187700};	O43809; Q6IB85; Q6NE84;
Q13435			SF3B2_HUMAN	Q13435	Splicing factor 3B subunit 2	Name=SF3B2; Synonyms=SAP145;	Q13435; A8K485; B4DT19; Q7L4T5; Q7Z627; Q969K1; Q96CM6; Q9BWD2;
P62136			PP1A_HUMAN	P62136	Serine/threonine-protein phosphatase PP1-alpha catalytic subunit	Name=PPP1CA; Synonyms=PPP1A;	P62136; A6NNR3; B2R908; P08129; P20653; P22802; Q07161;
Q99497			PARK7_HUMAN	Q99497	Parkinson disease protein 7 {ECO:0000305}	Name=PARK7 {ECO:0000312|HGNC:HGNC:16369};	Q99497; B2R4Z1; O14805; Q6DR95; Q7LFU2;
Q9BTT0			AN32E_HUMAN	Q9BTT0	Acidic leucine-rich nuclear phosphoprotein 32 family member E	Name=ANP32E;	Q9BTT0; B4E0I6; E9PEA6; Q5TB18; Q5TB20; Q8N1S4; Q8WWW9;
P16152			CBR1_HUMAN	P16152	Carbonyl reductase [NADPH] 1	Name=CBR1; Synonyms=CBR, CRN, SDR21C1;	P16152; B2RBZ7; B4DFK7; Q3LHW8;
Q13243			SRSF5_HUMAN	Q13243	Serine/arginine-rich splicing factor 5	Name=SRSF5; Synonyms=HRS, SFRS5, SRP40;	Q13243; O14797; Q16662; Q49AD6; Q6FGE0;
Q9UQ80			PA2G4_HUMAN	Q9UQ80	Proliferation-associated protein 2G4	Name=PA2G4; Synonyms=EBP1;	Q9UQ80; O43846; Q9UM59;
Q8WUM4			PDC6I_HUMAN	Q8WUM4	Programmed cell death 6-interacting protein	Name=PDCD6IP; Synonyms=AIP1, ALIX, KIAA1375;	Q8WUM4; C5MQH7; E9PFU1; Q6NUS1; Q9BX86; Q9NUN0; Q9P2H2; Q9UKL5;
Q13404			UB2V1_HUMAN	Q13404	Ubiquitin-conjugating enzyme E2 variant 1	Name=UBE2V1; Synonyms=CROC1, UBE2V, UEV1; ORFNames=P/OKcl.19;	Q13404; E1P629; Q13403; Q13532; Q5TGE0; Q5TGE3; Q96H34; Q9GZT0; Q9GZW1; Q9H4J3; Q9H4J4; Q9UKL1; Q9UM48; Q9UM49; Q9UM50;
P62942			FKB1A_HUMAN	P62942	Peptidyl-prolyl cis-trans isomerase FKBP1A	Name=FKBP1A; Synonyms=FKBP1, FKBP12;	P62942; D3DVW6; P20071; Q4VC47; Q6FGD9; Q6LEU3; Q9H103; Q9H566;
Q9NPD3			EXOS4_HUMAN	Q9NPD3	Exosome complex component RRP41	Name=EXOSC4; Synonyms=RRP41, SKI6;	Q9NPD3;
P02749			APOH_HUMAN	P02749	Beta-2-glycoprotein 1	Name=APOH; Synonyms=B2G1;	P02749; B2R9M3; Q9UCN7;
P56192			SYMC_HUMAN	P56192	Methionine--tRNA ligase, cytoplasmic	Name=MARS1 {ECO:0000312|HGNC:HGNC:6898}; Synonyms=MARS;	P56192; B3KVK7; Q14895; Q53H14; Q96A15; Q96BZ0; Q9NSE0;
Q14974			IMB1_HUMAN	Q14974	Importin subunit beta-1	Name=KPNB1; Synonyms=NTF97;	Q14974; B7ZAV6; D3DTT3; Q14637; Q53XN2; Q96J27;
P04792			HSPB1_HUMAN	P04792	Heat shock protein beta-1	Name=HSPB1; Synonyms=HSP27, HSP28;	P04792; B2R4N8; Q6FI47; Q96C20; Q96EI7; Q9UC31; Q9UC34; Q9UC35; Q9UC36;
Q6DD88			ATLA3_HUMAN	Q6DD88	Atlastin-3	Name=ATL3;	Q6DD88; Q8N7W5; Q9H8Q5; Q9UFL1;
P55060			XPO2_HUMAN	P55060	Exportin-2	Name=CSE1L; Synonyms=CAS {ECO:0000303|PubMed:7479798}, XPO2;	P55060; A3RLL6; B2R5T4; E1P5Y0; F8W904; O75432; Q32M40; Q9H5B7; Q9NTS0; Q9UP98; Q9UP99; Q9UPA0;
Q14257			RCN2_HUMAN	Q14257	Reticulocalbin-2	Name=RCN2; Synonyms=ERC55;	Q14257; A8MTG6; F8WCY5; Q53XN8;
P60903			S10AA_HUMAN	P60903	Protein S100-A10	Name=S100A10; Synonyms=ANX2LG, CAL1L, CLP11;	P60903; A8K4V8; P08206; Q5T1C5;
P09661			RU2A_HUMAN	P09661	U2 small nuclear ribonucleoprotein A'	Name=SNRPA1;	P09661; B2R5I6; Q8TBD2;
P55795			HNRH2_HUMAN	P55795	Heterogeneous nuclear ribonucleoprotein H2	Name=HNRNPH2; Synonyms=FTP3, HNRPH2;	P55795; A1L400; Q9HHA7;
P31153			METK2_HUMAN	P31153	S-adenosylmethionine synthase isoform type-2	Name=MAT2A; Synonyms=AMS2, MATA2;	P31153; A8K511; B4DN45; D6W5L1; Q53SP5;
P18124			RL7_HUMAN	P18124	60S ribosomal protein L7	Name=RPL7;	P18124; A8K504; Q15289; Q3KQU0; Q5I0X1; Q6IBM9;
Q96FW1			OTUB1_HUMAN	Q96FW1	Ubiquitin thioesterase OTUB1	Name=OTUB1; Synonyms=OTB1, OTU1; ORFNames=HSPC263;	Q96FW1; Q32Q78; Q96II3; Q9NXQ4; Q9P0B8;
P15531			NDKA_HUMAN	P15531	Nucleoside diphosphate kinase A	Name=NME1; Synonyms=NDPKA, NM23;	P15531; Q6FGK3; Q86XQ2; Q9UDJ6;
P61204			ARF3_HUMAN	P61204	ADP-ribosylation factor 3	Name=ARF3;	P61204; A8K6G8; B7ZB63; P16587;
Q9NSD9			SYFB_HUMAN	Q9NSD9	Phenylalanine--tRNA ligase beta subunit	Name=FARSB; Synonyms=FARSLB, FRSB; ORFNames=HSPC173;	Q9NSD9; B4DFM0; O95708; Q4ZFX1; Q57ZJ5; Q9NZZ6;
Q9Y2X3			NOP58_HUMAN	Q9Y2X3	Nucleolar protein 58	Name=NOP58; Synonyms=NOL5, NOP5; ORFNames=HSPC120;	Q9Y2X3; Q53SA4; Q6PK08; Q9P036; Q9UFN3;
P18077			RL35A_HUMAN	P18077	60S ribosomal protein L35a	Name=RPL35A; ORFNames=GIG33;	P18077; Q08ES9; Q9BVN7;
P56134			ATPK_HUMAN	P56134	ATP synthase subunit f, mitochondrial {ECO:0000305}	Name=ATP5MF {ECO:0000312|HGNC:HGNC:848}; Synonyms=ATP5J2, ATP5JL;	P56134; C9J8H9; F8W7V3; O76079; Q6IBB3; Q96L83; Q9BTI8;
P36578			RL4_HUMAN	P36578	60S ribosomal protein L4	Name=RPL4; Synonyms=RPL1;	P36578; A8K502; P39029; Q4VBR0; Q969Z9;
Q15046			SYK_HUMAN	Q15046	Lysine--tRNA ligase	Name=KARS1 {ECO:0000312|HGNC:HGNC:6215}; Synonyms=KARS, KIAA0070;	Q15046; A8MSK1; D3DUK4; O14946; Q96J25; Q9HB23;
Q9BRX8			PXL2A_HUMAN	Q9BRX8	Peroxiredoxin-like 2A {ECO:0000305}	Name=PRXL2A {ECO:0000312|HGNC:HGNC:28651};Synonyms=C10orf58, FAM213A, PAMM {ECO:0000303|PubMed:19951071,ECO:0000303|PubMed:26438880}; ORFNames=PRO2290, PSEC0139, UNQ611/PRO1198;	Q9BRX8; B2RD81; Q6UW08; Q8N2K3; Q8NBK9; Q96JR0;
Q01628			IFM3_HUMAN	Q01628	Interferon-induced transmembrane protein 3	Name=IFITM3;	Q01628; Q53Y76; Q96HK8; Q96J15;
P25787			PSA2_HUMAN	P25787	Proteasome subunit alpha type-2	Name=PSMA2; Synonyms=HC3, PSC3;	P25787; Q6ICS6; Q9BU45;
P53007			TXTP_HUMAN	P53007	Tricarboxylate transport protein, mitochondrial	Name=SLC25A1; Synonyms=SLC20A3;	P53007; A8K8E8; Q9BSK6;
P35527			K1C9_HUMAN	P35527	Keratin, type I cytoskeletal 9	Name=KRT9;	P35527; O00109; Q0IJ47; Q14665;
Q15008			PSMD6_HUMAN	Q15008	26S proteasome non-ATPase regulatory subunit 6	Name=PSMD6; Synonyms=KIAA0107, PFAAP4;	Q15008; A8K2E0; E9PHI9; Q6UV22;
O43837			IDH3B_HUMAN	O43837	Isocitrate dehydrogenase [NAD] subunit beta, mitochondrial	Name=IDH3B;	O43837; B2RDR1; D3DVX2; D3DVX3; O95106; Q5JXS8; Q9NQ06; Q9NQ07; Q9NUZ0; Q9UEX0; Q9UG99;
P36543			VATE1_HUMAN	P36543	V-type proton ATPase subunit E 1	Name=ATP6V1E1; Synonyms=ATP6E, ATP6E2;	P36543; A8MUE4; A8MUN4;
P00734			THRB_HUMAN	P00734	Prothrombin	Name=F2;	P00734; B2R7F7; B4E1A7; Q4QZ40; Q53H04; Q53H06; Q69EZ7; Q7Z7P3; Q9UCA1;
P63241			IF5A1_HUMAN	P63241	Eukaryotic translation initiation factor 5A-1	Name=EIF5A;	P63241; A8K9A0; D3DTP2; P10159; Q16182; Q7L7L3; Q7Z4L1; Q9D0G2;
Q96JJ7			TMX3_HUMAN	Q96JJ7	Protein disulfide-isomerase TMX3	Name=TMX3; Synonyms=KIAA1830, TXNDC10;	Q96JJ7; B3KV75; Q52LT7; Q8N5J0; Q9NWJ9;
P61586			RHOA_HUMAN	P61586	Transforming protein RhoA {ECO:0000305}	Name=RHOA {ECO:0000312|HGNC:HGNC:667}; Synonyms=ARH12, ARHA, RHO12;	P61586; P06749; Q53HM4; Q5U024; Q9UDJ0; Q9UEJ4;
P22392			NDKB_HUMAN	P22392	Nucleoside diphosphate kinase B	Name=NME2; Synonyms=NM23B;	P22392; A8MWA3; Q1WM23; Q6LCT6;
Q8NBS9			TXND5_HUMAN	Q8NBS9	Thioredoxin domain-containing protein 5	Name=TXNDC5; Synonyms=TLP46; ORFNames=UNQ364/PRO700;	Q8NBS9; B2RDM2; Q5TCQ0; Q8ND33; Q8TCT2; Q9BVH9;
P25325			THTM_HUMAN	P25325	3-mercaptopyruvate sulfurtransferase	Name=MPST; Synonyms=TST2;	P25325; A8MZ34; B3KP52; J3KPV7; O75750; Q6FHN9;
Q06033			ITIH3_HUMAN	Q06033	Inter-alpha-trypsin inhibitor heavy chain H3	Name=ITIH3;	Q06033; Q3B7H5; Q53F06; Q6LAM2; Q99085;
O95816			BAG2_HUMAN	O95816	BAG family molecular chaperone regulator 2	Name=BAG2;	O95816; B4DXE2; Q08AS9; Q6FID0;
Q9Y3I0			RTCB_HUMAN	Q9Y3I0	RNA-splicing ligase RtcB homolog {ECO:0000255|HAMAP-Rule:MF_03144, ECO:0000305}	Name=RTCB {ECO:0000255|HAMAP-Rule:MF_03144}; Synonyms=C22orf28;ORFNames=HSPC117;	Q9Y3I0; B2R6A8; Q6IAI0; Q9BWL4; Q9NTH1; Q9P037; Q9P0J3;
P17301			ITA2_HUMAN	P17301	Integrin alpha-2	Name=ITGA2; Synonyms=CD49B;	P17301; Q14595;
Q8NI22			MCFD2_HUMAN	Q8NI22	Multiple coagulation factor deficiency protein 2	Name=MCFD2; Synonyms=SDNSF;	Q8NI22; A8K7W2; D6W5A9; E9PD95; Q53SS3; Q68D61; Q8N3M5;
O15371			EIF3D_HUMAN	O15371	Eukaryotic translation initiation factor 3 subunit D {ECO:0000255|HAMAP-Rule:MF_03003}	Name=EIF3D {ECO:0000255|HAMAP-Rule:MF_03003};Synonyms=EIF3S7 {ECO:0000255|HAMAP-Rule:MF_03003};	O15371; A8MWD3; B2R7D4; B4DTF8; B4DVY1; Q3MJD9; Q5M9Q6;
P26599			PTBP1_HUMAN	P26599	Polypyrimidine tract-binding protein 1	Name=PTBP1; Synonyms=PTB;	P26599; Q9BUQ0;
Q92688			AN32B_HUMAN	Q92688	Acidic leucine-rich nuclear phosphoprotein 32 family member B	Name=ANP32B; Synonyms=APRIL, PHAPI2;	Q92688; B2R9C7; O00655; P78458; P78459;
P24534			EF1B_HUMAN	P24534	Elongation factor 1-beta	Name=EEF1B2; Synonyms=EEF1B, EF1B;	P24534; A8K795; Q6IBH9;
O75352			MPU1_HUMAN	O75352	Mannose-P-dolichol utilization defect 1 protein	Name=MPDU1;	O75352; B3KQP1; B4DT74; Q9BUU8;
Q13155			AIMP2_HUMAN	Q13155	Aminoacyl tRNA synthase complex-interacting multifunctional protein 2	Name=AIMP2; Synonyms=JTV1; ORFNames=PRO0992;	Q13155; F8W950; Q75MR1; Q96CZ5; Q9P1L2;
P21453			S1PR1_HUMAN	P21453	Sphingosine 1-phosphate receptor 1	Name=S1PR1; Synonyms=CHEDG1, EDG1;	P21453; D3DT66; Q9BYY4; Q9NYN8;
P68104			EF1A1_HUMAN	P68104	Elongation factor 1-alpha 1	Name=EEF1A1; Synonyms=EEF1A, EF1A, LENG7;	P68104; P04719; P04720; Q6IQ15;
P26641			EF1G_HUMAN	P26641	Elongation factor 1-gamma	Name=EEF1G; Synonyms=EF1G; ORFNames=PRO1608;	P26641; B4DTG2; Q6PJ62; Q6PK31; Q96CU2; Q9P196;
P07996			TSP1_HUMAN	P07996	Thrombospondin-1	Name=THBS1; Synonyms=TSP, TSP1;	P07996; A8K6H4; B4E3J7; B9EGH6; Q15667; Q59E99;
Q9UBQ5			EIF3K_HUMAN	Q9UBQ5	Eukaryotic translation initiation factor 3 subunit K {ECO:0000255|HAMAP-Rule:MF_03010}	Name=EIF3K {ECO:0000255|HAMAP-Rule:MF_03010};Synonyms=EIF3S12 {ECO:0000255|HAMAP-Rule:MF_03010};ORFNames=ARG134, HSPC029, MSTP001, PTD001;	Q9UBQ5; A8K0I9; B7ZAM9; Q96IQ0; Q9Y6D1;
P62841			RS15_HUMAN	P62841	40S ribosomal protein S15	Name=RPS15; Synonyms=RIG;	P62841; A5D8V9; P11174; Q3KRA1; Q9UDC2;
Q14103			HNRPD_HUMAN	Q14103	Heterogeneous nuclear ribonucleoprotein D0	Name=HNRNPD; Synonyms=AUF1, HNRPD;	Q14103; A8K9J2; P07029; Q01858; Q14100; Q14101; Q14102; Q4W5A1; Q9UCE8; Q9UCE9;
P12004			PCNA_HUMAN	P12004	Proliferating cell nuclear antigen	Name=PCNA;	P12004; B2R897; D3DW02;
P02774			VTDB_HUMAN	P02774	Vitamin D-binding protein	Name=GC;	P02774; B4DPP2; D6RAK8; Q16309; Q16310; Q53F31; Q6GTG1;
Q9ULV4			COR1C_HUMAN	Q9ULV4	Coronin-1C	Name=CORO1C {ECO:0000303|PubMed:10828594, ECO:0000312|HGNC:HGNC:2254};Synonyms=CRN2 {ECO:0000303|PubMed:19651142}, CRNN4;	Q9ULV4; A7MAP0; A7MAP1; B3KU12; Q9NSK5;
P50991			TCPD_HUMAN	P50991	T-complex protein 1 subunit delta	Name=CCT4; Synonyms=CCTD, SRB;	P50991; B2R6I3; B7Z8B1; F5H5W3; O14870; Q53QP9; Q96C51;
P23396			RS3_HUMAN	P23396	40S ribosomal protein S3	Name=RPS3; ORFNames=OK/SW-cl.26;	P23396; B2R7N5; J3KN86; Q498B5; Q8NI95;
P62081			RS7_HUMAN	P62081	40S ribosomal protein S7	Name=RPS7;	P62081; P23821; P24818; Q57Z92; Q6IPH1;
Q9BY42			RTF2_HUMAN	Q9BY42	Replication termination factor 2 {ECO:0000305}	Name=RTF2 {ECO:0000312|HGNC:HGNC:15890};Synonyms=C20orf43, RTFDC1 {ECO:0000312|HGNC:HGNC:15890};ORFNames=AD-007, CDA05, HSPC164, HSPC169;	Q9BY42; E1P5Z9; Q9BYL7; Q9HCV9; Q9NX29; Q9NZZ8; Q9P002; Q9UHW3;
P20674			COX5A_HUMAN	P20674	Cytochrome c oxidase subunit 5A, mitochondrial	Name=COX5A;	P20674; P30045; Q8TB65;
Q6NUK1			SCMC1_HUMAN	Q6NUK1	Calcium-binding mitochondrial carrier protein SCaMC-1	Name=SLC25A24; Synonyms=APC1, MCSC1, SCAMC1;	Q6NUK1; B7ZAI9; Q5T331; Q5T485; Q6PJJ9; Q705K4; Q9P129;
P55145			MANF_HUMAN	P55145	Mesencephalic astrocyte-derived neurotrophic factor	Name=MANF; Synonyms=ARMET, ARP;	P55145; Q14CX4; Q86U67; Q96IS4;
O43143			DHX15_HUMAN	O43143	Pre-mRNA-splicing factor ATP-dependent RNA helicase DHX15	Name=DHX15; Synonyms=DBP1, DDX15;	O43143; Q9NQT7;
P11586			C1TC_HUMAN	P11586	C-1-tetrahydrofolate synthase, cytoplasmic	Name=MTHFD1; Synonyms=MTHFC, MTHFD;	P11586; B2R5Y2; G3V2B8; Q86VC9; Q9BVP5;
P49588			SYAC_HUMAN	P49588	Alanine--tRNA ligase, cytoplasmic {ECO:0000255|HAMAP-Rule:MF_03133}	Name=AARS1; Synonyms=AARS {ECO:0000255|HAMAP-Rule:MF_03133};	P49588; A6NF14; B4DR45; Q53GV7; Q96FA0;
Q9H490			PIGU_HUMAN	Q9H490	Phosphatidylinositol glycan anchor biosynthesis class U protein	Name=PIGU; Synonyms=CDC91L1; ORFNames=PSEC0205, UNQ3055/PRO9875;	Q9H490; Q7Z489; Q8N2F2;
P28288			ABCD3_HUMAN	P28288	ATP-binding cassette sub-family D member 3	Name=ABCD3; Synonyms=PMP70, PXMP1;	P28288; D3DT46; Q15271; Q6NUN5; Q96DA3; Q9H529;
P32119			PRDX2_HUMAN	P32119	Peroxiredoxin-2	Name=PRDX2; Synonyms=NKEFB, TDPX1;	P32119; A8K0C0; P31945; P32118; P35701; Q6FHG4; Q92763; Q9UC23;
P62070			RRAS2_HUMAN	P62070	Ras-related protein R-Ras2	Name=RRAS2 {ECO:0000312|HGNC:HGNC:17271}; Synonyms=TC21;	P62070; B2R9Z3; B7Z5Z2; B7Z6C4; B7Z7H6; P17082;
P23786			CPT2_HUMAN	P23786	Carnitine O-palmitoyltransferase 2, mitochondrial	Name=CPT2; Synonyms=CPT1;	P23786; B2R6S0; Q5SW68; Q9BQ26;
Q9Y4L1			HYOU1_HUMAN	Q9Y4L1	Hypoxia up-regulated protein 1	Name=HYOU1; Synonyms=GRP170, ORP150;	Q9Y4L1; A8C1Z0; B7Z909; Q2I204; Q53H25;
Q9H7Z7			PGES2_HUMAN	Q9H7Z7	Prostaglandin E synthase 2	Name=PTGES2; Synonyms=C9orf15, PGES2;	Q9H7Z7; Q53EW9; Q5SYV6; Q96GI0; Q96GL2;
P45880			VDAC2_HUMAN	P45880	Voltage-dependent anion-selective channel protein 2	Name=VDAC2;	P45880; Q5VWK1; Q5VWK3; Q6IB40; Q7L3J5; Q9BWK8; Q9Y5I6;
Q14152			EIF3A_HUMAN	Q14152	Eukaryotic translation initiation factor 3 subunit A {ECO:0000255|HAMAP-Rule:MF_03000}	Name=EIF3A {ECO:0000255|HAMAP-Rule:MF_03000};Synonyms=EIF3S10 {ECO:0000255|HAMAP-Rule:MF_03000}, KIAA0139;	Q14152; B1AMV5; B4DYS1; F5H335; O00653; Q15778;
P00387			NB5R3_HUMAN	P00387	NADH-cytochrome b5 reductase 3	Name=CYB5R3; Synonyms=DIA1;	P00387; B1AHF2; B7Z7L3; O75675; Q8TDL8; Q8WTS8; Q9UEN4; Q9UEN5; Q9UL55; Q9UL56;
P62701			RS4X_HUMAN	P62701	40S ribosomal protein S4, X isoform	Name=RPS4X; Synonyms=CCG2, RPS4, SCAR;	P62701; P12631; P12750; P27576; P55831; Q14727; Q6IPY4;
O75915			PRAF3_HUMAN	O75915	PRA1 family protein 3	Name=ARL6IP5; Synonyms=DERP11, JWA, PRA2, PRAF3; ORFNames=HSPC127;	O75915; B2R6V5; Q53ES3; Q5KU08;
P60468			SC61B_HUMAN	P60468	Protein transport protein Sec61 subunit beta	Name=SEC61B {ECO:0000303|PubMed:28375157, ECO:0000312|HGNC:HGNC:16993};	P60468; P38390; P38391; Q6IBC1;
P04040			CATA_HUMAN	P04040	Catalase	Name=CAT;	P04040; A8K6C0; B2RCZ9; D3DR07; Q2M1U4; Q4VXX5; Q9BWT9; Q9UC85;
P13804			ETFA_HUMAN	P13804	Electron transfer flavoprotein subunit alpha, mitochondrial	Name=ETFA;	P13804; B4DT43; Q53XN3;
P22102			PUR2_HUMAN	P22102	Trifunctional purine biosynthetic protein adenosine-3	Name=GART; Synonyms=PGFT, PRGS;	P22102; A8K945; A8KA32; D3DSF3; D3DSF4; O14659; Q52M77;
P63261			ACTG_HUMAN	P63261	Actin, cytoplasmic 2	Name=ACTG1; Synonyms=ACTG;	P63261; A8K7C2; P02571; P14104; P99022; Q5U032; Q96E67;
Q09666			AHNK_HUMAN	Q09666	Neuroblast differentiation-associated protein AHNAK	Name=AHNAK; Synonyms=PM227;	Q09666; A1A586;
Q9HCC0			MCCB_HUMAN	Q9HCC0	Methylcrotonoyl-CoA carboxylase beta chain, mitochondrial	Name=MCCC2; Synonyms=MCCB;	Q9HCC0; A6NIY9; Q96C27; Q9Y4L7;
P07339			CATD_HUMAN	P07339	Cathepsin D	Name=CTSD; Synonyms=CPSD;	P07339; Q6IB57;
P17655			CAN2_HUMAN	P17655	Calpain-2 catalytic subunit	Name=CAPN2; Synonyms=CANPL2;	P17655; A6NDG7; B7ZA96; E7ES58; Q16738; Q6PJT3; Q8WU26; Q9HBB1;
O75400			PR40A_HUMAN	O75400	Pre-mRNA-processing factor 40 homolog A	Name=PRPF40A; Synonyms=FBP11, FLAF1, FNBP3, HIP10, HYPA; ORFNames=HSPC225;	O75400; O43856; O75404; Q8TBQ1; Q9H782; Q9NWU9; Q9P0Q2; Q9Y5A8;
Q07065			CKAP4_HUMAN	Q07065	Cytoskeleton-associated protein 4	Name=CKAP4;	Q07065; Q504S5; Q53ES6;
P05787			K2C8_HUMAN	P05787	Keratin, type II cytoskeletal 8	Name=KRT8; Synonyms=CYK8;	P05787; A8K4H3; B0AZN5; F8VXB4; Q14099; Q14716; Q14717; Q53GJ0; Q6DHW5; Q6GMY0; Q6P4C7; Q96J60;
P08621			RU17_HUMAN	P08621	U1 small nuclear ribonucleoprotein 70 kDa	Name=SNRNP70; Synonyms=RNPU1Z, RPU1, SNRP70, U1AP1;	P08621; B3KUA3; P78493; P78494; Q15364; Q15686; Q15687; Q15689; Q99377; Q9UE45; Q9UE46; Q9UE47; Q9UE48; Q9UFQ6;
Q6DKJ4			NXN_HUMAN	Q6DKJ4	Nucleoredoxin	Name=NXN; Synonyms=NRX;	Q6DKJ4; B4DXQ0; D3DTH2; Q3SWW6; Q6P3U6; Q7L4C6; Q9H9Q1;
Q99613			EIF3C_HUMAN	Q99613	Eukaryotic translation initiation factor 3 subunit C {ECO:0000255|HAMAP-Rule:MF_03002}	Name=EIF3C {ECO:0000255|HAMAP-Rule:MF_03002};Synonyms=EIF3S8 {ECO:0000255|HAMAP-Rule:MF_03002};	Q99613; A8K7Z0; B2RXG3; B4E1D5; H3BRV0; O00215; Q9BW98;
Q7L2H7			EIF3M_HUMAN	Q7L2H7	Eukaryotic translation initiation factor 3 subunit M {ECO:0000255|HAMAP-Rule:MF_03012}	Name=EIF3M {ECO:0000255|HAMAP-Rule:MF_03012}; Synonyms=HFLB5, PCID1;ORFNames=GA17, PNAS-125;	Q7L2H7; A8K7X4; B4E2Q4; O60735; Q2F836; Q53HL6; Q9BXW1;
O00139			KIF2A_HUMAN	O00139	Kinesin-like protein KIF2A	Name=KIF2A; Synonyms=KIF2, KNS2;	O00139; A5YM42; A5YM54; B4DY54; D3DW97; E9PB70; Q7Z5I3; Q8N5Q7;
Q13405			RM49_HUMAN	Q13405	39S ribosomal protein L49, mitochondrial	Name=MRPL49; Synonyms=C11orf4, NOF1; ORFNames=OK/SW-cl.67;	Q13405; B2R4G6;
P62995			TRA2B_HUMAN	P62995	Transformer-2 protein homolog beta	Name=TRA2B; Synonyms=SFRS10;	P62995; B4DVK2; D3DNU3; O15449; Q15815; Q64283;
P67870			CSK2B_HUMAN	P67870	Casein kinase II subunit beta	Name=CSNK2B; Synonyms=CK2N, G5A;	P67870; B0UXA9; P07312; P13862; Q4VX47;
Q9H4B7			TBB1_HUMAN	Q9H4B7	Tubulin beta-1 chain	Name=TUBB1;	Q9H4B7;
Q14444			CAPR1_HUMAN	Q14444	Caprin-1	Name=CAPRIN1; Synonyms=GPIAP1, GPIP137, M11S1, RNG105;	Q14444; A6NMY7; D3DR06; Q15074; Q6IMN4; Q6IMN7; Q9BV09;
Q00688			FKBP3_HUMAN	Q00688	Peptidyl-prolyl cis-trans isomerase FKBP3	Name=FKBP3; Synonyms=FKBP25;	Q00688; B2R4Q9; Q14317;
Q08945			SSRP1_HUMAN	Q08945	FACT complex subunit SSRP1	Name=SSRP1; Synonyms=FACT80;	Q08945; Q5BJG8;
P00558			PGK1_HUMAN	P00558	Phosphoglycerate kinase 1	Name=PGK1; Synonyms=PGKA; ORFNames=MIG10, OK/SW-cl.110;	P00558; A8K4W6; B7Z7A9; Q5J7W1; Q6IBT6; Q8NI87;
Q13347			EIF3I_HUMAN	Q13347	Eukaryotic translation initiation factor 3 subunit I {ECO:0000255|HAMAP-Rule:MF_03008}	Name=EIF3I {ECO:0000255|HAMAP-Rule:MF_03008};Synonyms=EIF3S2 {ECO:0000255|HAMAP-Rule:MF_03008}, TRIP1;	Q13347;
Q16698			DECR_HUMAN	Q16698	2,4-dienoyl-CoA reductase, mitochondrial	Name=DECR1; Synonyms=DECR, SDR18C1;	Q16698; B7Z6B8; Q2M304; Q93085;
Q99536			VAT1_HUMAN	Q99536	Synaptic vesicle membrane protein VAT-1 homolog	Name=VAT1;	Q99536; A8K345; B0AZP7; B4DPX4; Q13035; Q5BKZ7; Q96A39; Q9BUT8;
P12235			ADT1_HUMAN	P12235	ADP/ATP translocase 1	Name=SLC25A4; Synonyms=ANT1;	P12235; D3DP59;
O60762			DPM1_HUMAN	O60762	Dolichol-phosphate mannosyltransferase subunit 1	Name=DPM1;	O60762; O15157; Q6IB78; Q96HK0;
P62910			RL32_HUMAN	P62910	60S ribosomal protein L32	Name=RPL32; ORFNames=PP9932;	P62910; B2R4Q3; P02433;
P36776			LONM_HUMAN	P36776	Lon protease homolog, mitochondrial {ECO:0000255|HAMAP-Rule:MF_03120}	Name=LONP1 {ECO:0000255|HAMAP-Rule:MF_03120}; Synonyms=PRSS15;	P36776; B3KPH8; D6W635; E5KMH8; F5GZ27; P36777; Q8N8K8; Q9UQ95;
P61026			RAB10_HUMAN	P61026	Ras-related protein Rab-10	Name=RAB10;	P61026; D6W538; O88386; Q6IA52; Q9D7X6; Q9H0T3;
Q16555			DPYL2_HUMAN	Q16555	Dihydropyrimidinase-related protein 2	Name=DPYSL2; Synonyms=CRMP2, ULIP2;	Q16555; A8K5H2; B4DR31; D3DSS7; O00424;
O00299			CLIC1_HUMAN	O00299	Chloride intracellular channel protein 1	Name=CLIC1; Synonyms=G6, NCC27;	O00299; Q15089; Q502X1;
Q9Y305			ACOT9_HUMAN	Q9Y305	Acyl-coenzyme A thioesterase 9, mitochondrial	Name=ACOT9; ORFNames=CGI-16;	Q9Y305; B3KNC9; B7ZM94;
Q9UBM7			DHCR7_HUMAN	Q9UBM7	7-dehydrocholesterol reductase {ECO:0000303|PubMed:9683613}	Name=DHCR7; Synonyms=D7SR;	Q9UBM7; B2R6Z2; O60492; O60717;
P46777			RL5_HUMAN	P46777	60S ribosomal protein L5	Name=RPL5; ORFNames=MSTP030;	P46777; Q32LZ3; Q53HH6; Q9H3F4;
P07737			PROF1_HUMAN	P07737	Profilin-1	Name=PFN1;	P07737; Q53Y44;
O43676			NDUB3_HUMAN	O43676	NADH dehydrogenase [ubiquinone] 1 beta subcomplex subunit 3	Name=NDUFB3;	O43676; Q6IB80;
O95571			ETHE1_HUMAN	O95571	Persulfide dioxygenase ETHE1, mitochondrial	Name=ETHE1; Synonyms=HSCO;	O95571; Q96HR0; Q9H001;
P68400			CSK21_HUMAN	P68400	Casein kinase II subunit alpha	Name=CSNK2A1; Synonyms=CK2A1;	P68400; B4DYS6; D3DVV8; P19138; P20426; Q14013; Q5U065;
O00487			PSDE_HUMAN	O00487	26S proteasome non-ATPase regulatory subunit 14	Name=PSMD14; Synonyms=POH1;	O00487; B3KNW2; O00176;
O60506			HNRPQ_HUMAN	O60506	Heterogeneous nuclear ribonucleoprotein Q	Name=SYNCRIP; Synonyms=HNRPQ, NSAP1;	O60506; E1P501; E1P502; Q53H05; Q5TCG2; Q5TCG3; Q8IW78; Q8N599; Q96LC1; Q96LC2; Q9Y583;
Q92945			FUBP2_HUMAN	Q92945	Far upstream element-binding protein 2	Name=KHSRP; Synonyms=FUBP2;	Q92945; O00301; Q59EZ9; Q5U4P6; Q9UNT5; Q9UQH5;
P46783			RS10_HUMAN	P46783	40S ribosomal protein S10	Name=RPS10;	P46783; B2R4E3; Q5TZC0;
Q16891			MIC60_HUMAN	Q16891	MICOS complex subunit MIC60	Name=IMMT; Synonyms=HMP, MIC60, MINOS2; ORFNames=PIG4, PIG52;	Q16891; B1H0U5; B2R5N6; Q14539; Q15092; Q68D41; Q69HW5; Q6IBL0; Q7Z3X1; Q8TAJ5; Q9P0V2;
P21964			COMT_HUMAN	P21964	Catechol O-methyltransferase	Name=COMT;	P21964; A8MPV9; Q6IB07; Q6ICE6; Q9BWC7;
P07910			HNRPC_HUMAN	P07910	Heterogeneous nuclear ribonucleoproteins C1/C2	Name=HNRNPC; Synonyms=HNRPC;	P07910; D3DS19; D3DS22; P22628; Q53EX2; Q59FD3; Q5FWE8; Q86SF8; Q86U45; Q96HK7; Q96HM4; Q96IY5; Q9BTS3;
P61006			RAB8A_HUMAN	P61006	Ras-related protein Rab-8A	Name=RAB8A; Synonyms=MEL, RAB8;	P61006; B4DEK7; P24407; Q6FHV5;
O75131			CPNE3_HUMAN	O75131	Copine-3 {ECO:0000305}	Name=CPNE3 {ECO:0000312|HGNC:HGNC:2316};Synonyms=CPN3, KIAA0636 {ECO:0000303|PubMed:9734811};	O75131; A8KA47; Q8IYA1;
P17858			PFKAL_HUMAN	P17858	ATP-dependent 6-phosphofructokinase, liver type {ECO:0000255|HAMAP-Rule:MF_03184}	Name=PFKL {ECO:0000312|HGNC:HGNC:8876};	P17858; Q96A64; Q96IH4; Q9BR91;
Q9Y277			VDAC3_HUMAN	Q9Y277	Voltage-dependent anion-selective channel protein 3	Name=VDAC3;	Q9Y277; Q9UIS0;
P53597			SUCA_HUMAN	P53597	Succinate--CoA ligase [ADP/GDP-forming] subunit alpha, mitochondrial {ECO:0000255|HAMAP-Rule:MF_03222}	Name=SUCLG1 {ECO:0000255|HAMAP-Rule:MF_03222};	P53597; Q9BWB0; Q9UNP6;
Q15370			ELOB_HUMAN	Q15370	Elongin-B	Name=ELOB {ECO:0000312|HGNC:HGNC:11619}; Synonyms=TCEB2;	Q15370; B7WPD3;
P62753			RS6_HUMAN	P62753	40S ribosomal protein S6 {ECO:0000303|PubMed:29563586}	Name=RPS6 {ECO:0000303|PubMed:29563586, ECO:0000312|HGNC:HGNC:10429};ORFNames=OK/SW-cl.2;	P62753; P08227; P10660; Q4VBY7; Q8N6Z7;
P30085			KCY_HUMAN	P30085	UMP-CMP kinase {ECO:0000255|HAMAP-Rule:MF_03172}	Name=CMPK1 {ECO:0000255|HAMAP-Rule:MF_03172};Synonyms=CMK, CMPK {ECO:0000255|HAMAP-Rule:MF_03172}, UCK, UMK, UMPK;	P30085; B2R6S5; B4DPU7; E9PGI8; Q53GB7; Q5SVZ0; Q96C07; Q9UBQ8; Q9UIA2;
P52597			HNRPF_HUMAN	P52597	Heterogeneous nuclear ribonucleoprotein F	Name=HNRNPF; Synonyms=HNRPF;	P52597; B3KM84; Q5T0N2; Q96AU2;
P11233			RALA_HUMAN	P11233	Ras-related protein Ral-A	Name=RALA; Synonyms=RAL;	P11233; A4D1W3;
Q08380			LG3BP_HUMAN	Q08380	Galectin-3-binding protein	Name=LGALS3BP; Synonyms=M2BP;	Q08380; Q7M4S0; Q9UCH8; Q9UCH9; Q9UCI0;
P08134			RHOC_HUMAN	P08134	Rho-related GTP-binding protein RhoC	Name=RHOC; Synonyms=ARH9, ARHC;	P08134; B3KSW1; Q6ICN3;
P29317			EPHA2_HUMAN	P29317	Ephrin type-A receptor 2	Name=EPHA2; Synonyms=ECK;	P29317; B5A968; Q8N3Z2;
Q13310			PABP4_HUMAN	Q13310	Polyadenylate-binding protein 4	Name=PABPC4; Synonyms=APP1, PABP4;	Q13310; B1ANQ8; Q4VC03; Q6P0N3;
P62847			RS24_HUMAN	P62847	40S ribosomal protein S24	Name=RPS24;	P62847; E7EPK6; P16632; Q5T0P7; Q5T0P8; Q7Z3D1;
P04066			FUCO_HUMAN	P04066	Tissue alpha-L-fucosidase	Name=FUCA1; ORFNames=Nbla10230;	P04066; B2RBG3; Q14334; Q14335; Q3LID0; Q8NAC2;
P30048			PRDX3_HUMAN	P30048	Thioredoxin-dependent peroxide reductase, mitochondrial	Name=PRDX3; Synonyms=AOP1;	P30048; B2R7Z0; D3DRC9; E9PH29; P35690; Q0D2H1; Q13776; Q5T5V2; Q96HK4;
Q13418			ILK_HUMAN	Q13418	Integrin-linked protein kinase	Name=ILK; Synonyms=ILK1, ILK2;	Q13418; B7Z1I0; B7Z418; D3DQU0; P57043; Q68DZ3;
O95445			APOM_HUMAN	O95445	Apolipoprotein M	Name=APOM; Synonyms=G3A, NG20; ORFNames=HSPC336;	O95445; B0UX98; Q5SRP4; Q9P046; Q9UMP6;
Q15005			SPCS2_HUMAN	Q15005	Signal peptidase complex subunit 2	Name=SPCS2; Synonyms=KIAA0102, SPC25;	Q15005; Q15507; Q3KQT0; Q641R4; Q6FG65; Q6IRX0; Q6P1P4; Q96HU9;
O60701			UGDH_HUMAN	O60701	UDP-glucose 6-dehydrogenase	Name=UGDH;	O60701; B3KUU2; B4DN25; O60589;
Q9Y383			LC7L2_HUMAN	Q9Y383	Putative RNA-binding protein Luc7-like 2	Name=LUC7L2; ORFNames=CGI-59, CGI-74;	Q9Y383; B7Z500; Q8IUP9; Q9NVL3; Q9NVN7; Q9UQN1;
Q9BZG1			RAB34_HUMAN	Q9BZG1	Ras-related protein Rab-34	Name=RAB34; Synonyms=RAB39, RAH;	Q9BZG1; B4E3A0; E9PEJ9; Q5BJE6; Q8NCJ8; Q96AR4;
P39060			COIA1_HUMAN	P39060	Collagen alpha-1(XVIII) chain	Name=COL18A1;	P39060; A8MVI4; Q58EX6; Q6RZ39; Q6RZ40; Q6RZ41; Q8N4S4; Q8WXI5; Q96T70; Q9UK38; Q9Y6Q7; Q9Y6Q8;
P60660			MYL6_HUMAN	P60660	Myosin light polypeptide 6	Name=MYL6;	P60660; P16475; P24572; P24573; Q12790; Q561V9; Q6IAZ0; Q6IPY5;
Q9UKV3			ACINU_HUMAN	Q9UKV3	Apoptotic chromatin condensation inducer in the nucleus	Name=ACIN1; Synonyms=ACINUS, KIAA0670;	Q9UKV3; B2RTT4; D3DS45; O75158; Q9UG91; Q9UKV1; Q9UKV2;
Q6P2Q9			PRP8_HUMAN	Q6P2Q9	Pre-mRNA-processing-splicing factor 8	Name=PRPF8; Synonyms=PRPC8;	Q6P2Q9; O14547; O75965;
Q04917			1433F_HUMAN	Q04917	14-3-3 protein eta	Name=YWHAH; Synonyms=YWHA1;	Q04917;
Q9UKK3			PARP4_HUMAN	Q9UKK3	Protein mono-ADP-ribosyltransferase PARP4 {ECO:0000305}	Name=PARP4 {ECO:0000303|PubMed:20106667, ECO:0000312|HGNC:HGNC:271};Synonyms=ADPRTL1 {ECO:0000303|PubMed:10644454},KIAA0177 {ECO:0000303|PubMed:8724849}, PARPL;	Q9UKK3; O75903; Q14682; Q5QNZ9; Q9H1M6;
Q14161			GIT2_HUMAN	Q14161	ARF GTPase-activating protein GIT2	Name=GIT2; Synonyms=KIAA0148;	Q14161; Q86U59; Q96CI2; Q9BV91; Q9Y5V2;
Q9Y295			DRG1_HUMAN	Q9Y295	Developmentally-regulated GTP-binding protein 1	Name=DRG1 {ECO:0000303|PubMed:29915238, ECO:0000312|HGNC:HGNC:3029};Synonyms=NEDD3;	Q9Y295; B2RDS8; Q6FGP8; Q8WW69; Q9UGF2;
P11310			ACADM_HUMAN	P11310	Medium-chain specific acyl-CoA dehydrogenase, mitochondrial	Name=ACADM;	P11310; Q5T4U4; Q9NYF1;
P61224			RAP1B_HUMAN	P61224	Ras-related protein Rap-1b	Name=RAP1B; ORFNames=OK/SW-cl.11;	P61224; B2R5Z2; B4DQI8; B4DW74; B4DW94; P09526; Q502X3; Q5TZR4; Q6DCA1; Q6LES0;
Q96A33			CCD47_HUMAN	Q96A33	Coiled-coil domain-containing protein 47	Name=CCDC47; ORFNames=GK001, MSTP041, PSEC0077;	Q96A33; B2RAS8; D3DU20; Q96D00; Q96JZ7; Q9H3E4; Q9NRG3;
Q13724			MOGS_HUMAN	Q13724	Mannosyl-oligosaccharide glucosidase	Name=MOGS; Synonyms=GCS1;	Q13724; A8K938; F5H6D0; Q17RN9; Q8TCT5;
P27695			APEX1_HUMAN	P27695	DNA-(apurinic or apyrimidinic site) lyase	Name=APEX1; Synonyms=APE, APE1, APEX, APX, HAP1, REF1;	P27695; Q969L5; Q99775;
P60900			PSA6_HUMAN	P60900	Proteasome subunit alpha type-6	Name=PSMA6; Synonyms=PROS27;	P60900; B2R7J9; B4DQR4; B4DXJ9; P34062; Q6IB60;
P23381			SYWC_HUMAN	P23381	Tryptophan--tRNA ligase, cytoplasmic {ECO:0000305}	Name=WARS1 {ECO:0000312|HGNC:HGNC:12729}; Synonyms=IFI53, WARS, WRS;	P23381; A6NGN1; A6NID3; P78535; Q502Y0; Q53XB6; Q9UDI5; Q9UDL3;
Q9Y5M8			SRPRB_HUMAN	Q9Y5M8	Signal recognition particle receptor subunit beta	Name=SRPRB; ORFNames=PSEC0230;	Q9Y5M8; Q6P595; Q8N2D8;
P14174			MIF_HUMAN	P14174	Macrophage migration inhibitory factor	Name=MIF; Synonyms=GLIF, MMIF;	P14174; A5Z1R8; B2R4S3; Q2V4Y5; Q6FHV0;
P20591			MX1_HUMAN	P20591	Interferon-induced GTP-binding protein Mx1	Name=MX1;	P20591; B2RDA5; B3KU10; C9IYV7; C9J8D6; C9JN19; C9JN88; C9JUL1; C9JZS6; D3DSI8; Q86YP5; Q96CI3;
P63220			RS21_HUMAN	P63220	40S ribosomal protein S21	Name=RPS21;	P63220; P35265;
Q96CW1			AP2M1_HUMAN	Q96CW1	AP-2 complex subunit mu {ECO:0000305}	Name=AP2M1 {ECO:0000312|HGNC:HGNC:564}; Synonyms=CLAPM1, KIAA0109;	Q96CW1; A6NE12; D3DNT1; P20172; P53679;
Q96N66			MBOA7_HUMAN	Q96N66	Lysophospholipid acyltransferase 7 {ECO:0000305}	Name=MBOAT7 {ECO:0000312|HGNC:HGNC:15505}; Synonyms=BB1, LENG4, OACT7;	Q96N66; A9C4B6; B0V3I5; B4DQ87; Q05DF0; Q7L5N2; Q99908; Q9BPV2; Q9BRE9;
P52272			HNRPM_HUMAN	P52272	Heterogeneous nuclear ribonucleoprotein M	Name=HNRNPM; Synonyms=HNRPM, NAGR1;	P52272; Q15584; Q8WZ44; Q96H56; Q9BWL9; Q9Y492;
P54577			SYYC_HUMAN	P54577	Tyrosine--tRNA ligase, cytoplasmic	Name=YARS1 {ECO:0000312|HGNC:HGNC:12840}; Synonyms=YARS;	P54577; B3KWK4; D3DPQ4; O43276; Q53EN1;
Q9NZM1			MYOF_HUMAN	Q9NZM1	Myoferlin	Name=MYOF; Synonyms=FER1L3, KIAA1207;	Q9NZM1; B3KQN5; Q5VWW2; Q5VWW3; Q5VWW4; Q5VWW5; Q7Z642; Q8IWH0; Q9HBU3; Q9NZM0; Q9ULL3; Q9Y4U4;
Q08J23			NSUN2_HUMAN	Q08J23	RNA cytosine C(5)-methyltransferase NSUN2 {ECO:0000305}	Name=NSUN2 {ECO:0000303|PubMed:17215513, ECO:0000312|HGNC:HGNC:25994};Synonyms=SAKI {ECO:0000303|PubMed:17215513},TRM4 {ECO:0000303|PubMed:17071714};	Q08J23; A8K529; B2RNR4; B3KP09; B4DQW2; G3V1R4; Q9BVN4; Q9H858; Q9NXD9;
Q96AG4			LRC59_HUMAN	Q96AG4	Leucine-rich repeat-containing protein 59	Name=LRRC59; ORFNames=PRO1855;	Q96AG4; B2RE83; D3DTX8; Q9P189;
P14406			CX7A2_HUMAN	P14406	Cytochrome c oxidase subunit 7A2, mitochondrial	Name=COX7A2; Synonyms=COX7AL;	P14406; B2R5E1; Q3MIH5; Q5TF59; Q6FGI2;
Q9UJS0			CMC2_HUMAN	Q9UJS0	Calcium-binding mitochondrial carrier protein Aralar2	Name=SLC25A13; Synonyms=ARALAR2;	Q9UJS0; O14566; O14575; Q546F9; Q9NZW1; Q9UNI7;
P06748			NPM_HUMAN	P06748	Nucleophosmin	Name=NPM1; Synonyms=NPM;	P06748; A8K3N7; B5BU00; D3DQL6; P08693; Q12826; Q13440; Q13441; Q14115; Q5EU94; Q5EU95; Q5EU96; Q5EU97; Q5EU98; Q5EU99; Q6V962; Q8WTW5; Q96AT6; Q96DC4; Q96EA5; Q9BYG9; Q9UDJ7;
P61088			UBE2N_HUMAN	P61088	Ubiquitin-conjugating enzyme E2 N	Name=UBE2N; Synonyms=BLU;	P61088; Q16781; Q53Y81;
Q16643			DREB_HUMAN	Q16643	Drebrin	Name=DBN1; Synonyms=D0S117E;	Q16643; A8MV58; B2RBG0; Q9UFZ5;
Q96TA1			NIBA2_HUMAN	Q96TA1	Protein Niban 2 {ECO:0000305}	Name=NIBAN2 {ECO:0000312|HGNC:HGNC:25282};Synonyms=C9orf88, FAM129B {ECO:0000303|PubMed:21148485};	Q96TA1; Q4LE55; Q5VVW6; Q5VVW7; Q9BUS2; Q9NT35;
Q8TAT6			NPL4_HUMAN	Q8TAT6	Nuclear protein localization protein 4 homolog	Name=NPLOC4; Synonyms=KIAA1499, NPL4;	Q8TAT6; Q8N3J1; Q9H8V2; Q9H964; Q9NWR5; Q9P229;
Q9NR45			SIAS_HUMAN	Q9NR45	Sialic acid synthase	Name=NANS; Synonyms=SAS;	Q9NR45; B2RE98; Q8WUV9; Q9BWS6; Q9NVD4;
P00488			F13A_HUMAN	P00488	Coagulation factor XIII A chain	Name=F13A1; Synonyms=F13A;	P00488; Q59HA7; Q8N6X2; Q96P24; Q9BX29;
Q99733			NP1L4_HUMAN	Q99733	Nucleosome assembly protein 1-like 4	Name=NAP1L4 {ECO:0000312|HGNC:HGNC:7640};Synonyms=NAP2 {ECO:0000303|PubMed:8923002};	Q99733; B2R6J4; F5HFY4;
P60866			RS20_HUMAN	P60866	40S ribosomal protein S20	Name=RPS20;	P60866; B2R4F4; B4DW28; P17075; Q5M8S9;
O00159			MYO1C_HUMAN	O00159	Unconventional myosin-Ic	Name=MYO1C;	O00159; Q4LE56; Q6NVJ7; Q86Y95;
Q15459			SF3A1_HUMAN	Q15459	Splicing factor 3A subunit 1	Name=SF3A1; Synonyms=SAP114;	Q15459; E9PAW1;
Q9BTU6			P4K2A_HUMAN	Q9BTU6	Phosphatidylinositol 4-kinase type 2-alpha	Name=PI4K2A;	Q9BTU6; D3DR59; Q9NSG8;
P51608			MECP2_HUMAN	P51608	Methyl-CpG-binding protein 2	Name=MECP2;	P51608; O15233; Q6QHH9; Q7Z384;
Q8N5K1			CISD2_HUMAN	Q8N5K1	CDGSH iron-sulfur domain-containing protein 2	Name=CISD2; Synonyms=CDGSH2, ERIS, ZCD2;	Q8N5K1; Q7Z3D5;
P16070			CD44_HUMAN	P16070	CD44 antigen	Name=CD44; Synonyms=LHR, MDU2, MDU3, MIC4;	P16070; A5YRN9; B6EAT9; D3DR12; D3DR13; O95370; P22511; Q04858; Q13419; Q13957; Q13958; Q13959; Q13960; Q13961; Q13967; Q13968; Q13980; Q15861; Q16064; Q16065; Q16066; Q16208; Q16522; Q86T72; Q86Z27; Q8N694; Q92493; Q96J24; Q9H5A5; Q9UC28; Q9UC29; Q9UC30; Q9UCB0; Q9UJ36;
P43307			SSRA_HUMAN	P43307	Translocon-associated protein subunit alpha	Name=SSR1; Synonyms=TRAPA; ORFNames=PSEC0262;	P43307; A8K685; Q53GX2; Q53H19; Q5TAM3; Q6IB43; Q8NBH9; Q96IA2; Q9TNQ8; Q9UN49;
P28838			AMPL_HUMAN	P28838	Cytosol aminopeptidase	Name=LAP3; Synonyms=LAPEP, PEPS;	P28838; B3KMQ3; Q6IAM6; Q6P0L6; Q9UQE3;
Q15149			PLEC_HUMAN	Q15149	Plectin	Name=PLEC; Synonyms=PLEC1;	Q15149; Q15148; Q16640; Q6S376; Q6S377; Q6S378; Q6S379; Q6S380; Q6S381; Q6S382; Q6S383;
P20073			ANXA7_HUMAN	P20073	Annexin A7	Name=ANXA7; Synonyms=ANX7, SNX; ORFNames=OK/SW-cl.95;	P20073; Q5F2H3; Q5T0M6; Q5T0M7;
Q5JTH9			RRP12_HUMAN	Q5JTH9	RRP12-like protein	Name=RRP12; Synonyms=KIAA0690;	Q5JTH9; B4DK00; E9PCK7; Q5JTH8; Q69YK4; Q96E87; Q9BUH3; Q9Y4C7;
Q14011			CIRBP_HUMAN	Q14011	Cold-inducible RNA-binding protein	Name=CIRBP; Synonyms=A18HNRNP, CIRP;	Q14011; B3KT17; B4E2X2;
Q9Y570			PPME1_HUMAN	Q9Y570	Protein phosphatase methylesterase 1	Name=PPME1; Synonyms=PME1; ORFNames=PP2593, PRO0750;	Q9Y570; B3KMU6; B5MEE7; J3QT22; Q8WYG8; Q9NVT5; Q9UI18;
P62140			PP1B_HUMAN	P62140	Serine/threonine-protein phosphatase PP1-beta catalytic subunit	Name=PPP1CB;	P62140; B2R5V4; D6W565; P37140; Q5U087; Q6FG45;
O00429			DNM1L_HUMAN	O00429	Dynamin-1-like protein	Name=DNM1L; Synonyms=DLP1, DRP1;	O00429; A8K4X9; B4DGC9; B4DSU8; G8JLD5; J3KPI2; O14541; O60709; Q59GN9; Q7L6B3; Q8TBT7; Q9BWM1; Q9Y5J2;
Q05639			EF1A2_HUMAN	Q05639	Elongation factor 1-alpha 2	Name=EEF1A2; Synonyms=EEF1AL, STN;	Q05639; B5BUF3; E1P5J1; P54266; Q0VGC7;
Q6IBS0			TWF2_HUMAN	Q6IBS0	Twinfilin-2	Name=TWF2; Synonyms=PTK9L; ORFNames=MSTP011;	Q6IBS0; Q9Y3F5;
P38606			VATA_HUMAN	P38606	V-type proton ATPase catalytic subunit A	Name=ATP6V1A; Synonyms=ATP6A1, ATP6V1A1, VPP2;	P38606; B2RBR8; B7Z1R5; D3DN75; Q53YD9; Q96DY6; Q9UHY3;
O43795			MYO1B_HUMAN	O43795	Unconventional myosin-Ib	Name=MYO1B;	O43795; O43794; Q7Z6L5;
Q9Y3D9			RT23_HUMAN	Q9Y3D9	28S ribosomal protein S23, mitochondrial	Name=MRPS23; ORFNames=CGI-138, HSPC329;	Q9Y3D9; B2R6V3; Q96Q24; Q9BWH8; Q9P053;
P40429			RL13A_HUMAN	P40429	60S ribosomal protein L13a	Name=RPL13A;	P40429; A8K505;
O75083			WDR1_HUMAN	O75083	WD repeat-containing protein 1	Name=WDR1;	O75083; A8K6E9; A8MPU4; O75313; Q8N6E5; Q9UG05; Q9UG78; Q9UQE0;
P06733			ENOA_HUMAN	P06733	Alpha-enolase	Name=ENO1; Synonyms=ENO1L1, MBPB1, MPB1;	P06733; B2RD59; P22712; Q16704; Q4TUS4; Q53FT9; Q53HR3; Q658M5; Q6GMP2; Q71V37; Q7Z3V6; Q8WU71; Q96GV1; Q9BT62; Q9UCH6; Q9UM55;
P00338			LDHA_HUMAN	P00338	L-lactate dehydrogenase A chain	Name=LDHA; ORFNames=PIG19;	P00338; B4DKQ2; B7Z5E3; D3DQY3; F8W819; Q53G53; Q6IBM7; Q6ZNV1; Q9UDE8; Q9UDE9;
O75340			PDCD6_HUMAN	O75340	Programmed cell death protein 6	Name=PDCD6; Synonyms=ALG2 {ECO:0000250|UniProtKB:P12815};	O75340; B2RD16; E7ESR3; Q2YDC2; Q5TZS0;
O60832			DKC1_HUMAN	O60832	H/ACA ribonucleoprotein complex subunit DKC1	Name=DKC1 {ECO:0000312|HGNC:HGNC:2890}; Synonyms=NOLA4;	O60832; F5BSB3; O43845; Q96G67; Q9Y505;
[truncated: 688 more rows]

## Sheet:  T-24 - Cellular component
Analysis: Cellular component
Dataset name: T-24
Number of proteins in the dataset: 1155
[truncated: 855 more rows]

## Sheet:  T-24 - Molecular function
Analysis: Molecular function
[truncated: 1,266 more rows]

[truncated: 5 more sheets:  T-24 - Biological process, GO Dataset - T-24 only, T-24 only - Cellular component, T-24 only - Molecular function, T-24 only - Biological process]
